# Supplementary material for: Current Challenges in Plant Eco-Metabolomics
Source: Int J Mol Sci. 2018 May 6;19(5):1385. doi: 10.3390/ijms19051385 (PMC5983679; doi:10.3390/ijms19051385)
Supplement: Supplementary File 1 [file ijms-19-01385-s001.zip]

Archive with 14 entries (13 files):
- _supplemental/
- _supplemental/ecometabolomics_statistics.r
- _supplemental/fig_2a_ecometabolomics_scale_levels.svg
- _supplemental/fig_2b_ecometabolomics_interaction_levels.svg
- _supplemental/tab_3_bioinformatic_tools.xlsx
- _supplemental/tab_4_fair.xlsx
- _supplemental/ecometabolomics_interactions.csv
- _supplemental/tab_1_studies_overview.xlsx
- _supplemental/ecometabolomics_search_overview.csv
- _supplemental/tab_0_author_contributions.xlsx
- _supplemental/ecometabolomics_references.bib
- _supplemental/tab_2_review_overview.xlsx
- _supplemental/ecometabolomics_acquisitions.csv
- _supplemental/ecometabolomics_references.rdf
