# Supplementary material for: Current Challenges in Plant Eco-Metabolomics
Source: Int J Mol Sci. 2018 May 6;19(5):1385. doi: 10.3390/ijms19051385 (PMC5983679; doi:10.3390/ijms19051385)
Supplement: Supplementary File 1 [file ijms-19-01385-s001.zip › _supplemental/tab_3_bioinformatic_tools.xlsx]

## Sheet: Table 3 Bioinformatics tools
Bioinformatics tool	Reference	Metabolomics acquisition methods covered	Main functionality
AMDIS	Meyer et al. (2010)	GC/MS	Spectrum deconvolution, identification
BATMAN	Hao et al. (2014)	NMR	Identification and quantification of metabolites in deconvoluted NMR data
CAMERA	Kuhl et al. (2012)	GC/MS, LC/MS	Feature annotation, feature alignment, RT correction, isotope cluster validation
CFM-ID	Allen et al. (2014)	LC/MS-MS	Identification, Spectrum prediction
CSI:FingerID	Dührkop et al. (2015)	LC/MS-MS	Identification
Galaxy-M	Davidson et al. (2016)	LC/MS	Workflow system for metabolomics data analysis
GNPS	Wang et al. (2016)	LC/MS-MS	Retrieval of onlone dereplicated and crowdsourced MS/MS spectra
iMet	Aguilar-Mogas et al. (2017)	LC/MS-MS	Identification
MetaboAnalyst	Xia et al. (2009)	NMR, LC/MS, GC/MS	User interface for the processing and analysis of metabolomics data
MetFamily	Treutler et al. (2016)	GC/MS, LC/MS	Clustering of MS features to metabolite families
MetFrag	Wolf et al. (2010)	LC/MS-MS	Identification of MS features by their MS-MS spectra
MS2LDA	Wandy et al. (2018)	LC/MS-MS	Decomposition of MS/MS spectra to co-occurring fragments/neutral losses
MS-Dial	Tsugawa et al. (2015)	LC/MS-MS, GC-MS	Processing, deconvolution and analysis of MS data
mzMatch	Scheltema et al. (2011)	GC/MS, LC/MS	Tool chain for the processing of metabolomics data
MZmine 2	Pluskal et al. (2010)	LC/MS	Framework for the processing and analysis of MS data
OpenMS	Röst et al. (2016)	GC/MS, LC/MS	Feature extraction and data analysis
NMRProcFlow	Jacob et al. (2017)	NMR	Processing and visualization of 1D NMR data
SIRIUS	Böcker et al. (2009)	LC/MS	Annotation of sum formulas using MS/MS spectra and isotope patterns
Workflow4Metabolomics	Giacomoni et al. (2015)	NMR, LC/MS, GC/MS	Automatic processing, annotation and analysis of metabolomics data
XCMS	Smith et al. (2006)	GC/MS, LC/MS	Feature extraction
XCMS Online	Tautenhahn et al. (2012)	GC/MS, LC/MS	User interface for processing and analysis of metabolomics data
