# Supplementary material for: Current Challenges in Plant Eco-Metabolomics
Source: Int J Mol Sci. 2018 May 6;19(5):1385. doi: 10.3390/ijms19051385 (PMC5983679; doi:10.3390/ijms19051385)
Supplement: Supplementary File 1 [file ijms-19-01385-s001.zip › _supplemental/tab_4_fair.xlsx]

## Sheet: Table 4 FAIR
Criteria	Summary of execution
Findability	(meta)data are assigned globally unique and persistent identifiers which are registered and indexed in searchable resources
Accessibility	(meta)data are retrievable by their identifier with an open and free protocol, metadata are still accessible even when data is no longer available
Interoperability	(meta)data use formal, accessible, shared and broadly applicable language and have vocabularies that follow FAIR principles and include qualified references to other (meta)data
Reusability	(meta)data are associated with accurate and relevant attributes, with detailed provenance, with an accessible license and meet domain-relevant community-standards
