# Supplementary material for: Current Challenges in Plant Eco-Metabolomics
Source: Int J Mol Sci. 2018 May 6;19(5):1385. doi: 10.3390/ijms19051385 (PMC5983679; doi:10.3390/ijms19051385)
Supplement: Supplementary File 1 [file ijms-19-01385-s001.zip › _supplemental/ecometabolomics_interactions.csv]

interaction level	number of studies
plant-diversity	2
plant-environment	16
plant-organismal	27
plant-plant	6
plant-soil	2
