# Supplementary material for: Current Challenges in Plant Eco-Metabolomics
Source: Int J Mol Sci. 2018 May 6;19(5):1385. doi: 10.3390/ijms19051385 (PMC5983679; doi:10.3390/ijms19051385)
Supplement: Supplementary File 1 [file ijms-19-01385-s001.zip › _supplemental/tab_1_studies_overview.xlsx]

## Sheet: Table 1 studies overview
Reference	Approach	Interaction level	Non-model species?	Plant species studied	Experimental methodology	Metabolomics acquisition method	Statistical methods	Bioinformatics tools used	Compounds identified	Key results
Scherling et al. (2010)	top-down	plant-diversity	yes	Bellis perennis Knautia arvensis Lotus corniculatus Medicago x varia Leontodon autumnalis	field	GC/MS FT-ICR-MS	GLM, PCA, ANOVA, HCA, Kruskal-Wallis test		yes	negative effects of resource compition with small-statured species, modified metabolite profiles in response to altered resource availability with tall species
Zuppinger-Dingley et al. (2015)	top-down	plant-diversity	yes	Festuca pratensis Poa pratensis Plantago lanceolata Prunella vulgaris Crepis biennis Galium mollugo Onobrychis viciifolia Trifolium repens	semi-field plots	FTIR	LDA, Canonical variate analysis, NMDS, HCA		classes	metabolic profiles of species can be differentiated according to the diversity level they grew in
Bhat et al. (2016)	top-down	plant-environment	yes	Lepidium latifolium	field	HPLC	ANOVA, Tukey HSD	SPSS	yes	The species (also described as 'sleeper weed') has biochemical plasticity in response to different environments
Field & Lake (2011)	top-down	plant-environment	yes	Carex caryophyllea	growth chamber	LC/MS	PCA, DCA, Pearson correlation	SIMCA-P, PC-ORD	no	Interaction of genetic diversity and resulting metabolite plasticity with regard to soil type and environment
Hennion et al. (2012)	top-down	plant-environment	yes	Poa annua Poa cookii Poa kerguelensis Ranunculus biternatus Ranunculus pseudotrullifolius Ranunculus moseleyi Pringlea antiscorbutica Acaena magellanica Taraxacum erythrospermum	field	HPLC	discriminant analysis, ANOVA	StatSoft	yes	differences in amine composition can be linked to environment
Macel et al. (2014)	top-down	plant-environment	yes	Artemisia biennis Artemisia vulgaris Bidens frondosa Bidens tripartita Senecio inaequidens Senecio vulgaris Senecio jacobaea Solidago gigantea Solidago virgaurea Tanacetum parthenium Tanacetum vulgare Tragopogon dubius Tragopogon pratensis	greenhouse	LC/MS	ANOVA, Spearman correlation	Metalign, R	no	exotic species have more and also more unique metabolites when compared to native congeners, herbivore performance was lower with exotics
Peters et al. (2018a)	top-down	plant-environment	yes	Brachythecium rutabulum Calliergonella cuspidata Fissidens taxifolius Grimmia pulvinata Hypnum cupressiforme Marchantia polymorpha Plagiomnium undulatum Polytrichum strictum Rhytidiadelphus squarrosus	field	LC/MS	dbRDA, HCA, ANOVA, Tukey HSD, Pearson correlation, Mantel test	R, CompassXPort, CompassIsotopePattern, CompassDataAnalysis, ISAcreator, Docker, Galaxy	no	Patterns in metabolite profiles of bryophytes are connected to phylogenetic history, seasonal changes, ecological characteristics and life strategies
Riedl et al. (2012)	top-down	plant-environment	yes	Myriophyllum spicatum	field	GC/MS	t-test, PCA	R, XCMS	no	metabolite profiles are related to ontogenetic development, habitat and nutrient status of lake
Ristok et al. (2017)	top-down	plant-environment	yes	Quercus acutissima Schima superba Sapindus saponaria	field	LC/MS-MS HPLC	ANOVA, F-test, NMDS, RDA	R	yes	litter diversity effects on the decomposition of leaf litter tannin and polyphenols of three tree species
Rivas-Ubach et al. (2012)	top-down	plant-environment	yes	Erica multiflora	field	CHNS-O elemental analyser NMR	MANOVA, PERMANOVA, PCA, DA	TOPSPIN, PRIMER, Statistica	yes	stoichiometrical evidence for the growth-rate hypothesis
Rivas-Ubach et al. (2014)	top-down	plant-environment	yes	Quercus ilex	field	LC/MS NMR CEM	PERMANOVA, ANOVA, PCA, PLS-DA, GLM	R, TOPSPIN, AMIX, Statistica	classes	drought shifts metabolism as plants adapt metabolism and folivory to prevent water loss
Wiggins et al. (2016)	top-down	plant-herbivore	yes	Inga marginata Inga acreana Inga auristellae Inga tenuistipula Inga umbellifera Inga laurina	field	LC/MS	PCA, HCA, PLS-DA, Venn, ANOVA, Kruskal-Wallis test	R, MetaboAnalyst	no	Metabolomics and advances in bioinformatics allow for comprehensive examination of shifts in foliar chemical defenses of trees depending on leaf development stage
Tewes et al. (2018)	top-down	plant-herbivore	yes	Bunias orientalis	growth chamber	LC/MS	linear (mixed effect) model, ANOVA, NMDS, Mantel test, Spearman rank correlation, Shannon diversity, Holm-Sidak, Levene's test	R	yes (glucosinolates)	Genetic distances of 16 Bunias orientalis populations correlated with metabolite fingerprints; invasion success is facilitated by high metabolite variation and diversity within populations which play a role with reducing herbivory to the herbovore Mamestra brassicae
Endara et al. (2015)	top-down	plant-herbivore	yes	Inga heterophylla Inga capitata	field	GC/MS LC/MS	PCA, PLS-DA	R, Metaboanalyst	yes	interactions with natural enemies play a significant role in phenotypic divergence and potentially in diversification and coexistence of two tropical sister species; defensive traits are evolutionary labile
Fortuna et al. (2014)	top-down	plant-herbivore	yes	Bunias orientalis	glasshouse	LC/MS	linear mixed model, REML, Tukey-Kramer test, PCA, ANOVA	SAS, R	classes (glucosinolates)	Native populations are better defended against herbivory than non-native populations
Kursar et al. (2009)	top-down	plant-herbivore	yes	37 Inga species	field	LC/MS	HCA, PCA, Bayesian	R, MrBayes, MacClade	classes	Species of Inga trees that co-occur at local and regional spatial scales are less similar in terms of their metabolomes than by chance, suggesting that interactions with shared herbivores and pathogens (whose host ranges are determined by the trees’ metabolomes) select for chemically diverse plant assemblages, and hence facilitate ecological coexistence in the tree community (in this case among c…
Kuzina et al. (2009)	top-down	plant-herbivore	yes	Barbarea vulgaris subsp. arcuata	growth chamber	LC/MS	t-test, correlation, regression, HCA, PCA	MetAlign, Java, SAS, R	yes + classes	metabolite profiles differentiated plants susceptible to the berbivore Phyllotreta nemorum, the known compounds hederagenin cellobioside and oleanolic acid cellobioside, as well as two other saponins were correlated with plant resistance
Leiss et al. (2013)	top-down	plant-herbivore	yes	Daucus carota	growth chamber	NMR	Pearson correlation, ANOVA, PCA, PLS-DA, OPLS-DA	TOPSPIN, SIMCA-P	yes	wild carrots are more resistant to herbivores than cultivated species + identification of compounds that are important for interaction
Rivas-Ubach et al. (2015, 2016, 2017)	top-down	plant-herbivore	yes	Pinus sylvestris ssp. nevadensis Pinus sylvestris ssp. iberica Pinus pinaster Pinus nigra Pinus nevadensis	field	LC/MS	Shapiro-Wilk, ANOVA, Levene's test, PERMANOVA, Tukey's HSD, PCA, Euclidean distance, PERMANOVA, PLS-DA, HCA	R, MZmine	no	The metabolomes of the tested Pinus species were more dissimilar to folivory in summer than in winter possibly due to drought conditions
Sedio et al. (2017)	top-down	plant-herbivore	yes	46 tree species from four genus-level clades, including Eugenia (4 species), Inga (14 species), Ocotea (including Nectandra; 8 species) and Psychotria (including Palicourea; 20 species)	field	LC/MS LC/MS-MS	Chemical structural compositional similarity, Bray-Curtis similarity, Permutation test	GNPS, R	yes (in Supporting Information)	Interspecific differences, including those among congeneric species of trees, were much larger than within species and chemical structural similarity of ontogeny, light environment and season. Variation between metabolite profiles permits niche segregation among congeneric tree species based on chemical defenses.
Gaillard et al. (2017)	top-down	plant-herbivore	no	Zea mays ssp. mays Zea mays ssp. parviglumis	glasshouse	LC/MS	linear mixed model, ANOVA, PLS, MANOVA		yes (BXDs)	Domesticated maize plants have weakened chemical defenses against several herbivores when compared to teosinte, the wild maize ancestor
Li et al. (2015)	top-down	plant-herbivore	no	Nicotiana attenuata	greenhouse	LC/MS LC/MS-MS	Coexpression networks, PCA	R, Cytoscape	yes	Metabolic branch-hspecifc variations in natural accessions identified by fragmentation analysis, discovery and annotation of ecologically interesting compounds
Richards et al. (2015)	top-down	plant-pathogen	yes	Piper santi-felicis Piper multiplinervium Piper cenocladum Piper reticulatum Piper holdrigeanum Piper auritum Piper xanthostachym Piper peltatum Piper melanocladum	field	NMR	Diversity indices, a priori path models (PROC CALIS), upfield and downfield diversity	MestReNova, SAS	classes	Elevated phytochemical diversity in 9 Piper species has positive effects on the diversity of herbivores and reduces overall herbivore damage. Metabolite profiles provide mechanistic evidence for the predominance of specialized insect herbivores on Piper
Fernandez et al. (2016)	top-down	plant-plant	yes	Pinus halepensis Quercus pubescens	field	GC/MS	ANOVA, Tukey test, t-test, PCA, SIMPER, Mann-Whitney test	R, PRIMER-E, GraphPad	no	plants modulate their metabolism (trade-off of allelopathy and growth) according to level of competition
Miehe-Steier et al. (2015)	top-down	plant-plant	yes	Plantago lanceolata	greenhouse	HPLC	linear mixed model, Tukey HSD	R	no	Phenotypic plasticity in response to environmental variation rather than genetic differentiation as a response to plant diversity
Poulson-Ellestad et al. (2014)	top-down	plant-plant	yes	Karenia brevis Asterionellopsis glacialis Thalassiosira pseudonana	cultures	LC/MS NMR	PCA, PLS-DA	Matlab, PLS_Toolbox, SEQUEST, NMRLab, MassLynx	yes	Allelochemicals target multiple pathways in competitors, affecting primary production and nutrient cycling in ecosystems
Dötterl et al. (2012)	top-down	plant-pollinator	yes	Silene otites	field semi-field plots	GC/MS	non-parametric ANOVA, Tukey-Kramer post hoc test	Saturn Software, MassFinder, Statistica	yes	diel variation in floral volatile composition, emission patterns correspond to olfactory ability and activity times of insect pollinators
Gargallo-Garriga et al. (2015)	top-down	plant-soil	yes	Holcus lanatus Alopecurus pratensis	field	LC/MS NMR	PERMANOVA, PCA, PLS-DA, ANOVA, Kolmogorov-Smirnov test	MZMINE, TOPSPIN, AMIX, Statistica, R	yes	Different responses of species to environmental stresses, responses opposite in shoots and roots
Gargallo-Garriga et al. (2016)	top-down	plant-soil	yes	Sambucus nigra	field	LC/MS	PERMANOVA, PCA, PLS-DA, ANOVA, Kolmogorov-Smirnov test	MZMINE, Statistica, R	yes	Microbial communities in the phyllosphere have impact on metabolome of plants
Du et al. (2016)	bottom-up	plant-environment	yes	Pseudotsuga menziesii	growth chamber	GC/MS	t-test	SigmaPlot, Excel	yes	Provenance-specific reactions to environmental stress as outlined with identifying specific compounds
Hirth et al. (2017)	bottom-up	plant-environment	yes	Ostreococcus tauri	cultures	GC/MS	none	Xcalibur, MET-IDEA, Excel, AMDIS, MS Search	yes	metabolomes show diurnal fluctuations + identification of formerly unknown metabolites
Skoneczny et al. (2017)	bottom-up	plant-environment	yes	Echium plantagineum Echium vulgare	glasshouse	LC/MS	Logistic regression	MassHunter, Statistix, Excel	yes	Role of shikonins in relation to plant phenological stage
Valares et al. (2016)	bottom-up	plant-environment	yes	Cistus ladanifer	field	HPLC	HCA, ANOVA	-	yes	intra-population variation in the metabolomes with regard to environment
Fiore et al. (2015)	bottom-up	plant-environment	no	Synechococcus elongatus	cultures	LC/MS LC/MS-MS	Pearson correlation, Spearman correlation, NMDS, ANOSIM	XCalibur, Excel, R, Metlin, MetFrag, KEGG, MetaboLights	yes	Exuded metabolites to the environment have ecological relevance on e.g. microbes
Sun et al. (2016)	bottom-up	plant-environment	no	Zea mays	greenhouse	NMR	ANOVA, PCA, HCA, linear regression	SIMCA-P+, SPSS	yes	plastic responses of different maize lines to temperature conditions
van Meulebroek et al. (2016)	bottom-up	plant-environment	no	Solanum lycopersicum	greenhouse	LC/MS	OPLS-DA, ANOVA	SIMCA	yes	metabolome of tomato changes with different salinity levels, carotenoid accumulation with higher salinity was observed
Schweiger et al. (2014a, 2014b, 2014c)	bottom-up	plant-fungus plant-herbivore	yes	Plantago major Plantago lanceolata Veronica chamaedrys Medicago truncatula Poa annua	growth chamber climate chamber	GC/MS LC/MS LC-FL elemental analyzer	cluster heatmap average linkage, HCA, Pearson correlation, GLM, Mann-Whitney U test, Kruskal-Wallis test, Dunn test, volcano plot, Chi2 test, Venn-Euler diagram	MassHunter, Xcalibur, XCMS, R, Excel, GLM, Cluster, JavaTreeView, MATLAB, KEGG	yes	There is a core-metabolome across species and a phytometabolome which is species-specific as a response to arbuscular mycorrhizal fungus. Foliar metabolome modifications are determined by the developmental stage of arbuscular mycorrhiza with changes becoming more pronounced over time and being only partly phosphate-mediated. Specific effects of jasmonic acid and salicylic acid on metabolite patte…
Calf et al. (2018)	bottom-up	plant-herbivore	yes	Solanum dulcamara	greenhouse	LC/MS	Friedman ANOVA, Wilcoxon signed-rank test, Pearson's correlation test and heatmap	MetaboAnalyst 3.0	yes	Variation in steroidal glycoalkaloids (GAs) correlated with slug preference; accessions with high GA levels were consistently less damaged by slugs. One, strongly preferred, accession with particularly low GA levels contained high levels of structurally related steroidal compounds. These were conjugated with uronic acid instead of the glycoside moieties common for Solanum GAs.
Sutter & Müller (2011)	bottom-up	plant-herbivore	yes	Plantago lanceolata	growth chamber	LC/MS GC/MS	GLM, Kruskal-Wallis test, PCA, Mann-Whitney U test, volcano plot, Chi2 test, Venn-Euler diagram	MassHunter, Xcalibur, XCMS, R, Excel, MATLAB, VennMaster	yes	metabolic fingerprints were considerably affected especially by generalist and phytohormone treatments, but less by mechanical damage and specialist herbivory. Responses to generalists partly overlapped with the changes due to jasmonic acid, but many additional peaks were up-regulated. Many features were co-induced by jasmonic and salicylic acid.
Tortosa et al. (2018)	bottom-up	plant-herbivore	yes	Brassica oleracea	greenhouse	LC/MS LC/MS-MS	PCA, PLS-DA	Metaboanalyst 3.0	yes	Results showed that Xcc infection causes dynamic changes in the metabolome of B. oleracea. Repression pattern of the metabolites implicated in the response follows complex dynamics during infection progression indicating a complex temporal response. Specific metabolic pathways such as alkaloids, coumarins or sphingolipids are identified as candidates in the infection response
Alamgir et al. (2016)	bottom-up	plant-herbivore	no	Oryza sativa	growth chamber	LC/MS LC/MS-MS	ANOVA, LSD, PCA, t-test	MetaboAnalyst, Excel	yes	Identification of formerly unknown compounds in rice in response to herbivory
Gutbrodt et al. (2012)	bottom-up	plant-herbivore	no	Brassica oleracea	climate chamber	HPLC CHN elemental analyser	ANOVA, LSD test, t-test	PASWStatistics	yes	responses of herbivores and their interactions with host plants are depending on drought stress
Herden et al. (2016)	bottom-up	plant-herbivore	no	Nicotiana attenuata	climate chamber	LC/MS	PCA, Shapiro-Wilk test, t-test, linear mixed model, REML	MetaboAnalyst, R	yes	damage-induced defense may undergo circadian fluctuation
Kutyniok & Müller (2012)	bottom-up	plant-herbivore	no	Arabidopsis thaliana	growth chamber	GC/MS LC/MS	Kruskal-Wallis, Tukey HSD, Mann-Whitney U test, t-test, Spearman correlation, GLM, PCA, OPLS-DA, ANOVA	XCalibur, Agilent MassHunter, SIMCA, R	yes	Systemic plant responses to nematode and aphid interferences
Kutyniok & Müller (2013)	bottom-up	plant-herbivore	no	Arabidopsis thaliana	growth chamber	GC/MS elemental analyzer	PCA, PLS-DA, two-way ANOVA	XCalibur, R	yes	effects of aphid shoot feeding on root metabolite profiles depend on fertilization, leading to contrasting effects on nematodes
Nacoulma et al. (2013)	bottom-up	plant-herbivore	no	Nicotiana tabacum	growth chamber	NMR GC/MS	PCA, OPLS-DA	SIMCA-P+	yes	Conclusions for plant defense mechanisms following infection of leafy gall
Caseys et al. (2012)	bottom-up	plant-plant	yes	Populus alba Populus tremula	field	LC/MS	PCA, ANOVA, LSD test, Mann-Whitney U test, Mantel test	Markerlynx XS, SPSS	yes	Linking chemical traits to genotypic evolution
Huseby et al. (2012)	bottom-up	plant-plant	yes	Chaetoceros socialis	cultures	LC/MS	Mann-Whitney U test, Spearman correlation, PCA	Statistica, MarkerLynx XS, Excel	no	linking metabolite profiles to phenotypic differences, phylogeny and temperature regimes
Jandova et al. (2015)	bottom-up	plant-plant	yes	Heracleum mantegazzianum	greenhouse	LC/MS	linear mixed models, variance component analysis, OPLS, ANOVA,	R, MetAlign, SIMCA-P	yes	Intraspecific variability is important with allelopathy + identification of some compounds
