# Supplementary material for: Current Challenges in Plant Eco-Metabolomics
Source: Int J Mol Sci. 2018 May 6;19(5):1385. doi: 10.3390/ijms19051385 (PMC5983679; doi:10.3390/ijms19051385)
Supplement: Supplementary File 1 [file ijms-19-01385-s001.zip › _supplemental/ecometabolomics_search_overview.csv]

search terms	search hits
Ecometabolomics	2
Plant + Metabolomics	3553
Ecology + Metabolomics	366
Plant + Metabolomics + Ecology	155
Plant + Metabolomics + Diversity	206
