# Supplementary material for: Current Challenges in Plant Eco-Metabolomics
Source: Int J Mol Sci. 2018 May 6;19(5):1385. doi: 10.3390/ijms19051385 (PMC5983679; doi:10.3390/ijms19051385)
Supplement: Supplementary File 1 [file ijms-19-01385-s001.zip › _supplemental/tab_0_author_contributions.xlsx]

## Sheet: Author contributions
Name	Surname	Email	Orcid	Affiliation	Conflict of interest	Author contribution
Kristian Peters	Peters	kpeters@ipb-halle.de	0000-0002-4321-0257	Leibniz Institute of Plant Biochemistry, Stress and Developmental Biology, Weinberg 3, 06120 Halle (Saale), Germany	NO	Conceptual design. Writing the first draft of the manuscript. Literature research, data collection, data analyses and drawing of Figures.
Oliver Alka	Alka	alka@informatik.uni-tuebingen.de	0000-0001-5046-4565	Applied Bioinformatics Group, Center for Bioinformatics, University of Tübingen, Tübingen, Germany	NO	corrections/contribution to the final version of the manuscript
Gerd Balcke	Balcke	Gerd.Balcke@ipb-halle.de		Leibniz Institute of Plant Biochemistry, Cell and Metabolic Biology, Weinberg 3, 06120 Halle (Saale), Germany	NO	consent with the final version of the manuscript
Claudia Birkemeyer	Birkemeyer	birkemeyer@chemie.uni-leipzig.de	0000-0002-8538-8838	University of Leipzig, Institute of Analytical Chemistry, Linnestr. 3, 04103 Leipzig, Germany	NO	contribution to the final version of the manuscript
Helge Bruelheide	Bruelheide	helge.bruelheide@botanik.uni-halle.de		Institute of Biology / Geobotany and Botanical Garden, Martin Luther University Halle Wittenberg, Am Kirchtor 1, 06108 Halle (Saale), Germany	NO	corrections/contributions to the final version of the manuscript
Onno Calf	Calf	o.calf@science.ru.nl	0000-0001-5280-2265	Molecular Interaction Ecology, Institute for Water and Wetland Research (IWWR), Radboud University, Heyendaalseweg 135, 6525 AJ Nijmegen, The Netherlands	NO	corrections to the final version of the manuscript
Sophie Dietz	Dietz	Sophie.Nahrstedt@ipb-halle.de	0000-0002-5350-6625	Leibniz Institute of Plant Biochemistry, Stress and Developmental Biology, Weinberg 3, 06120 Halle (Saale), Germany	NO	corrections/contributions to the final version of the manuscript
Kai Dührkop	Duehrkop	kai.duehrkop@uni-jena.de		Department of Bioinformatics, Friedrich Schiller University Jena, Ernst-Abbe-Platz 2, 07743 Jena, Germany	NO	consent with the final version of the manuscript
Emmanuel Gaquerel	Gaquerel	emmanuel.gaquerel@cos.uni-heidelberg.de		Ruprecht-Karls-Universität Heidelberg, Centre for Organismal Studies, Im Neuenheimer Feld 360, 69120 Heidelberg, Germany	NO	corrections to the final version of the manuscript
Uwe Heinig	Heinig	Uwe.Heinig@weizmann.ac.il		Weizmann Institute of Science, Faculty of Biochemistry, Department of Plant Sciences, 234 Herzl St., PO Box 26, Rehovot 7610001, Israel	NO	consent with the final version of the manuscript
Marlen Kücklich	Kuecklich	marlen-k@gmx.net	0000-0001-7694-6474	University of Leipzig, Institute of Biology, Talstraße 33, 04103 Leipzig, Germany	NO	corrections/contribution to the final version of the manuscript
Mirka Macel	Macel	mirkamacel@gmail.com	0000-0003-4122-6797	Molecular Interaction Ecology, Department of Plant Science, Radboud University, Heijendaalseweg 135, 6525 AJ Nijmegen, The Netherlands	NO	corrections to the final version of the manuscript
Caroline Müller	Mueller	caroline.mueller@uni-bielefeld.de	0000-0002-8447-534X	Chemical Ecology, Bielefeld University, Universitätsstr. 25, 33615 Bielefeld, Germany	NO	various input and corrections to the draft of the manuscript
Yvonne Poeschl	Poeschl	yvonne.poeschl@idiv.de	0000-0002-6727-6891	German Centre for Integrative Biodiversity Research (iDiv) Halle-Jena-Leipzig, Deutscher Platz 5e, 04103 Leipzig, Germany und Institute of Computer Science, Martin Luther University Halle-Wittenberg, 06099 Halle, Germany	NO	input and corrections to the final version of the manuscript and providing details during the workshop that have be incorporated in the manuscript
Georg Pohnert	Pohnert	Georg.Pohnert@uni-jena.de		Institute of Inorganic and Analytical Chemistry, Friedrich Schiller University Jena, Lessingstr. 8, 07743 Jena, Germany	NO	corrections/contributions to the final version of the manuscript
Christian Ristok	Ristok	christian.ristok@idiv.de	0000-0002-1446-977X	German Centre for Integrative Biodiversity Research (iDiv) Halle-Jena-Leipzig, Deutscher Platz 5e, 04103 Leipzig, Germany	NO	corrections/contributions to the final version of the manuscript
Victor Manuel Rodríguez	Rodriguez	vmrodriguez@mbg.csic.es	0000-0002-2861-4093	Group of Genetics, Breeding and Biochemistry of Brassica, Misión Biológica de Galicia (MBG-CSIC), Spain	NO	Corrections to the draft of the manuscript.
Christoph Ruttkies	Ruttkies	Christoph.Ruttkies@ipb-halle.de		Leibniz Institute of Plant Biochemistry, Stress and Developmental Biology, Weinberg 3, 06120 Halle (Saale), Germany	NO	consent with the final version of the manuscript
Meredith C. Schuman	Schuman	mschuman@ice.mpg.de	0000-0003-3159-3534	Department of Molecular Ecology, Max Planck Institute for Chemical Ecology, Hans-Knöll-Straße 8, 07745 Jena, Germany	NO	corrections/contribution to the draft of the manuscript
Rabea Schweiger	Schweiger	rabea.schweiger@uni-bielefeld.de	0000-0001-8467-4966	Chemical Ecology, Bielefeld University, Universitätsstr. 25, 33615 Bielefeld, Germany	NO	corrections/contribution to the draft of the manuscript
Nir Shahaf	Shahaf	nirshachaf@gmail.com		Weizmann Institute of Science, Faculty of Biochemistry, Department of Plant Sciences, 234 Herzl St., PO Box 26, Rehovot 7610001, Israel	NO	corrections to the final version of the manuscript
Christoph Steinbeck	Steinbeck	christoph.steinbeck@uni-jena.de		Institute of Inorganic and Analytical Chemistry, Friedrich Schiller University Jena, Lessingstr. 8, 07743 Jena, Germany	NO	corrections to the final version of the manuscript
Maria Tortosa	Tortosa	mtortosa@mbg.csic.es	0000-0002-5316-8136	Group of Genetics, Breeding and Biochemistry of Brassica, Misión Biológica de Galicia (MBG-CSIC), Spain	NO	corrections to the final version of the manuscript
Hendrik Treutler	Treutler	Hendrik.Treutler@ipb-halle.de	0000-0001-8032-9890	Leibniz Institute of Plant Biochemistry, Stress and Developmental Biology, Weinberg 3, 06120 Halle (Saale), Germany	NO	Corrections to the draft of the manuscript.
Nico Ueberschaar	Ueberschaar	Nico.Ueberschaar@uni-jena.de		Institute of Inorganic and Analytical Chemistry, Friedrich Schiller University Jena, Lessingstr. 8, 07743 Jena, Germany	NO	consent with the final version of the manuscript
Pablo Velasco	Velasco	pvelasco@mbg.csic.es	0000-0003-3046-8918	Group of Genetics, Breeding and Biochemistry of Brassica, Misión Biológica de Galicia (MBG-CSIC), Spain	NO	Corrections to the draft of the manuscript.
Alexander Weinhold	Weinhold	alexander.weinhold@idiv.de	0000-0003-1418-7788	German Centre for Integrative Biodiversity Research (iDiv) Halle-Jena-Leipzig, Deutscher Platz 5e, 04103 Leipzig, Germany	NO	Corrections to the draft of the manuscript, organizing of the workshop
Brigitte M. Weiß	Weiß	brigitte_schloegl@eva.mpg.de	0000-0001-6316-5636	University of Leipzig, Institute of Biology, Talstraße 33, 04103 Leipzig, Germany	NO	corrections/contribution to the final version of the manuscript
Anja Widdig	Widdig	anja.widdig@eva.mpg.de	0000-0003-1772-8770	University of Leipzig, Institute of Biology, Talstraße 33, 04103 Leipzig, Germany; German Centre for Integrative Biodiversity Research (iDiv) Halle-Jena-Leipzig, Deutscher Platz 5e, 04103 Leipzig, Germany; Research Group of Primate Kin Selection, Max Planck Institute for Evolutionary Anthropology, Deutscher Platz 6, 04103 Leipzig, Germany	NO	input and correcton, extension to anaimal ecology
Anja Worrich	Worrich	anja.worrich@idiv.de		German Centre for Integrative Biodiversity Research (iDiv) Halle-Jena-Leipzig, Deutscher Platz 5e, 04103 Leipzig, Germany	NO	Corrections to the draft of the manuscript, organizing of the workshop
Steffen Neumann	Neumann	sneumann@ipb-halle.de		Leibniz Institute of Plant Biochemistry, Stress and Developmental Biology, Weinberg 3, 06120 Halle (Saale), Germany German Centre for Integrative Biodiversity Research (iDiv) Halle-Jena-Leipzig, Deutscher Platz 5e, 04103 Leipzig, Germany	NO	Corrections to the manuscript. Overseeing and validating the manuscript.
Nicole M. Van Dam	Van Dam	nicole.vandam@idiv.de		German Centre for Integrative Biodiversity Research (iDiv) Halle-Jena-Leipzig, Deutscher Platz 5e, 04103 Leipzig, Germany	NO	Corrections to the manuscript. Overseeing and validating the manuscript.
