# Supplementary material for: Current Challenges in Plant Eco-Metabolomics
Source: Int J Mol Sci. 2018 May 6;19(5):1385. doi: 10.3390/ijms19051385 (PMC5983679; doi:10.3390/ijms19051385)
Supplement: Supplementary File 1 [file ijms-19-01385-s001.zip › _supplemental/ecometabolomics_references.bib]

@article{abraham_transcript_2016,
	title = {Transcript, protein and metabolite temporal dynamics in the {CAM} plant Agave},
	volume = {2},
	issn = {2055-0278},
	url = {http://www.nature.com/articles/nplants2016178},
	doi = {10.1038/nplants.2016.178},
	pages = {16178},
	number = {12},
	journaltitle = {Nature Plants},
	author = {Abraham, Paul E. and Yin, Hengfu and Borland, Anne M. and Weighill, Deborah and Lim, Sung Don and De Paoli, Henrique Cestari and Engle, Nancy and Jones, Piet C. and Agh, Ryan and Weston, David J. and Wullschleger, Stan D. and Tschaplinski, Timothy and Jacobson, Daniel and Cushman, John C. and Hettich, Robert L. and Tuskan, Gerald A. and Yang, Xiaohan},
	urldate = {2018-02-27},
	date = {2016-11-21}
}

@article{afgan_galaxy_2016,
	title = {The Galaxy platform for accessible, reproducible and collaborative biomedical analyses: 2016 update},
	volume = {44},
	issn = {0305-1048, 1362-4962},
	url = {https://academic.oup.com/nar/article-lookup/doi/10.1093/nar/gkw343},
	doi = {10.1093/nar/gkw343},
	shorttitle = {The Galaxy platform for accessible, reproducible and collaborative biomedical analyses},
	pages = {W3--W10},
	issue = {W1},
	journaltitle = {Nucleic Acids Research},
	author = {Afgan, Enis and Baker, Dannon and van den Beek, Marius and Blankenberg, Daniel and Bouvier, Dave and Čech, Martin and Chilton, John and Clements, Dave and Coraor, Nate and Eberhard, Carl and Grüning, Björn and Guerler, Aysam and Hillman-Jackson, Jennifer and Von Kuster, Greg and Rasche, Eric and Soranzo, Nicola and Turaga, Nitesh and Taylor, James and Nekrutenko, Anton and Goecks, Jeremy},
	urldate = {2018-02-27},
	date = {2016-07-08},
	langid = {english}
}

@article{aguilar-mogas_imet:_2017,
	title = {{iMet}: A Network-Based Computational Tool To Assist in the Annotation of Metabolites from Tandem Mass Spectra},
	volume = {89},
	issn = {0003-2700, 1520-6882},
	url = {http://pubs.acs.org/doi/10.1021/acs.analchem.6b04512},
	doi = {10.1021/acs.analchem.6b04512},
	shorttitle = {{iMet}},
	pages = {3474--3482},
	number = {6},
	journaltitle = {Analytical Chemistry},
	author = {Aguilar-Mogas, Antoni and Sales-Pardo, Marta and Navarro, Miriam and Guimerà, Roger and Yanes, Oscar},
	urldate = {2018-02-27},
	date = {2017-03-21},
	langid = {english}
}

@article{alamgir_systematic_2016,
	title = {Systematic analysis of rice ( \textit{Oryza sativa} ) metabolic responses to herbivory: Defence metabolites in rice},
	volume = {39},
	issn = {01407791},
	url = {http://doi.wiley.com/10.1111/pce.12640},
	doi = {10.1111/pce.12640},
	shorttitle = {Systematic analysis of rice ( \textit{Oryza sativa} ) metabolic responses to herbivory},
	pages = {453--466},
	number = {2},
	journaltitle = {Plant, Cell \& Environment},
	author = {Alamgir, Kabir Md and Hojo, Yuko and Christeller, John T. and Fukumoto, Kaori and Isshiki, Ryutaro and Shinya, Tomonori and Baldwin, Ian T. and Galis, Ivan},
	urldate = {2018-02-27},
	date = {2016-02},
	langid = {english}
}

@article{allard_integration_2016,
	title = {Integration of Molecular Networking and \textit{In-Silico} {MS}/{MS} Fragmentation for Natural Products Dereplication},
	volume = {88},
	issn = {0003-2700, 1520-6882},
	url = {http://pubs.acs.org/doi/10.1021/acs.analchem.5b04804},
	doi = {10.1021/acs.analchem.5b04804},
	pages = {3317--3323},
	number = {6},
	journaltitle = {Analytical Chemistry},
	author = {Allard, Pierre-Marie and Péresse, Tiphaine and Bisson, Jonathan and Gindro, Katia and Marcourt, Laurence and Pham, Van Cuong and Roussi, Fanny and Litaudon, Marc and Wolfender, Jean-Luc},
	urldate = {2018-02-27},
	date = {2016-03-15},
	langid = {english}
}

@article{allen_cfm-id:_2014,
	title = {{CFM}-{ID}: a web server for annotation, spectrum prediction and metabolite identification from tandem mass spectra},
	volume = {42},
	issn = {1362-4962, 0305-1048},
	url = {http://academic.oup.com/nar/article/42/W1/W94/2437594/CFMID-a-web-server-for-annotation-spectrum},
	doi = {10.1093/nar/gku436},
	shorttitle = {{CFM}-{ID}},
	pages = {W94--W99},
	issue = {W1},
	journaltitle = {Nucleic Acids Research},
	author = {Allen, Felicity and Pon, Allison and Wilson, Michael and Greiner, Russ and Wishart, David},
	urldate = {2018-02-27},
	date = {2014-07-01},
	langid = {english}
}

@incollection{allwood_plant_2011,
	title = {Plant Metabolomics and Its Potential for Systems Biology Research},
	volume = {500},
	isbn = {978-0-12-385118-5},
	url = {http://linkinghub.elsevier.com/retrieve/pii/B9780123851185000165},
	pages = {299--336},
	booktitle = {Methods in Enzymology},
	publisher = {Elsevier},
	author = {Allwood, J. William and De Vos, Ric C.H. and Moing, Annick and Deborde, Catherine and Erban, Alexander and Kopka, Joachim and Goodacre, Royston and Hall, Robert D.},
	urldate = {2018-02-27},
	date = {2011},
	langid = {english},
	doi = {10.1016/B978-0-12-385118-5.00016-5}
}

@article{arens_reproducibility_2015,
	title = {The reproducibility of liquid chromatography separation technology and its potential impact on large scale plant metabolomics experiments},
	volume = {991},
	issn = {15700232},
	url = {http://linkinghub.elsevier.com/retrieve/pii/S1570023215002081},
	doi = {10.1016/j.jchromb.2015.04.005},
	pages = {41--45},
	journaltitle = {Journal of Chromatography B},
	author = {Arens, Nadja and Döll, Stefanie and Mock, Hans-Peter},
	urldate = {2018-02-27},
	date = {2015-06},
	langid = {english}
}

@article{bhat_physiological_2016,
	title = {Physiological and biochemical plasticity of \textit{Lepidium latifolium} as ‘sleeper weed’ in Western Himalayas},
	volume = {156},
	issn = {00319317},
	url = {http://doi.wiley.com/10.1111/ppl.12362},
	doi = {10.1111/ppl.12362},
	pages = {278--293},
	number = {3},
	journaltitle = {Physiologia Plantarum},
	author = {Bhat, Hilal A. and Kaur, Tarandeep and Bhat, Rohini and Vyas, Dhiraj},
	urldate = {2018-02-27},
	date = {2016-03},
	langid = {english}
}

@incollection{birkemeyer_design_2007,
	title = {Design of metabolite recovery by variations of the metabolite profiling protocol},
	pages = {45--69},
	booktitle = {Concepts in Plant Metabolomics},
	publisher = {Springer},
	author = {Birkemeyer, Claudia and Kopka, Joachim},
	date = {2007}
}

@incollection{blande_plant_2017,
	title = {Plant Communication With Herbivores},
	volume = {82},
	isbn = {978-0-12-801431-8},
	url = {http://linkinghub.elsevier.com/retrieve/pii/S0065229616300908},
	pages = {281--304},
	booktitle = {Advances in Botanical Research},
	publisher = {Elsevier},
	author = {Blande, J.D.},
	urldate = {2018-02-27},
	date = {2017},
	langid = {english},
	doi = {10.1016/bs.abr.2016.09.004}
}

@article{bocker_sirius:_2009,
	title = {{SIRIUS}: decomposing isotope patterns for metabolite identification†},
	volume = {25},
	issn = {1460-2059, 1367-4803},
	url = {https://academic.oup.com/bioinformatics/article-lookup/doi/10.1093/bioinformatics/btn603},
	doi = {10.1093/bioinformatics/btn603},
	shorttitle = {{SIRIUS}},
	pages = {218--224},
	number = {2},
	journaltitle = {Bioinformatics},
	author = {Böcker, Sebastian and Letzel, Matthias C. and Lipták, Zsuzsanna and Pervukhin, Anton},
	urldate = {2018-02-27},
	date = {2009-01-15},
	langid = {english}
}

@article{bouhifd_quality_2015,
	title = {Quality assurance of metabolomics},
	volume = {32},
	issn = {1868596X},
	url = {http://www.altex.org/index.php/altex/article/view/213},
	doi = {10.14573/altex.1509161},
	pages = {319--326},
	number = {4},
	journaltitle = {{ALTEX}},
	author = {Bouhifd, Mounir},
	urldate = {2018-02-27},
	date = {2015}
}

@incollection{bowne_abiotic_2011,
	location = {Oxford, {UK}},
	title = {Abiotic Stress and Metabolomics},
	isbn = {978-1-4443-3995-6 978-1-4051-9954-4},
	url = {http://doi.wiley.com/10.1002/9781444339956.ch3},
	pages = {61--85},
	booktitle = {Annual Plant Reviews Volume 43},
	publisher = {Wiley-Blackwell},
	author = {Bowne, Jairus and Bacic, Antony and Tester, Mark and Roessner, Ute},
	editor = {Hall, Robert D.},
	urldate = {2018-02-27},
	date = {2011-03-17},
	doi = {10.1002/9781444339956.ch3}
}

@article{broadhurst_statistical_2007,
	title = {Statistical strategies for avoiding false discoveries in metabolomics and related experiments},
	volume = {2},
	issn = {1573-3882, 1573-3890},
	url = {http://link.springer.com/10.1007/s11306-006-0037-z},
	doi = {10.1007/s11306-006-0037-z},
	pages = {171--196},
	number = {4},
	journaltitle = {Metabolomics},
	author = {Broadhurst, David I. and Kell, Douglas B.},
	urldate = {2018-02-27},
	date = {2007-01-12},
	langid = {english}
}

@article{brunetti_metabolomics_2013,
	title = {Metabolomics in plant environmental physiology},
	volume = {64},
	issn = {1460-2431, 0022-0957},
	url = {https://academic.oup.com/jxb/article-lookup/doi/10.1093/jxb/ert244},
	doi = {10.1093/jxb/ert244},
	pages = {4011--4020},
	number = {13},
	journaltitle = {Journal of Experimental Botany},
	author = {Brunetti, Cecilia and George, Rachel M. and Tattini, Massimiliano and Field, Katie and Davey, Matthew P.},
	urldate = {2018-02-27},
	date = {2013-10},
	langid = {english}
}

@article{bundy_environmental_2009,
	title = {Environmental metabolomics: a critical review and future perspectives},
	volume = {5},
	issn = {1573-3882, 1573-3890},
	url = {http://link.springer.com/10.1007/s11306-008-0152-0},
	doi = {10.1007/s11306-008-0152-0},
	shorttitle = {Environmental metabolomics},
	pages = {3--21},
	number = {1},
	journaltitle = {Metabolomics},
	author = {Bundy, Jacob G. and Davey, Matthew P. and Viant, Mark R.},
	urldate = {2018-02-27},
	date = {2009-03},
	langid = {english}
}

@article{calf_glycoalkaloid_2018,
	title = {Glycoalkaloid composition explains variation in slug resistance in Solanum dulcamara},
	issn = {0029-8549, 1432-1939},
	url = {http://link.springer.com/10.1007/s00442-018-4064-z},
	doi = {10.1007/s00442-018-4064-z},
	journaltitle = {Oecologia},
	author = {Calf, Onno W. and Huber, Heidrun and Peters, Janny L. and Weinhold, Alexander and van Dam, Nicole M.},
	urldate = {2018-02-27},
	date = {2018-01-30},
	langid = {english}
}

@article{canarini_soil_2016,
	title = {Soil microbial community resistance to drought and links to C stabilization in an Australian grassland},
	volume = {103},
	issn = {00380717},
	url = {http://linkinghub.elsevier.com/retrieve/pii/S0038071716302097},
	doi = {10.1016/j.soilbio.2016.08.024},
	pages = {171--180},
	journaltitle = {Soil Biology and Biochemistry},
	author = {Canarini, Alberto and Carrillo, Yolima and Mariotte, Pierre and Ingram, Lachlan and Dijkstra, Feike A.},
	urldate = {2018-02-27},
	date = {2016-12},
	langid = {english}
}

@article{cao_predicting_2015,
	title = {Predicting retention time in hydrophilic interaction liquid chromatography mass spectrometry and its use for peak annotation in metabolomics},
	volume = {11},
	issn = {1573-3882, 1573-3890},
	url = {http://link.springer.com/10.1007/s11306-014-0727-x},
	doi = {10.1007/s11306-014-0727-x},
	pages = {696--706},
	number = {3},
	journaltitle = {Metabolomics},
	author = {Cao, Mingshu and Fraser, Karl and Huege, Jan and Featonby, Tom and Rasmussen, Susanne and Jones, Chris},
	urldate = {2018-02-27},
	date = {2015-06},
	langid = {english}
}

@article{carroll_metabolomeexpress_2010,
	title = {The {MetabolomeExpress} Project: enabling web-based processing, analysis and transparent dissemination of {GC}/{MS} metabolomics datasets},
	volume = {11},
	shorttitle = {The {MetabolomeExpress} Project},
	pages = {376},
	number = {1},
	journaltitle = {{BMC} bioinformatics},
	author = {Carroll, Adam J. and Badger, Murray R. and Millar, A. Harvey},
	date = {2010}
}

@article{caseys_effects_2012,
	title = {Effects of interspecific recombination on functional traits in trees revealed by metabolomics and genotyping-by-resequencing},
	volume = {5},
	issn = {1755-0874, 1755-1668},
	url = {http://www.tandfonline.com/doi/abs/10.1080/17550874.2012.748850},
	doi = {10.1080/17550874.2012.748850},
	pages = {457--471},
	number = {4},
	journaltitle = {Plant Ecology \& Diversity},
	author = {Caseys, Celine and Glauser, Gaetan and Stölting, Kai N. and Christe, Camille and Albrectsen, Benedicte R. and Lexer, Christian},
	urldate = {2018-02-27},
	date = {2012-12},
	langid = {english}
}

@article{caspi_metacyc_2016,
	title = {The {MetaCyc} database of metabolic pathways and enzymes and the {BioCyc} collection of pathway/genome databases},
	volume = {44},
	issn = {0305-1048, 1362-4962},
	url = {https://academic.oup.com/nar/article-lookup/doi/10.1093/nar/gkv1164},
	doi = {10.1093/nar/gkv1164},
	pages = {D471--D480},
	issue = {D1},
	journaltitle = {Nucleic Acids Research},
	author = {Caspi, Ron and Billington, Richard and Ferrer, Luciana and Foerster, Hartmut and Fulcher, Carol A. and Keseler, Ingrid M. and Kothari, Anamika and Krummenacker, Markus and Latendresse, Mario and Mueller, Lukas A. and Ong, Quang and Paley, Suzanne and Subhraveti, Pallavi and Weaver, Daniel S. and Karp, Peter D.},
	urldate = {2018-02-27},
	date = {2016-01-04},
	langid = {english}
}

@article{chervin_targeted_2017,
	title = {Targeted Dereplication of Microbial Natural Products by High-Resolution {MS} and Predicted {LC} Retention Time},
	volume = {80},
	issn = {0163-3864, 1520-6025},
	url = {http://pubs.acs.org/doi/10.1021/acs.jnatprod.6b01035},
	doi = {10.1021/acs.jnatprod.6b01035},
	pages = {1370--1377},
	number = {5},
	journaltitle = {Journal of Natural Products},
	author = {Chervin, Justine and Stierhof, Marc and Tong, Ming Him and Peace, Doe and Hansen, Kine Østnes and Urgast, Dagmar Solveig and Andersen, Jeanette Hammer and Yu, Yi and Ebel, Rainer and Kyeremeh, Kwaku and Paget, Veronica and Cimpan, Gabriela and Wyk, Albert Van and Deng, Hai and Jaspars, Marcel and Tabudravu, Jioji N.},
	urldate = {2018-02-27},
	date = {2017-05-26},
	langid = {english}
}

@article{clough_generalized_2012,
	title = {A generalized approach to modeling and estimating indirect effects in ecology},
	volume = {93},
	pages = {1809--1815},
	number = {8},
	journaltitle = {Ecology},
	author = {Clough, Yann},
	date = {2012}
}

@article{cornelissen_comparative_2007,
	title = {Comparative Cryptogam Ecology: A Review of Bryophyte and Lichen Traits that Drive Biogeochemistry},
	volume = {99},
	issn = {0305-7364, 1095-8290},
	url = {https://academic.oup.com/aob/article-lookup/doi/10.1093/aob/mcm030},
	doi = {10.1093/aob/mcm030},
	shorttitle = {Comparative Cryptogam Ecology},
	pages = {987--1001},
	number = {5},
	journaltitle = {Annals of Botany},
	author = {Cornelissen, J. H. C. and Lang, S. I. and Soudzilovskaia, N. A. and During, H. J.},
	urldate = {2018-02-27},
	date = {2007-05-01},
	langid = {english}
}

@article{cortois_possible_2017,
	title = {Possible mechanisms underlying abundance and diversity responses of nematode communities to plant diversity},
	volume = {8},
	issn = {21508925},
	url = {http://doi.wiley.com/10.1002/ecs2.1719},
	doi = {10.1002/ecs2.1719},
	pages = {e01719},
	number = {5},
	journaltitle = {Ecosphere},
	author = {Cortois, Roeland and Veen, G. F. Ciska and Duyts, Henk and Abbas, Maike and Strecker, Tanja and Kostenko, Olga and Eisenhauer, Nico and Scheu, Stefan and Gleixner, Gerd and De Deyn, Gerlinde B. and van der Putten, Wim H.},
	urldate = {2018-02-27},
	date = {2017-05},
	langid = {english}
}

@article{creek_toward_2011,
	title = {Toward Global Metabolomics Analysis with Hydrophilic Interaction Liquid Chromatography–Mass Spectrometry: Improved Metabolite Identification by Retention Time Prediction},
	volume = {83},
	issn = {0003-2700, 1520-6882},
	url = {http://pubs.acs.org/doi/abs/10.1021/ac2021823},
	doi = {10.1021/ac2021823},
	shorttitle = {Toward Global Metabolomics Analysis with Hydrophilic Interaction Liquid Chromatography–Mass Spectrometry},
	pages = {8703--8710},
	number = {22},
	journaltitle = {Analytical Chemistry},
	author = {Creek, Darren J. and Jankevics, Andris and Breitling, Rainer and Watson, David G. and Barrett, Michael P. and Burgess, Karl E. V.},
	urldate = {2018-02-27},
	date = {2011-11-15},
	langid = {english}
}

@article{davidson_galaxy-m:_2016,
	title = {Galaxy-M: a Galaxy workflow for processing and analyzing direct infusion and liquid chromatography mass spectrometry-based metabolomics data},
	volume = {5},
	issn = {2047-217X},
	url = {https://academic.oup.com/gigascience/article-lookup/doi/10.1186/s13742-016-0115-8},
	doi = {10.1186/s13742-016-0115-8},
	shorttitle = {Galaxy-M},
	number = {1},
	journaltitle = {{GigaScience}},
	author = {Davidson, Robert L. and Weber, Ralf J. M. and Liu, Haoyu and Sharma-Oates, Archana and Viant, Mark R.},
	urldate = {2018-02-27},
	date = {2016-12},
	langid = {english}
}

@article{de_meyer_nmr-based_2008,
	title = {{NMR}-Based Characterization of Metabolic Alterations in Hypertension Using an Adaptive, Intelligent Binning Algorithm},
	volume = {80},
	issn = {0003-2700, 1520-6882},
	url = {http://pubs.acs.org/doi/abs/10.1021/ac7025964},
	doi = {10.1021/ac7025964},
	pages = {3783--3790},
	number = {10},
	journaltitle = {Analytical Chemistry},
	author = {De Meyer, Tim and Sinnaeve, Davy and Van Gasse, Bjorn and Tsiporkova, Elena and Rietzschel, Ernst R. and De Buyzere, Marc L. and Gillebert, Thierry C. and Bekaert, Sofie and Martins, José C. and Van Criekinge, Wim},
	urldate = {2018-02-27},
	date = {2008-05},
	langid = {english}
}

@article{domingo-almenara_compound_2015,
	title = {Compound identification in gas chromatography/mass spectrometry-based metabolomics by blind source separation},
	volume = {1409},
	issn = {00219673},
	url = {http://linkinghub.elsevier.com/retrieve/pii/S0021967315010122},
	doi = {10.1016/j.chroma.2015.07.044},
	pages = {226--233},
	journaltitle = {Journal of Chromatography A},
	author = {Domingo-Almenara, Xavier and Perera, Alexandre and Ramírez, Noelia and Cañellas, Nicolau and Correig, Xavier and Brezmes, Jesus},
	urldate = {2018-02-27},
	date = {2015-08},
	langid = {english}
}

@article{domingo-almenara_avoiding_2016,
	title = {Avoiding hard chromatographic segmentation: A moving window approach for the automated resolution of gas chromatography–mass spectrometry-based metabolomics signals by multivariate methods},
	volume = {1474},
	issn = {00219673},
	url = {http://linkinghub.elsevier.com/retrieve/pii/S0021967316314315},
	doi = {10.1016/j.chroma.2016.10.066},
	shorttitle = {Avoiding hard chromatographic segmentation},
	pages = {145--151},
	journaltitle = {Journal of Chromatography A},
	author = {Domingo-Almenara, Xavier and Perera, Alexandre and Brezmes, Jesus},
	urldate = {2018-02-27},
	date = {2016-11},
	langid = {english}
}

@article{domingo-almenara_annotation:_2018,
	title = {Annotation: A Computational Solution for Streamlining Metabolomics Analysis},
	volume = {90},
	issn = {0003-2700, 1520-6882},
	url = {http://pubs.acs.org/doi/10.1021/acs.analchem.7b03929},
	doi = {10.1021/acs.analchem.7b03929},
	shorttitle = {Annotation},
	pages = {480--489},
	number = {1},
	journaltitle = {Analytical Chemistry},
	author = {Domingo-Almenara, Xavier and Montenegro-Burke, J. Rafael and Benton, H. Paul and Siuzdak, Gary},
	urldate = {2018-02-27},
	date = {2018-01-02},
	langid = {english}
}

@article{dormont_floral_2014,
	title = {Floral scent emitted by white and coloured morphs in orchids},
	volume = {100},
	issn = {00319422},
	url = {http://linkinghub.elsevier.com/retrieve/pii/S0031942214000338},
	doi = {10.1016/j.phytochem.2014.01.009},
	pages = {51--59},
	journaltitle = {Phytochemistry},
	author = {Dormont, L. and Delle-Vedove, R. and Bessière, J.-M. and Schatz, B.},
	urldate = {2018-02-27},
	date = {2014-04},
	langid = {english}
}

@article{douma_disturbance_2012,
	title = {Disturbance and resource availability act differently on the same suite of plant traits: revisiting assembly hypotheses},
	volume = {93},
	shorttitle = {Disturbance and resource availability act differently on the same suite of plant traits},
	pages = {825--835},
	number = {4},
	journaltitle = {Ecology},
	author = {Douma, J. C. and Shipley, B. and Witte, J.-{PM} and Aerts, R. and Van Bodegom, P. M.},
	date = {2012}
}

@incollection{draper_metabolite_2011,
	location = {Oxford, {UK}},
	title = {Metabolite Analysis and Metabolomics in the Study of Biotrophic Interactions between Plants and Microbes},
	isbn = {978-1-4443-3995-6 978-1-4051-9954-4},
	url = {http://doi.wiley.com/10.1002/9781444339956.ch2},
	pages = {25--59},
	booktitle = {Annual Plant Reviews Volume 43},
	publisher = {Wiley-Blackwell},
	author = {Draper, John and Rasmussen, Susanne and Zubair, Hassan},
	editor = {Hall, Robert D.},
	urldate = {2018-02-27},
	date = {2011-03-17},
	doi = {10.1002/9781444339956.ch2}
}

@article{drenovsky_functional_2012,
	title = {A functional trait perspective on plant invasion},
	volume = {110},
	issn = {0305-7364, 1095-8290},
	url = {https://academic.oup.com/aob/article-lookup/doi/10.1093/aob/mcs100},
	doi = {10.1093/aob/mcs100},
	pages = {141--153},
	number = {1},
	journaltitle = {Annals of Botany},
	author = {Drenovsky, Rebecca E. and Grewell, Brenda J. and D'Antonio, Carla M. and Funk, Jennifer L. and James, Jeremy J. and Molinari, Nicole and Parker, Ingrid M. and Richards, Christina L.},
	urldate = {2018-02-27},
	date = {2012-07-01},
	langid = {english}
}

@article{du_coastal_2015,
	title = {A coastal and an interior Douglas fir provenance exhibit different metabolic strategies to deal with drought stress},
	issn = {0829-318X, 1758-4469},
	url = {https://academic.oup.com/treephys/article-lookup/doi/10.1093/treephys/tpv105},
	doi = {10.1093/treephys/tpv105},
	pages = {tpv105},
	journaltitle = {Tree Physiology},
	author = {Du, Baoguo and Jansen, Kirstin and Kleiber, Anita and Eiblmeier, Monika and Kammerer, Bernd and Ensminger, Ingo and Gessler, Arthur and Rennenberg, Heinz and Kreuzwieser, Jürgen},
	editor = {Millard, Peter},
	urldate = {2018-02-27},
	date = {2015-10-20},
	langid = {english}
}

@article{duhrkop_searching_2015,
	title = {Searching molecular structure databases with tandem mass spectra using {CSI}:{FingerID}},
	volume = {112},
	issn = {0027-8424, 1091-6490},
	url = {http://www.pnas.org/lookup/doi/10.1073/pnas.1509788112},
	doi = {10.1073/pnas.1509788112},
	shorttitle = {Searching molecular structure databases with tandem mass spectra using {CSI}},
	pages = {12580--12585},
	number = {41},
	journaltitle = {Proceedings of the National Academy of Sciences},
	author = {Dührkop, Kai and Shen, Huibin and Meusel, Marvin and Rousu, Juho and Böcker, Sebastian},
	urldate = {2018-02-27},
	date = {2015-10-13},
	langid = {english}
}

@article{dunn_metabolomics:_2005,
	title = {Metabolomics: Current analytical platforms and methodologies},
	volume = {24},
	issn = {01659936},
	url = {http://linkinghub.elsevier.com/retrieve/pii/S0165993605000348},
	doi = {10.1016/j.trac.2004.11.021},
	shorttitle = {Metabolomics},
	pages = {285--294},
	number = {4},
	journaltitle = {{TrAC} Trends in Analytical Chemistry},
	author = {Dunn, Warwick B. and Ellis, David. I},
	urldate = {2018-02-27},
	date = {2005-04},
	langid = {english}
}

@article{dunn_importance_2012,
	title = {The importance of experimental design and {QC} samples in large-scale and {MS}-driven untargeted metabolomic studies of humans},
	volume = {4},
	issn = {1757-6180, 1757-6199},
	url = {http://www.future-science.com/doi/10.4155/bio.12.204},
	doi = {10.4155/bio.12.204},
	pages = {2249--2264},
	number = {18},
	journaltitle = {Bioanalysis},
	author = {Dunn, Warwick B and Wilson, Ian D and Nicholls, Andrew W and Broadhurst, David},
	urldate = {2018-02-27},
	date = {2012-09},
	langid = {english}
}

@article{eghbalnia_increasing_2017,
	title = {Increasing rigor in {NMR}-based metabolomics through validated and open source tools},
	volume = {43},
	issn = {09581669},
	url = {http://linkinghub.elsevier.com/retrieve/pii/S0958166916301847},
	doi = {10.1016/j.copbio.2016.08.005},
	pages = {56--61},
	journaltitle = {Current Opinion in Biotechnology},
	author = {Eghbalnia, Hamid R and Romero, Pedro R and Westler, William M and Baskaran, Kumaran and Ulrich, Eldon L and Markley, John L},
	urldate = {2018-02-27},
	date = {2017-02},
	langid = {english}
}

@article{ehlers_intraspecific_2016,
	title = {Intraspecific genetic variation and species coexistence in plant communities},
	volume = {12},
	issn = {1744-9561, 1744-957X},
	url = {http://rsbl.royalsocietypublishing.org/lookup/doi/10.1098/rsbl.2015.0853},
	doi = {10.1098/rsbl.2015.0853},
	pages = {20150853},
	number = {1},
	journaltitle = {Biology Letters},
	author = {Ehlers, Bodil K. and Damgaard, Christian F. and Laroche, Fabien},
	urldate = {2018-02-27},
	date = {2016-01},
	langid = {english}
}

@article{eisenhauer_global_2012,
	title = {Global change belowground: impacts of elevated {CO}2, nitrogen, and summer drought on soil food webs and biodiversity},
	volume = {18},
	issn = {13541013},
	url = {http://doi.wiley.com/10.1111/j.1365-2486.2011.02555.x},
	doi = {10.1111/j.1365-2486.2011.02555.x},
	shorttitle = {Global change belowground},
	pages = {435--447},
	number = {2},
	journaltitle = {Global Change Biology},
	author = {Eisenhauer, Nico and Cesarz, Simone and Koller, Robert and Worm, Kally and Reich, Peter B.},
	urldate = {2018-02-27},
	date = {2012-02},
	langid = {english}
}

@article{eisenhauer_patterns_2015,
	title = {From patterns to causal understanding: Structural equation modeling ({SEM}) in soil ecology},
	volume = {58},
	issn = {00314056},
	url = {http://linkinghub.elsevier.com/retrieve/pii/S0031405615000281},
	doi = {10.1016/j.pedobi.2015.03.002},
	shorttitle = {From patterns to causal understanding},
	pages = {65--72},
	number = {2},
	journaltitle = {Pedobiologia},
	author = {Eisenhauer, Nico and Bowker, Matthew A. and Grace, James B. and Powell, Jeff R.},
	urldate = {2018-02-27},
	date = {2015-03},
	langid = {english}
}

@article{endara_divergent_2015,
	title = {Divergent evolution in antiherbivore defences within species complexes at a single Amazonian site},
	volume = {103},
	issn = {00220477},
	url = {http://doi.wiley.com/10.1111/1365-2745.12431},
	doi = {10.1111/1365-2745.12431},
	pages = {1107--1118},
	number = {5},
	journaltitle = {Journal of Ecology},
	author = {Endara, María-José and Weinhold, Alexander and Cox, James E. and Wiggins, Natasha L. and Coley, Phyllis D. and Kursar, Thomas A.},
	editor = {Carson, Walter},
	urldate = {2018-02-27},
	date = {2015-09},
	langid = {english}
}

@article{fernandez_impact_2016,
	title = {The Impact of Competition and Allelopathy on the Trade-Off between Plant Defense and Growth in Two Contrasting Tree Species},
	volume = {7},
	issn = {1664-462X},
	url = {http://journal.frontiersin.org/Article/10.3389/fpls.2016.00594/abstract},
	doi = {10.3389/fpls.2016.00594},
	journaltitle = {Frontiers in Plant Science},
	author = {Fernandez, Catherine and Monnier, Yogan and Santonja, Mathieu and Gallet, Christiane and Weston, Leslie A. and Prévosto, Bernard and Saunier, Amélie and Baldy, Virginie and Bousquet-Mélou, Anne},
	urldate = {2018-02-27},
	date = {2016-05-04}
}

@article{fester_plant_2015,
	title = {Plant metabolite profiles and the buffering capacities of ecosystems},
	volume = {110},
	issn = {00319422},
	url = {http://linkinghub.elsevier.com/retrieve/pii/S0031942214005470},
	doi = {10.1016/j.phytochem.2014.12.015},
	pages = {6--12},
	journaltitle = {Phytochemistry},
	author = {Fester, Thomas},
	urldate = {2018-02-27},
	date = {2015-02},
	langid = {english}
}

@article{field_environmental_2011,
	title = {Environmental metabolomics links genotype to phenotype and predicts genotype abundance in wild plant populations},
	volume = {142},
	issn = {00319317},
	url = {http://doi.wiley.com/10.1111/j.1399-3054.2011.01480.x},
	doi = {10.1111/j.1399-3054.2011.01480.x},
	pages = {352--360},
	number = {4},
	journaltitle = {Physiologia Plantarum},
	author = {Field, Katie J. and Lake, Janice A.},
	urldate = {2018-02-27},
	date = {2011-08},
	langid = {english}
}

@article{fillbrunn_knime_2017,
	title = {{KNIME} for reproducible cross-domain analysis of life science data},
	volume = {261},
	issn = {01681656},
	url = {http://linkinghub.elsevier.com/retrieve/pii/S0168165617315651},
	doi = {10.1016/j.jbiotec.2017.07.028},
	pages = {149--156},
	journaltitle = {Journal of Biotechnology},
	author = {Fillbrunn, Alexander and Dietz, Christian and Pfeuffer, Julianus and Rahn, René and Landrum, Gregory A. and Berthold, Michael R.},
	urldate = {2018-02-27},
	date = {2017-11},
	langid = {english}
}

@article{fiore_release_2015,
	title = {Release of ecologically relevant metabolites by the cyanobacterium \textit{S} {\textless}i{\textgreater}ynechococcus elongatus{\textless}/i{\textgreater} {CCMP} 1631: Metabolomics of {\textless}i{\textgreater}Synechococcus{\textless}/i{\textgreater}},
	volume = {17},
	issn = {14622912},
	url = {http://doi.wiley.com/10.1111/1462-2920.12899},
	doi = {10.1111/1462-2920.12899},
	shorttitle = {Release of ecologically relevant metabolites by the cyanobacterium \textit{S} {\textless}i{\textgreater}ynechococcus elongatus{\textless}/i{\textgreater} {CCMP} 1631},
	pages = {3949--3963},
	number = {10},
	journaltitle = {Environmental Microbiology},
	author = {Fiore, Cara L. and Longnecker, Krista and Kido Soule, Melissa C. and Kujawinski, Elizabeth B.},
	urldate = {2018-02-27},
	date = {2015-10},
	langid = {english}
}

@article{fortuna_variation_2014,
	title = {Variation in plant defences among populations of a range-expanding plant: consequences for trophic interactions},
	volume = {204},
	issn = {0028646X},
	url = {http://doi.wiley.com/10.1111/nph.12983},
	doi = {10.1111/nph.12983},
	shorttitle = {Variation in plant defences among populations of a range-expanding plant},
	pages = {989--999},
	number = {4},
	journaltitle = {New Phytologist},
	author = {Fortuna, Taiadjana M. and Eckert, Silvia and Harvey, Jeffrey A. and Vet, Louise E. M. and Müller, Caroline and Gols, Rieta},
	urldate = {2018-02-27},
	date = {2014-12},
	langid = {english}
}

@article{frolov_early_2017,
	title = {Early responses of mature Arabidopsis thaliana plants to reduced water potential in the agar-based polyethylene glycol infusion drought model},
	volume = {208},
	issn = {01761617},
	url = {http://linkinghub.elsevier.com/retrieve/pii/S0176161716302395},
	doi = {10.1016/j.jplph.2016.09.013},
	pages = {70--83},
	journaltitle = {Journal of Plant Physiology},
	author = {Frolov, Andrej and Bilova, Tatiana and Paudel, Gagan and Berger, --\{{\textbackslash}textgreater\}Robert and Balcke, --\{{\textbackslash}textgreater\}Gerd U. and Birkemeyer, Claudia and Wessjohann, --\{{\textbackslash}textgreater\}Ludger A.},
	urldate = {2018-02-27},
	date = {2017-01},
	langid = {english}
}

@article{gaillard_fine-tuning_2018,
	title = {Fine-tuning the ‘plant domestication-reduced defense’ hypothesis: specialist vs generalist herbivores},
	volume = {217},
	issn = {0028646X},
	url = {http://doi.wiley.com/10.1111/nph.14757},
	doi = {10.1111/nph.14757},
	shorttitle = {Fine-tuning the ‘plant domestication-reduced defense’ hypothesis},
	pages = {355--366},
	number = {1},
	journaltitle = {New Phytologist},
	author = {Gaillard, Mickaël D. P. and Glauser, Gaétan and Robert, Christelle A. M. and Turlings, Ted C. J.},
	urldate = {2018-02-27},
	date = {2018-01},
	langid = {english}
}

@article{gao_mass-spectrometry-based_2015,
	title = {Mass-spectrometry-based microbial metabolomics: recent developments and applications},
	volume = {407},
	issn = {1618-2642, 1618-2650},
	url = {http://link.springer.com/10.1007/s00216-014-8127-7},
	doi = {10.1007/s00216-014-8127-7},
	shorttitle = {Mass-spectrometry-based microbial metabolomics},
	pages = {669--680},
	number = {3},
	journaltitle = {Analytical and Bioanalytical Chemistry},
	author = {Gao, Peng and Xu, Guowang},
	urldate = {2018-02-27},
	date = {2015-01},
	langid = {english}
}

@article{gaquerel_honing_2013,
	title = {Honing in on phenotypes: comprehensive two-dimensional gas chromatography of herbivory-induced volatile emissions and novel opportunities for system-level analyses},
	volume = {5},
	issn = {2041-2851},
	url = {https://academic.oup.com/aobpla/article-lookup/doi/10.1093/aobpla/plt002},
	doi = {10.1093/aobpla/plt002},
	shorttitle = {Honing in on phenotypes},
	pages = {plt002--plt002},
	number = {0},
	journaltitle = {{AoB} Plants},
	author = {Gaquerel, E. and Baldwin, I. T.},
	urldate = {2018-02-27},
	date = {2013-02-25},
	langid = {english}
}

@article{gargallo-garriga_warming_2015,
	title = {Warming differentially influences the effects of drought on stoichiometry and metabolomics in shoots and roots},
	volume = {207},
	issn = {0028646X},
	url = {http://doi.wiley.com/10.1111/nph.13377},
	doi = {10.1111/nph.13377},
	pages = {591--603},
	number = {3},
	journaltitle = {New Phytologist},
	author = {Gargallo-Garriga, Albert and Sardans, Jordi and Pérez-Trujillo, Míriam and Oravec, Michal and Urban, Otmar and Jentsch, Anke and Kreyling, Juergen and Beierkuhnlein, Carl and Parella, Teodor and Peñuelas, Josep},
	urldate = {2018-02-27},
	date = {2015-08},
	langid = {english}
}

@article{gargallo-garriga_shifts_2016,
	title = {Shifts in plant foliar and floral metabolomes in response to the suppression of the associated microbiota},
	volume = {16},
	issn = {1471-2229},
	url = {http://bmcplantbiol.biomedcentral.com/articles/10.1186/s12870-016-0767-7},
	doi = {10.1186/s12870-016-0767-7},
	number = {1},
	journaltitle = {{BMC} Plant Biology},
	author = {Gargallo-Garriga, Albert and Sardans, Jordi and Pérez-Trujillo, Míriam and Guenther, Alex and Llusià, Joan and Rico, Laura and Terradas, Jaume and Farré-Armengol, Gerard and Filella, Iolanda and Parella, Teodor and Peñuelas, Josep},
	urldate = {2018-02-27},
	date = {2016-12},
	langid = {english}
}

@article{giacomoni_workflow4metabolomics:_2015,
	title = {Workflow4Metabolomics: a collaborative research infrastructure for computational metabolomics},
	volume = {31},
	issn = {1367-4803, 1460-2059},
	url = {https://academic.oup.com/bioinformatics/article-lookup/doi/10.1093/bioinformatics/btu813},
	doi = {10.1093/bioinformatics/btu813},
	shorttitle = {Workflow4Metabolomics},
	pages = {1493--1495},
	number = {9},
	journaltitle = {Bioinformatics},
	author = {Giacomoni, F. and Le Corguille, G. and Monsoor, M. and Landi, M. and Pericard, P. and Petera, M. and Duperier, C. and Tremblay-Franco, M. and Martin, J.-F. and Jacob, D. and Goulitquer, S. and Thevenot, E. A. and Caron, C.},
	urldate = {2018-02-27},
	date = {2015-05-01},
	langid = {english}
}

@article{gillard_metabolomics_2013,
	title = {Metabolomics Enables the Structure Elucidation of a Diatom Sex Pheromone},
	volume = {52},
	issn = {14337851},
	url = {http://doi.wiley.com/10.1002/anie.201208175},
	doi = {10.1002/anie.201208175},
	pages = {854--857},
	number = {3},
	journaltitle = {Angewandte Chemie International Edition},
	author = {Gillard, Jeroen and Frenkel, Johannes and Devos, Valerie and Sabbe, Koen and Paul, Carsten and Rempt, Martin and Inzé, Dirk and Pohnert, Georg and Vuylsteke, Marnik and Vyverman, Wim},
	urldate = {2018-02-27},
	date = {2013-01-14},
	langid = {english}
}

@article{godzien_controlling_2015,
	title = {Controlling the quality of metabolomics data: new strategies to get the best out of the {QC} sample},
	volume = {11},
	issn = {1573-3882, 1573-3890},
	url = {http://link.springer.com/10.1007/s11306-014-0712-4},
	doi = {10.1007/s11306-014-0712-4},
	shorttitle = {Controlling the quality of metabolomics data},
	pages = {518--528},
	number = {3},
	journaltitle = {Metabolomics},
	author = {Godzien, Joanna and Alonso-Herranz, Vanesa and Barbas, Coral and Armitage, Emily Grace},
	urldate = {2018-02-27},
	date = {2015-06},
	langid = {english}
}

@article{goodacre_metabolomics_2004,
	title = {Metabolomics by numbers: acquiring and understanding global metabolite data},
	volume = {22},
	issn = {01677799},
	url = {http://linkinghub.elsevier.com/retrieve/pii/S0167779904000812},
	doi = {10.1016/j.tibtech.2004.03.007},
	shorttitle = {Metabolomics by numbers},
	pages = {245--252},
	number = {5},
	journaltitle = {Trends in Biotechnology},
	author = {Goodacre, Royston and Vaidyanathan, Seetharaman and Dunn, Warwick B. and Harrigan, George G. and Kell, Douglas B.},
	urldate = {2018-02-27},
	date = {2004-05},
	langid = {english}
}

@article{gutbrodt_species-specific_2012,
	title = {Species-specific responses of herbivores to within-plant and environmentally mediated between-plant variability in plant chemistry},
	volume = {22},
	issn = {0937-7409, 1423-0445},
	url = {http://link.springer.com/10.1007/s00049-012-0102-1},
	doi = {10.1007/s00049-012-0102-1},
	pages = {101--111},
	number = {2},
	journaltitle = {Chemoecology},
	author = {Gutbrodt, Bettina and Dorn, Silvia and Unsicker, Sybille B. and Mody, Karsten},
	urldate = {2018-02-27},
	date = {2012-06},
	langid = {english}
}

@article{hao_bayesian_2014,
	title = {Bayesian deconvolution and quantification of metabolites in complex 1D {NMR} spectra using {BATMAN}},
	volume = {9},
	issn = {1754-2189, 1750-2799},
	url = {http://www.nature.com/doifinder/10.1038/nprot.2014.090},
	doi = {10.1038/nprot.2014.090},
	pages = {1416--1427},
	number = {6},
	journaltitle = {Nature Protocols},
	author = {Hao, Jie and Liebeke, Manuel and Astle, William and De Iorio, Maria and Bundy, Jacob G and Ebbels, Timothy M D},
	urldate = {2018-02-27},
	date = {2014-05-22}
}

@article{haug_metabolightsopen-access_2013,
	title = {{MetaboLights}—an open-access general-purpose repository for metabolomics studies and associated meta-data},
	volume = {41},
	issn = {0305-1048, 1362-4962},
	url = {http://academic.oup.com/nar/article/41/D1/D781/1050654/MetaboLightsan-openaccess-generalpurpose},
	doi = {10.1093/nar/gks1004},
	pages = {D781--D786},
	issue = {D1},
	journaltitle = {Nucleic Acids Research},
	author = {Haug, Kenneth and Salek, Reza M. and Conesa, Pablo and Hastings, Janna and de Matos, Paula and Rijnbeek, Mark and Mahendraker, Tejasvi and Williams, Mark and Neumann, Steffen and Rocca-Serra, Philippe and Maguire, Eamonn and González-Beltrán, Alejandra and Sansone, Susanna-Assunta and Griffin, Julian L. and Steinbeck, Christoph},
	urldate = {2018-02-27},
	date = {2013-01-01},
	langid = {english}
}

@article{hennion_variation_2012,
	title = {Variation in amine composition in plant species:How it integrates macroevolutionary and environmental signals},
	volume = {99},
	issn = {0002-9122, 1537-2197},
	url = {http://doi.wiley.com/10.3732/ajb.1100211},
	doi = {10.3732/ajb.1100211},
	shorttitle = {Variation in amine composition in plant species},
	pages = {36--45},
	number = {1},
	journaltitle = {American Journal of Botany},
	author = {Hennion, F. and Bouchereau, A. and Gauthier, C. and Hermant, M. and Vernon, P. and Prinzing, A.},
	urldate = {2018-02-27},
	date = {2012-01-01},
	langid = {english}
}

@article{herden_shifting_2016,
	title = {Shifting \textit{Nicotiana attenuata} 's diurnal rhythm does not alter its resistance to the specialist herbivore {\textless}i{\textgreater}Manduca sexta{\textless}/i{\textgreater}: {\textless}i{\textgreater}N. attenuata{\textless}/i{\textgreater} 's resistance to {\textless}i{\textgreater}M. sexta{\textless}/i{\textgreater} is diurnally robust},
	volume = {58},
	issn = {16729072},
	url = {http://doi.wiley.com/10.1111/jipb.12458},
	doi = {10.1111/jipb.12458},
	shorttitle = {Shifting \textit{Nicotiana attenuata} 's diurnal rhythm does not alter its resistance to the specialist herbivore {\textless}i{\textgreater}Manduca sexta{\textless}/i{\textgreater}},
	pages = {656--668},
	number = {7},
	journaltitle = {Journal of Integrative Plant Biology},
	author = {Herden, Jasmin and Meldau, Stefan and Kim, Sang-Gyu and Kunert, Grit and Joo, Youngsung and Baldwin, Ian T. and Schuman, Meredith C.},
	urldate = {2018-02-27},
	date = {2016-07},
	langid = {english}
}

@article{hernandez_current_2012,
	title = {Current use of high-resolution mass spectrometry in the environmental sciences},
	volume = {403},
	issn = {1618-2642, 1618-2650},
	url = {http://link.springer.com/10.1007/s00216-012-5844-7},
	doi = {10.1007/s00216-012-5844-7},
	pages = {1251--1264},
	number = {5},
	journaltitle = {Analytical and Bioanalytical Chemistry},
	author = {Hernández, F. and Sancho, J. V. and Ibáñez, M. and Abad, E. and Portolés, T. and Mattioli, L.},
	urldate = {2018-02-27},
	date = {2012-05},
	langid = {english}
}

@article{hirth_metabolic_2017,
	title = {Metabolic profiling identifies trehalose as an abundant and diurnally fluctuating metabolite in the microalga Ostreococcus tauri},
	volume = {13},
	issn = {1573-3882, 1573-3890},
	url = {http://link.springer.com/10.1007/s11306-017-1203-1},
	doi = {10.1007/s11306-017-1203-1},
	number = {6},
	journaltitle = {Metabolomics},
	author = {Hirth, Matthias and Liverani, Silvia and Mahlow, Sebastian and Bouget, François-Yves and Pohnert, Georg and Sasso, Severin},
	urldate = {2018-02-27},
	date = {2017-06},
	langid = {english}
}

@article{hodgkison_chemical_2007,
	title = {Chemical Ecology of Fruit Bat Foraging Behavior in Relation to the Fruit Odors of Two Species of Paleotropical Bat-Dispersed Figs (Ficus hispida and Ficus scortechinii)},
	volume = {33},
	issn = {0098-0331, 1573-1561},
	url = {http://link.springer.com/10.1007/s10886-007-9367-1},
	doi = {10.1007/s10886-007-9367-1},
	pages = {2097--2110},
	number = {11},
	journaltitle = {Journal of Chemical Ecology},
	author = {Hodgkison, Robert and Ayasse, Manfred and Kalko, Elisabeth K. V. and Häberlein, Christopher and Schulz, Stefan and Mustapha, Wan Aida Wan and Zubaid, Akbar and Kunz, Thomas H.},
	urldate = {2018-02-27},
	date = {2007-11-07},
	langid = {english}
}

@article{hopkins_role_2009,
	title = {Role of Glucosinolates in Insect-Plant Relationships and Multitrophic Interactions},
	volume = {54},
	issn = {0066-4170, 1545-4487},
	url = {http://www.annualreviews.org/doi/10.1146/annurev.ento.54.110807.090623},
	doi = {10.1146/annurev.ento.54.110807.090623},
	pages = {57--83},
	number = {1},
	journaltitle = {Annual Review of Entomology},
	author = {Hopkins, Richard J. and van Dam, Nicole M. and van Loon, Joop J.A.},
	urldate = {2018-02-27},
	date = {2009-01},
	langid = {english}
}

@article{huseby_metabolic_2012,
	title = {Metabolic fingerprinting reveals differences between northern and southern strains of the cryptic diatom \textit{Chaetoceros socialis}},
	volume = {47},
	issn = {0967-0262, 1469-4433},
	url = {http://www.tandfonline.com/doi/abs/10.1080/09670262.2012.741714},
	doi = {10.1080/09670262.2012.741714},
	pages = {480--489},
	number = {4},
	journaltitle = {European Journal of Phycology},
	author = {Huseby, Siv and Degerlund, Maria and Zingone, Adriana and Hansen, Espen},
	urldate = {2018-02-27},
	date = {2012-11},
	langid = {english}
}

@article{hutschenreuther_growth_2010,
	title = {Growth inhibiting activity of volatile oil from Cistus creticus L. against Borrelia burgdorferi ss in vitro},
	volume = {65},
	pages = {290--295},
	number = {4},
	journaltitle = {Die Pharmazie-An International Journal of Pharmaceutical Sciences},
	author = {Hutschenreuther, A. and Birkemeyer, C. and Grötzinger, K. and Straubinger, R. K. and Rauwald, H. W.},
	date = {2010}
}

@article{ioannidis_repeatability_2009,
	title = {Repeatability of published microarray gene expression analyses},
	volume = {41},
	issn = {1061-4036},
	url = {http://www.nature.com/doifinder/10.1038/ng.295},
	doi = {10.1038/ng.295},
	pages = {149--155},
	number = {2},
	journaltitle = {Nature Genetics},
	author = {Ioannidis, John P A and Allison, David B and Ball, Catherine A and Coulibaly, Issa and Cui, Xiangqin and Culhane, Aedín C and Falchi, Mario and Furlanello, Cesare and Game, Laurence and Jurman, Giuseppe and Mangion, Jon and Mehta, Tapan and Nitzberg, Michael and Page, Grier P and Petretto, Enrico and van Noort, Vera},
	urldate = {2018-02-27},
	date = {2009-02}
}

@article{ivanisevic_metabolic_2011,
	title = {Metabolic fingerprinting as an indicator of biodiversity: towards understanding inter-specific relationships among Homoscleromorpha sponges},
	volume = {7},
	issn = {1573-3882, 1573-3890},
	url = {http://link.springer.com/10.1007/s11306-010-0239-2},
	doi = {10.1007/s11306-010-0239-2},
	shorttitle = {Metabolic fingerprinting as an indicator of biodiversity},
	pages = {289--304},
	number = {2},
	journaltitle = {Metabolomics},
	author = {Ivanišević, Julijana and Thomas, Olivier P. and Lejeusne, Christophe and Chevaldonné, Pierre and Pérez, Thierry},
	urldate = {2018-02-27},
	date = {2011-06},
	langid = {english}
}

@article{jacob_nmrprocflow:_2017,
	title = {{NMRProcFlow}: a graphical and interactive tool dedicated to 1D spectra processing for {NMR}-based metabolomics},
	volume = {13},
	issn = {1573-3882, 1573-3890},
	url = {http://link.springer.com/10.1007/s11306-017-1178-y},
	doi = {10.1007/s11306-017-1178-y},
	shorttitle = {{NMRProcFlow}},
	number = {4},
	journaltitle = {Metabolomics},
	author = {Jacob, D. and Deborde, C. and Lefebvre, M. and Maucourt, M. and Moing, A.},
	urldate = {2018-02-27},
	date = {2017-04},
	langid = {english}
}

@article{jamil_selecting_2013,
	title = {Selecting traits that explain species-environment relationships: a generalized linear mixed model approach},
	volume = {24},
	issn = {11009233},
	url = {http://doi.wiley.com/10.1111/j.1654-1103.2012.12036.x},
	doi = {10.1111/j.1654-1103.2012.12036.x},
	shorttitle = {Selecting traits that explain species-environment relationships},
	pages = {988--1000},
	number = {6},
	journaltitle = {Journal of Vegetation Science},
	author = {Jamil, Tahira and Ozinga, Wim A. and Kleyer, Michael and ter Braak, Cajo J.F.},
	editor = {de Bello, Francesco},
	urldate = {2018-02-27},
	date = {2013-11},
	langid = {english}
}

@article{jandova_intraspecific_2015,
	title = {Intraspecific variability in allelopathy of Heracleum mantegazzianum is linked to the metabolic profile of root exudates},
	volume = {115},
	issn = {1095-8290, 0305-7364},
	url = {https://academic.oup.com/aob/article-lookup/doi/10.1093/aob/mcu265},
	doi = {10.1093/aob/mcu265},
	pages = {821--831},
	number = {5},
	journaltitle = {Annals of Botany},
	author = {Jandová, Kateřina and Dostál, Petr and Cajthaml, Tomáš and Kameník, Zdeněk},
	urldate = {2018-02-27},
	date = {2015-04},
	langid = {english}
}

@article{johnson_metabolomics:_2016,
	title = {Metabolomics: beyond biomarkers and towards mechanisms},
	volume = {17},
	shorttitle = {Metabolomics},
	pages = {451},
	number = {7},
	journaltitle = {Nature reviews Molecular cell biology},
	author = {Johnson, Caroline H. and Ivanisevic, Julijana and Siuzdak, Gary},
	date = {2016}
}

@article{jones_metabolomics_2013,
	title = {Metabolomics and its use in ecology: Metabolomics in Ecology},
	volume = {38},
	issn = {14429985},
	url = {http://doi.wiley.com/10.1111/aec.12019},
	doi = {10.1111/aec.12019},
	shorttitle = {Metabolomics and its use in ecology},
	pages = {713--720},
	number = {6},
	journaltitle = {Austral Ecology},
	author = {Jones, Oliver A. H. and Maguire, Mahon L. and Griffin, Julian L. and Dias, Daniel A. and Spurgeon, David J. and Svendsen, Claus},
	urldate = {2018-02-27},
	date = {2013-09},
	langid = {english}
}

@article{jonsson_extraction_2005,
	title = {Extraction, interpretation and validation of information for comparing samples in metabolic {LC}/{MS} data sets},
	volume = {130},
	issn = {0003-2654, 1364-5528},
	url = {http://xlink.rsc.org/?DOI=B501890K},
	doi = {10.1039/B501890K},
	pages = {701--707},
	number = {5},
	journaltitle = {The Analyst},
	author = {Jonsson, Pär and Bruce, Stephen J. and Moritz, Thomas and Trygg, Johan and Sjöström, Michael and Plumb, Robert and Granger, Jennifer and Maibaum, Elaine and Nicholson, Jeremy K. and Holmes, Elaine and Antti, Henrik},
	urldate = {2018-02-27},
	date = {2005},
	langid = {english}
}

@article{kanani_standardizing_2008,
	title = {Standardizing {GC}–{MS} metabolomics},
	volume = {871},
	issn = {15700232},
	url = {http://linkinghub.elsevier.com/retrieve/pii/S1570023208002948},
	doi = {10.1016/j.jchromb.2008.04.049},
	pages = {191--201},
	number = {2},
	journaltitle = {Journal of Chromatography B},
	author = {Kanani, Harin and Chrysanthopoulos, Panagiotis K. and Klapa, Maria I.},
	urldate = {2018-02-27},
	date = {2008-08},
	langid = {english}
}

@article{karp_computational_2015,
	title = {Computational Metabolomics Operations at {BioCyc}.org},
	volume = {5},
	issn = {2218-1989},
	url = {http://www.mdpi.com/2218-1989/5/2/291},
	doi = {10.3390/metabo5020291},
	pages = {291--310},
	number = {4},
	journaltitle = {Metabolites},
	author = {Karp, Peter and Billington, Richard and Holland, Timothy and Kothari, Anamika and Krummenacker, Markus and Weaver, Daniel and Latendresse, Mario and Paley, Suzanne},
	urldate = {2018-02-27},
	date = {2015-05-22},
	langid = {english}
}

@article{kattge_try_2011,
	title = {{TRY} - a global database of plant traits: {TRY} - A {GLOBAL} {DATABASE} {OF} {PLANT} {TRAITS}},
	volume = {17},
	issn = {13541013},
	url = {http://doi.wiley.com/10.1111/j.1365-2486.2011.02451.x},
	doi = {10.1111/j.1365-2486.2011.02451.x},
	shorttitle = {{TRY} - a global database of plant traits},
	pages = {2905--2935},
	number = {9},
	journaltitle = {Global Change Biology},
	author = {Kattge, J. and {DíAz}, S. and Lavorel, S. and Prentice, I. C. and Leadley, P. and {BöNisch}, G. and Garnier, E. and Westoby, M. and Reich, P. B. and Wright, I. J. and Cornelissen, J. H. C. and Violle, C. and Harrison, S. P. and Van {BODEGOM}, P. M. and Reichstein, M. and Enquist, B. J. and Soudzilovskaia, N. A. and Ackerly, D. D. and Anand, M. and Atkin, O. and Bahn, M. and Baker, T. R. and Baldocchi, D. and Bekker, R. and Blanco, C. C. and Blonder, B. and Bond, W. J. and Bradstock, R. and Bunker, D. E. and Casanoves, F. and Cavender-Bares, J. and Chambers, J. Q. and Chapin Iii, F. S. and Chave, J. and Coomes, D. and Cornwell, W. K. and Craine, J. M. and Dobrin, B. H. and Duarte, L. and Durka, W. and Elser, J. and Esser, G. and Estiarte, M. and Fagan, W. F. and Fang, J. and {FernáNdez}-{MéNdez}, F. and Fidelis, A. and Finegan, B. and Flores, O. and Ford, H. and Frank, D. and Freschet, G. T. and Fyllas, N. M. and Gallagher, R. V. and Green, W. A. and Gutierrez, A. G. and Hickler, T. and Higgins, S. I. and Hodgson, J. G. and Jalili, A. and Jansen, S. and Joly, C. A. and Kerkhoff, A. J. and Kirkup, D. and Kitajima, K. and Kleyer, M. and Klotz, S. and Knops, J. M. H. and Kramer, K. and {KüHn}, I. and Kurokawa, H. and Laughlin, D. and Lee, T. D. and Leishman, M. and Lens, F. and Lenz, T. and Lewis, S. L. and Lloyd, J. and Llusià, J. and Louault, F. and Ma, S. and Mahecha, M. D. and Manning, P. and Massad, T. and Medlyn, B. E. and Messier, J. and Moles, A. T. and {MüLler}, S. C. and Nadrowski, K. and Naeem, S. and Niinemets, ü. and {NöLlert}, S. and {NüSke}, A. and Ogaya, R. and Oleksyn, J. and Onipchenko, V. G. and Onoda, Y. and {OrdoñEz}, J. and Overbeck, G. and Ozinga, W. A. and {PatiñO}, S. and Paula, S. and Pausas, J. G. and {PeñUelas}, J. and Phillips, O. L. and Pillar, V. and Poorter, H. and Poorter, L. and Poschlod, P. and Prinzing, A. and Proulx, R. and Rammig, A. and Reinsch, S. and Reu, B. and Sack, L. and Salgado-Negret, B. and Sardans, J. and Shiodera, S. and Shipley, B. and Siefert, A. and Sosinski, E. and Soussana, J.-F. and Swaine, E. and Swenson, N. and Thompson, K. and Thornton, P. and Waldram, M. and Weiher, E. and White, M. and White, S. and Wright, S. J. and Yguel, B. and Zaehle, S. and Zanne, A. E. and Wirth, C.},
	urldate = {2018-02-27},
	date = {2011-09},
	langid = {english}
}

@article{kelley_confidence_2007,
	title = {Confidence intervals for standardized effect sizes: Theory, application, and implementation},
	volume = {20},
	shorttitle = {Confidence intervals for standardized effect sizes},
	pages = {1--24},
	number = {8},
	journaltitle = {Journal of Statistical Software},
	author = {Kelley, Ken},
	date = {2007}
}

@article{kenar_automated_2014,
	title = {Automated Label-free Quantification of Metabolites from Liquid Chromatography–Mass Spectrometry Data},
	volume = {13},
	issn = {1535-9476, 1535-9484},
	url = {http://www.mcponline.org/lookup/doi/10.1074/mcp.M113.031278},
	doi = {10.1074/mcp.M113.031278},
	pages = {348--359},
	number = {1},
	journaltitle = {Molecular \& Cellular Proteomics},
	author = {Kenar, Erhan and Franken, Holger and Forcisi, Sara and Wörmann, Kilian and Häring, Hans-Ulrich and Lehmann, Rainer and Schmitt-Kopplin, Philippe and Zell, Andreas and Kohlbacher, Oliver},
	urldate = {2018-02-27},
	date = {2014-01},
	langid = {english}
}

@article{kim_importance_2017,
	title = {The Importance of the Circadian Clock in Regulating Plant Metabolism},
	volume = {18},
	issn = {1422-0067},
	url = {http://www.mdpi.com/1422-0067/18/12/2680},
	doi = {10.3390/ijms18122680},
	pages = {2680},
	number = {12},
	journaltitle = {International Journal of Molecular Sciences},
	author = {Kim, Jin and Kim, Hyun-Soon and Choi, Seo-Hwa and Jang, Ji-Young and Jeong, Mi-Jeong and Lee, Soo},
	urldate = {2018-02-27},
	date = {2017-12-11},
	langid = {english}
}

@article{kiontke_electrospray_2016,
	title = {Electrospray Ionization Efficiency Is Dependent on Different Molecular Descriptors with Respect to Solvent {pH} and Instrumental Configuration},
	volume = {11},
	issn = {1932-6203},
	url = {http://dx.plos.org/10.1371/journal.pone.0167502},
	doi = {10.1371/journal.pone.0167502},
	pages = {e0167502},
	number = {12},
	journaltitle = {{PLOS} {ONE}},
	author = {Kiontke, Andreas and Oliveira-Birkmeier, Ariana and Opitz, Andreas and Birkemeyer, Claudia},
	editor = {Gill, Andrew C.},
	urldate = {2018-02-27},
	date = {2016-12-01},
	langid = {english}
}

@article{kopka_gmdcsb.db:_2005,
	title = {{GMD}@{CSB}.{DB}: the Golm Metabolome Database},
	volume = {21},
	issn = {1367-4803, 1460-2059},
	url = {https://academic.oup.com/bioinformatics/article-lookup/doi/10.1093/bioinformatics/bti236},
	doi = {10.1093/bioinformatics/bti236},
	shorttitle = {{GMD}@{CSB}.{DB}},
	pages = {1635--1638},
	number = {8},
	journaltitle = {Bioinformatics},
	author = {Kopka, J. and Schauer, N. and Krueger, S. and Birkemeyer, C. and Usadel, B. and Bergmuller, E. and Dormann, P. and Weckwerth, W. and Gibon, Y. and Stitt, M. and Willmitzer, L. and Fernie, A. R. and Steinhauser, D.},
	urldate = {2018-02-27},
	date = {2005-04-15},
	langid = {english}
}

@article{krauss_lchigh_2010,
	title = {{LC}–high resolution {MS} in environmental analysis: from target screening to the identification of unknowns},
	volume = {397},
	issn = {1618-2642, 1618-2650},
	url = {http://link.springer.com/10.1007/s00216-010-3608-9},
	doi = {10.1007/s00216-010-3608-9},
	shorttitle = {{LC}–high resolution {MS} in environmental analysis},
	pages = {943--951},
	number = {3},
	journaltitle = {Analytical and Bioanalytical Chemistry},
	author = {Krauss, Martin and Singer, Heinz and Hollender, Juliane},
	urldate = {2018-02-27},
	date = {2010-06},
	langid = {english}
}

@article{kucklich_different_2017,
	title = {Different methods for volatile sampling in mammals},
	volume = {12},
	issn = {1932-6203},
	url = {http://dx.plos.org/10.1371/journal.pone.0183440},
	doi = {10.1371/journal.pone.0183440},
	pages = {e0183440},
	number = {8},
	journaltitle = {{PLOS} {ONE}},
	author = {Kücklich, Marlen and Möller, Manfred and Marcillo, Andrea and Einspanier, Almuth and Weiß, Brigitte M. and Birkemeyer, Claudia and Widdig, Anja},
	editor = {Leal, Walter},
	urldate = {2018-02-27},
	date = {2017-08-25},
	langid = {english}
}

@article{kuhl_camera:_2012,
	title = {{CAMERA}: An Integrated Strategy for Compound Spectra Extraction and Annotation of Liquid Chromatography/Mass Spectrometry Data Sets},
	volume = {84},
	issn = {0003-2700, 1520-6882},
	url = {http://pubs.acs.org/doi/10.1021/ac202450g},
	doi = {10.1021/ac202450g},
	shorttitle = {{CAMERA}},
	pages = {283--289},
	number = {1},
	journaltitle = {Analytical Chemistry},
	author = {Kuhl, Carsten and Tautenhahn, Ralf and Böttcher, Christoph and Larson, Tony R. and Neumann, Steffen},
	urldate = {2018-02-27},
	date = {2012-01-03},
	langid = {english}
}

@article{kuhlisch_metabolomics_2015,
	title = {Metabolomics in chemical ecology},
	volume = {32},
	issn = {0265-0568, 1460-4752},
	url = {http://xlink.rsc.org/?DOI=C5NP00003C},
	doi = {10.1039/C5NP00003C},
	pages = {937--955},
	number = {7},
	journaltitle = {Natural Product Reports},
	author = {Kuhlisch, Constanze and Pohnert, Georg},
	urldate = {2018-02-27},
	date = {2015},
	langid = {english}
}

@article{kumar_metabolomics:_2016,
	title = {Metabolomics: an emerging frontier of systems biology in marine macrophytes},
	volume = {16},
	issn = {22119264},
	url = {http://linkinghub.elsevier.com/retrieve/pii/S2211926416300728},
	doi = {10.1016/j.algal.2016.02.033},
	shorttitle = {Metabolomics},
	pages = {76--92},
	journaltitle = {Algal Research},
	author = {Kumar, Manoj and Kuzhiumparambil, Unnikrishnan and Pernice, Mathieu and Jiang, Zhijian and Ralph, Peter J.},
	urldate = {2018-02-27},
	date = {2016-06},
	langid = {english}
}

@article{leigha_2.5_????,
	title = {2.5), which permits unrestricted non-commercial use, distribution, and reproduction in any medium, provided the original work is properly cited. Evaluating Phylogenetic Congruence in the Post-Genomic Era},
	author = {Leigha, Jessica W. and Lapointeb, Francois-joseph and Baptestec, Eric}
}

@article{kutyniok_plant-mediated_2013,
	title = {Plant-mediated interactions between shoot-feeding aphids and root-feeding nematodes depend on nitrate fertilization},
	volume = {173},
	issn = {0029-8549, 1432-1939},
	url = {http://link.springer.com/10.1007/s00442-013-2712-x},
	doi = {10.1007/s00442-013-2712-x},
	pages = {1367--1377},
	number = {4},
	journaltitle = {Oecologia},
	author = {Kutyniok, Magdalene and Müller, Caroline},
	urldate = {2018-02-27},
	date = {2013-12},
	langid = {english}
}

@article{lamb_direct_2008,
	title = {Direct and indirect control of grassland community structure by litter, resources, and biomass},
	volume = {89},
	pages = {216--225},
	number = {1},
	journaltitle = {Ecology},
	author = {Lamb, Eric G.},
	date = {2008}
}

@article{lamb_shoot_2009,
	title = {Shoot, but not root, competition reduces community diversity in experimental mesocosms},
	volume = {97},
	issn = {00220477, 13652745},
	url = {http://doi.wiley.com/10.1111/j.1365-2745.2008.01454.x},
	doi = {10.1111/j.1365-2745.2008.01454.x},
	pages = {155--163},
	number = {1},
	journaltitle = {Journal of Ecology},
	author = {Lamb, Eric G. and Kembel, Steven W. and Cahill, James F.},
	urldate = {2018-02-27},
	date = {2009-01},
	langid = {english}
}

@article{lankadurai_environmental_2013,
	title = {Environmental metabolomics: an emerging approach to study organism responses to environmental stressors},
	volume = {21},
	shorttitle = {Environmental metabolomics},
	pages = {180--205},
	number = {3},
	journaltitle = {Environmental Reviews},
	author = {Lankadurai, Brian P. and Nagato, Edward G. and Simpson, Myrna J.},
	date = {2013}
}

@article{larsen_predicting_2015,
	title = {Predicting Ecological Roles in the Rhizosphere Using Metabolome and Transportome Modeling},
	volume = {10},
	issn = {1932-6203},
	url = {http://dx.plos.org/10.1371/journal.pone.0132837},
	doi = {10.1371/journal.pone.0132837},
	pages = {e0132837},
	number = {9},
	journaltitle = {{PLOS} {ONE}},
	author = {Larsen, Peter E. and Collart, Frank R. and Dai, Yang},
	editor = {Blanchard, Jeffrey L},
	urldate = {2018-02-27},
	date = {2015-09-02},
	langid = {english}
}

@book{legendre_numerical_2012,
	location = {Amsterdam},
	edition = {3. Engl. ed},
	title = {Numerical ecology},
	isbn = {978-0-444-53868-0},
	series = {Developments in environmental modelling},
	pagetotal = {990},
	number = {24},
	publisher = {Elsevier},
	author = {Legendre, Pierre and Legendre, Louis},
	date = {2012},
	note = {{OCLC}: 801465036}
}

@article{leibold_metacommunity_2004,
	title = {The metacommunity concept: a framework for multi-scale community ecology: The metacommunity concept},
	volume = {7},
	issn = {1461023X, 14610248},
	url = {http://doi.wiley.com/10.1111/j.1461-0248.2004.00608.x},
	doi = {10.1111/j.1461-0248.2004.00608.x},
	shorttitle = {The metacommunity concept},
	pages = {601--613},
	number = {7},
	journaltitle = {Ecology Letters},
	author = {Leibold, M. A. and Holyoak, M. and Mouquet, N. and Amarasekare, P. and Chase, J. M. and Hoopes, M. F. and Holt, R. D. and Shurin, J. B. and Law, R. and Tilman, D. and Loreau, M. and Gonzalez, A.},
	urldate = {2018-02-27},
	date = {2004-06-04},
	langid = {english}
}

@article{leipzig_review_2016,
	title = {A review of bioinformatic pipeline frameworks},
	issn = {1467-5463, 1477-4054},
	url = {https://academic.oup.com/bib/article-lookup/doi/10.1093/bib/bbw020},
	doi = {10.1093/bib/bbw020},
	pages = {bbw020},
	journaltitle = {Briefings in Bioinformatics},
	author = {Leipzig, Jeremy},
	urldate = {2018-02-27},
	date = {2016-03-24},
	langid = {english}
}

@article{leiss_overview_2011,
	title = {An overview of {NMR}-based metabolomics to identify secondary plant compounds involved in host plant resistance},
	volume = {10},
	issn = {1568-7767, 1572-980X},
	url = {http://link.springer.com/10.1007/s11101-010-9175-z},
	doi = {10.1007/s11101-010-9175-z},
	pages = {205--216},
	number = {2},
	journaltitle = {Phytochemistry Reviews},
	author = {Leiss, Kirsten A. and Choi, Young H. and Verpoorte, Robert and Klinkhamer, Peter G. L.},
	urldate = {2018-02-27},
	date = {2011-06},
	langid = {english}
}

@article{leiss_eco-metabolomic_2013,
	title = {An eco-metabolomic study of host plant resistance to Western flower thrips in cultivated, biofortified and wild carrots},
	volume = {93},
	issn = {00319422},
	url = {http://linkinghub.elsevier.com/retrieve/pii/S0031942213000873},
	doi = {10.1016/j.phytochem.2013.03.011},
	pages = {63--70},
	journaltitle = {Phytochemistry},
	author = {Leiss, Kirsten A. and Cristofori, Gabriele and van Steenis, Rosalinda and Verpoorte, Robert and Klinkhamer, Peter G.L.},
	urldate = {2018-02-27},
	date = {2013-09},
	langid = {english}
}

@article{li_navigating_2015,
	title = {Navigating natural variation in herbivory-induced secondary metabolism in coyote tobacco populations using {MS}/{MS} structural analysis},
	volume = {112},
	issn = {0027-8424, 1091-6490},
	url = {http://www.pnas.org/lookup/doi/10.1073/pnas.1503106112},
	doi = {10.1073/pnas.1503106112},
	pages = {E4147--E4155},
	number = {30},
	journaltitle = {Proceedings of the National Academy of Sciences},
	author = {Li, Dapeng and Baldwin, Ian T. and Gaquerel, Emmanuel},
	urldate = {2018-02-27},
	date = {2015-07-28},
	langid = {english}
}

@article{macarthur_fluctuations_1955,
	title = {Fluctuations of animal populations and a measure of community stability},
	volume = {36},
	pages = {533--536},
	number = {3},
	journaltitle = {ecology},
	author = {{MacArthur}, Robert},
	date = {1955}
}

@article{macel_metabolomics:_2010,
	title = {Metabolomics: the chemistry between ecology and genetics: {INVITED} {TECHNICAL} {REVIEW}},
	volume = {10},
	issn = {1755098X, 17550998},
	url = {http://doi.wiley.com/10.1111/j.1755-0998.2010.02854.x},
	doi = {10.1111/j.1755-0998.2010.02854.x},
	shorttitle = {Metabolomics},
	pages = {583--593},
	number = {4},
	journaltitle = {Molecular Ecology Resources},
	author = {Macel, Mirka and Van {DAM}, Nicole M. and Keurentjes, Joost J. B.},
	urldate = {2018-02-27},
	date = {2010-03-30},
	langid = {english}
}

@article{macel_novel_2014,
	title = {Novel chemistry of invasive plants: exotic species have more unique metabolomic profiles than native congeners},
	volume = {4},
	issn = {20457758},
	url = {http://doi.wiley.com/10.1002/ece3.1132},
	doi = {10.1002/ece3.1132},
	shorttitle = {Novel chemistry of invasive plants},
	pages = {2777--2786},
	number = {13},
	journaltitle = {Ecology and Evolution},
	author = {Macel, Mirka and de Vos, Ric C. H. and Jansen, Jeroen J. and van der Putten, Wim H. and van Dam, Nicole M.},
	urldate = {2018-02-27},
	date = {2014-07},
	langid = {english}
}

@article{maier_proposal_2010,
	title = {Proposal for field sampling of plants and processing in the lab for environmental metabolic fingerprinting},
	volume = {6},
	pages = {6},
	number = {1},
	journaltitle = {Plant Methods},
	author = {Maier, Tanja S. and Kuhn, Jürgen and Müller, Caroline},
	date = {2010}
}

@article{majetic_impact_2008,
	title = {The Impact of Biochemistry vs. Population Membership on Floral Scent Profiles in Colour Polymorphic Hesperis matronalis},
	volume = {102},
	issn = {1095-8290, 0305-7364},
	url = {https://academic.oup.com/aob/article-lookup/doi/10.1093/aob/mcn181},
	doi = {10.1093/aob/mcn181},
	pages = {911--922},
	number = {6},
	journaltitle = {Annals of Botany},
	author = {Majetic, Cassie J. and Raguso, Robert A. and Ashman, Tia-Lynn},
	urldate = {2018-02-27},
	date = {2008-12},
	langid = {english}
}

@article{mceachran_comparison_2018,
	title = {A comparison of three liquid chromatography ({LC}) retention time prediction models},
	volume = {182},
	issn = {00399140},
	url = {http://linkinghub.elsevier.com/retrieve/pii/S0039914018300286},
	doi = {10.1016/j.talanta.2018.01.022},
	pages = {371--379},
	journaltitle = {Talanta},
	author = {{McEachran}, Andrew D. and Mansouri, Kamel and Newton, Seth R. and Beverly, Brandiese E.J. and Sobus, Jon R. and Williams, Antony J.},
	urldate = {2018-02-27},
	date = {2018-05},
	langid = {english}
}

@article{meier_bioinformatics_2017,
	title = {Bioinformatics can boost metabolomics research},
	volume = {261},
	issn = {01681656},
	url = {http://linkinghub.elsevier.com/retrieve/pii/S0168165617302535},
	doi = {10.1016/j.jbiotec.2017.05.018},
	pages = {137--141},
	journaltitle = {Journal of Biotechnology},
	author = {Meier, René and Ruttkies, Christoph and Treutler, Hendrik and Neumann, Steffen},
	urldate = {2018-02-27},
	date = {2017-11},
	langid = {english}
}

@article{menendez_direct_2007,
	title = {Direct and indirect effects of climate and habitat factors on butterfly diversity},
	volume = {88},
	pages = {605--611},
	number = {3},
	journaltitle = {Ecology},
	author = {Menéndez, Rosa and González-Megías, Adela and Collingham, Yvonne and Fox, Richard and Roy, David B. and Ohlemüller, Ralf and Thomas, Chris D.},
	date = {2007}
}

@article{meyer_automated_2010,
	title = {Automated Mass Spectral Deconvolution and Identification System for {GC}-{MS} Screening for Drugs, Poisons, and Metabolites in Urine},
	volume = {56},
	issn = {0009-9147, 1530-8561},
	url = {http://www.clinchem.org/cgi/doi/10.1373/clinchem.2009.135517},
	doi = {10.1373/clinchem.2009.135517},
	pages = {575--584},
	number = {4},
	journaltitle = {Clinical Chemistry},
	author = {Meyer, M. R. and Peters, F. T. and Maurer, H. H.},
	urldate = {2018-02-27},
	date = {2010-04-01},
	langid = {english}
}

@article{miehe-steier_light_2015,
	title = {Light and Nutrient Dependent Responses in Secondary Metabolites of Plantago lanceolata Offspring Are Due to Phenotypic Plasticity in Experimental Grasslands},
	volume = {10},
	issn = {1932-6203},
	url = {http://dx.plos.org/10.1371/journal.pone.0136073},
	doi = {10.1371/journal.pone.0136073},
	pages = {e0136073},
	number = {9},
	journaltitle = {{PLOS} {ONE}},
	author = {Miehe-Steier, Annegret and Roscher, Christiane and Reichelt, Michael and Gershenzon, Jonathan and Unsicker, Sybille B.},
	editor = {Schädler, Martin},
	urldate = {2018-02-27},
	date = {2015-09-03},
	langid = {english}
}

@article{mithofer_plant_2012,
	title = {Plant Defense Against Herbivores: Chemical Aspects},
	volume = {63},
	issn = {1543-5008, 1545-2123},
	url = {http://www.annualreviews.org/doi/10.1146/annurev-arplant-042110-103854},
	doi = {10.1146/annurev-arplant-042110-103854},
	shorttitle = {Plant Defense Against Herbivores},
	pages = {431--450},
	number = {1},
	journaltitle = {Annual Review of Plant Biology},
	author = {Mithöfer, Axel and Boland, Wilhelm},
	urldate = {2018-02-27},
	date = {2012-06-02},
	langid = {english}
}

@article{moore_integrated_2004,
	title = {An integrated biomarker-based strategy for ecotoxicological evaluation of risk in environmental management},
	volume = {552},
	issn = {00275107},
	url = {http://linkinghub.elsevier.com/retrieve/pii/S0027510704002088},
	doi = {10.1016/j.mrfmmm.2004.06.028},
	pages = {247--268},
	number = {1},
	journaltitle = {Mutation Research/Fundamental and Molecular Mechanisms of Mutagenesis},
	author = {Moore, Michael N and Depledge, Michael H and Readman, James W and Paul Leonard, D.R},
	urldate = {2018-02-27},
	date = {2004-08},
	langid = {english}
}

@article{nacoulma_metabolomic-based_2013,
	title = {Metabolomic-Based Study of the Leafy Gall, the Ecological Niche of the Phytopathogen Rhodococcus fascians, as a Potential Source of Bioactive Compounds},
	volume = {14},
	issn = {1422-0067},
	url = {http://www.mdpi.com/1422-0067/14/6/12533},
	doi = {10.3390/ijms140612533},
	pages = {12533--12549},
	number = {12},
	journaltitle = {International Journal of Molecular Sciences},
	author = {Nacoulma, Aminata and Vandeputte, Olivier and De Lorenzi, Manuella and El Jaziri, Mondher and Duez, Pierre},
	urldate = {2018-02-27},
	date = {2013-06-14},
	langid = {english}
}

@article{nakamura_knapsack_2014,
	title = {{KNApSAcK} Metabolite Activity Database for Retrieving the Relationships Between Metabolites and Biological Activities},
	volume = {55},
	issn = {0032-0781, 1471-9053},
	url = {https://academic.oup.com/pcp/article-lookup/doi/10.1093/pcp/pct176},
	doi = {10.1093/pcp/pct176},
	pages = {e7--e7},
	number = {1},
	journaltitle = {Plant and Cell Physiology},
	author = {Nakamura, Y. and Mochamad Afendi, F. and Kawsar Parvin, A. and Ono, N. and Tanaka, K. and Hirai Morita, A. and Sato, T. and Sugiura, T. and Altaf-Ul-Amin, M. and Kanaya, S.},
	urldate = {2018-02-27},
	date = {2014-01-01},
	langid = {english}
}

@article{nevo_chemical_2015,
	title = {Chemical recognition of fruit ripeness in spider monkeys (Ateles geoffroyi)},
	volume = {5},
	issn = {2045-2322},
	url = {http://www.nature.com/articles/srep14895},
	doi = {10.1038/srep14895},
	pages = {14895},
	journaltitle = {Scientific Reports},
	author = {Nevo, Omer and Orts Garri, Rosa and Hernandez Salazar, Laura Teresa and Schulz, Stefan and Heymann, Eckhard W. and Ayasse, Manfred and Laska, Matthias},
	urldate = {2018-02-27},
	date = {2015-10-06}
}

@article{nevo_fruit_2016,
	title = {Fruit Odor as A Ripeness Signal for Seed-Dispersing Primates? A Case Study on Four Neotropical Plant Species},
	volume = {42},
	issn = {0098-0331, 1573-1561},
	url = {http://link.springer.com/10.1007/s10886-016-0687-x},
	doi = {10.1007/s10886-016-0687-x},
	shorttitle = {Fruit Odor as A Ripeness Signal for Seed-Dispersing Primates?},
	pages = {323--328},
	number = {4},
	journaltitle = {Journal of Chemical Ecology},
	author = {Nevo, Omer and Heymann, Eckhard W. and Schulz, Stefan and Ayasse, Manfred},
	urldate = {2018-02-27},
	date = {2016-04},
	langid = {english}
}

@article{okie_niche_2015,
	title = {Niche and metabolic principles explain patterns of diversity and distribution: theory and a case study with soil bacterial communities},
	volume = {282},
	issn = {0962-8452, 1471-2954},
	url = {http://rspb.royalsocietypublishing.org/lookup/doi/10.1098/rspb.2014.2630},
	doi = {10.1098/rspb.2014.2630},
	shorttitle = {Niche and metabolic principles explain patterns of diversity and distribution},
	pages = {20142630},
	number = {1809},
	journaltitle = {Proceedings of the Royal Society B: Biological Sciences},
	author = {Okie, Jordan G. and Van Horn, David J. and Storch, David and Barrett, John E. and Gooseff, Michael N. and Kopsova, Lenka and Takacs-Vesbach, Cristina D.},
	urldate = {2018-02-27},
	date = {2015-06-22},
	langid = {english}
}

@article{penuelas_ecological_2009,
	title = {Ecological metabolomics},
	volume = {25},
	issn = {0275-7540, 1029-0370},
	url = {http://www.tandfonline.com/doi/abs/10.1080/02757540903062517},
	doi = {10.1080/02757540903062517},
	pages = {305--309},
	number = {4},
	journaltitle = {Chemistry and Ecology},
	author = {Peñuelas, Josep and Sardans, Jordi},
	urldate = {2018-02-27},
	date = {2009-08},
	langid = {english}
}

@article{penuelas_evidence_2013,
	title = {Evidence of current impact of climate change on life: a walk from genes to the biosphere},
	volume = {19},
	issn = {13541013},
	url = {http://doi.wiley.com/10.1111/gcb.12143},
	doi = {10.1111/gcb.12143},
	shorttitle = {Evidence of current impact of climate change on life},
	pages = {2303--2338},
	number = {8},
	journaltitle = {Global Change Biology},
	author = {Peñuelas, Josep and Sardans, Jordi and Estiarte, Marc and Ogaya, Romà and Carnicer, Jofre and Coll, Marta and Barbeta, Adria and Rivas-Ubach, Albert and Llusià, Joan and Garbulsky, Martin and Filella, Iolanda and Jump, Alistair S.},
	urldate = {2018-02-27},
	date = {2013-08},
	langid = {english}
}

@article{peters_impact_2014,
	title = {Impact of climate change on weeds in agriculture: a review},
	volume = {34},
	issn = {1774-0746, 1773-0155},
	url = {http://link.springer.com/10.1007/s13593-014-0245-2},
	doi = {10.1007/s13593-014-0245-2},
	shorttitle = {Impact of climate change on weeds in agriculture},
	pages = {707--721},
	number = {4},
	journaltitle = {Agronomy for Sustainable Development},
	author = {Peters, Kristian and Breitsameter, Laura and Gerowitt, Bärbel},
	urldate = {2018-02-27},
	date = {2014-10},
	langid = {english}
}

@article{pfeuffer_openms_2017,
	title = {{OpenMS} – A platform for reproducible analysis of mass spectrometry data},
	volume = {261},
	issn = {01681656},
	url = {http://linkinghub.elsevier.com/retrieve/pii/S0168165617302511},
	doi = {10.1016/j.jbiotec.2017.05.016},
	pages = {142--148},
	journaltitle = {Journal of Biotechnology},
	author = {Pfeuffer, Julianus and Sachsenberg, Timo and Alka, Oliver and Walzer, Mathias and Fillbrunn, Alexander and Nilse, Lars and Schilling, Oliver and Reinert, Knut and Kohlbacher, Oliver},
	urldate = {2018-02-27},
	date = {2017-11},
	langid = {english}
}

@article{pierik_molecular_2013,
	title = {Molecular mechanisms of plant competition: neighbour detection and response strategies},
	volume = {27},
	issn = {02698463},
	url = {http://doi.wiley.com/10.1111/1365-2435.12010},
	doi = {10.1111/1365-2435.12010},
	shorttitle = {Molecular mechanisms of plant competition},
	pages = {841--853},
	number = {4},
	journaltitle = {Functional Ecology},
	author = {Pierik, Ronald and Mommer, Liesje and Voesenek, Laurentius {ACJ}},
	editor = {Robinson, David},
	urldate = {2018-02-27},
	date = {2013-08},
	langid = {english}
}

@incollection{pimenta_nmr-based_2013,
	location = {Totowa, {NJ}},
	title = {{NMR}-Based Metabolomics: A Probe to Utilize Biodiversity},
	volume = {1055},
	isbn = {978-1-62703-576-7 978-1-62703-577-4},
	url = {http://link.springer.com/10.1007/978-1-62703-577-4_9},
	shorttitle = {{NMR}-Based Metabolomics},
	pages = {117--127},
	booktitle = {Metabolomics Tools for Natural Product Discovery},
	publisher = {Humana Press},
	author = {Pimenta, Lúcia P. Santos and Kim, Hye Kyong and Verpoorte, Robert and Choi, Young Hae},
	editor = {Roessner, Ute and Dias, Daniel Anthony},
	urldate = {2018-02-27},
	date = {2013},
	doi = {10.1007/978-1-62703-577-4_9}
}

@article{pitts-singer_comparison_2017,
	title = {Comparison of the Chemical Compositions of the Cuticle and Dufour’s Gland of Two Solitary Bee Species from Laboratory and Field Conditions},
	volume = {43},
	issn = {0098-0331, 1573-1561},
	url = {http://link.springer.com/10.1007/s10886-017-0844-x},
	doi = {10.1007/s10886-017-0844-x},
	pages = {451--468},
	number = {5},
	journaltitle = {Journal of Chemical Ecology},
	author = {Pitts-Singer, Theresa L. and Hagen, Marcia M. and Helm, Bryan R. and Highland, Steven and Buckner, James S. and Kemp, William P.},
	urldate = {2018-02-27},
	date = {2017-05},
	langid = {english}
}

@article{pluskal_mzmine_2010,
	title = {{MZmine} 2: modular framework for processing, visualizing, and analyzing mass spectrometry-based molecular profile data},
	volume = {11},
	shorttitle = {{MZmine} 2},
	pages = {395},
	number = {1},
	journaltitle = {{BMC} bioinformatics},
	author = {Pluskal, Tomáš and Castillo, Sandra and Villar-Briones, Alejandro and Orešič, Matej},
	date = {2010}
}

@article{poulson-ellestad_metabolomics_2014,
	title = {Metabolomics and proteomics reveal impacts of chemically mediated competition on marine plankton},
	volume = {111},
	pages = {9009--9014},
	number = {24},
	journaltitle = {Proceedings of the national academy of sciences},
	author = {Poulson-Ellestad, Kelsey L. and Jones, Christina M. and Roy, Jessie and Viant, Mark R. and Fernández, Facundo M. and Kubanek, Julia and Nunn, Brook L.},
	date = {2014}
}

@article{riedl_spatial_2012,
	title = {Spatial and temporal variation in metabolic fingerprints of field-growing Myriophyllum spicatum},
	volume = {102},
	issn = {03043770},
	url = {http://linkinghub.elsevier.com/retrieve/pii/S0304377012000691},
	doi = {10.1016/j.aquabot.2012.03.017},
	pages = {34--43},
	journaltitle = {Aquatic Botany},
	author = {Riedl, J. and Kluender, C. and Sans-Piché, F. and Heilmeier, H. and Altenburger, R. and Schmitt-Jansen, M.},
	urldate = {2018-02-27},
	date = {2012-10},
	langid = {english}
}

@article{ristok_leaf_2017,
	title = {Leaf litter diversity positively affects the decomposition of plant polyphenols},
	volume = {419},
	issn = {0032-079X, 1573-5036},
	url = {http://link.springer.com/10.1007/s11104-017-3340-8},
	doi = {10.1007/s11104-017-3340-8},
	pages = {305--317},
	number = {1},
	journaltitle = {Plant and Soil},
	author = {Ristok, Christian and Leppert, Katrin N. and Franke, Katrin and Scherer-Lorenzen, Michael and Niklaus, Pascal A. and Wessjohann, Ludger A. and Bruelheide, Helge},
	urldate = {2018-02-27},
	date = {2017-10},
	langid = {english}
}

@article{rivas-ubach_strong_2012,
	title = {Strong relationship between elemental stoichiometry and metabolome in plants},
	volume = {109},
	issn = {0027-8424, 1091-6490},
	url = {http://www.pnas.org/cgi/doi/10.1073/pnas.1116092109},
	doi = {10.1073/pnas.1116092109},
	pages = {4181--4186},
	number = {11},
	journaltitle = {Proceedings of the National Academy of Sciences},
	author = {Rivas-Ubach, A. and Sardans, J. and Perez-Trujillo, M. and Estiarte, M. and Penuelas, J.},
	urldate = {2018-02-27},
	date = {2012-03-13},
	langid = {english}
}

@article{rivas-ubach_ecometabolomics:_2013,
	title = {Ecometabolomics: optimized {NMR}-based method},
	volume = {4},
	issn = {2041210X},
	url = {http://doi.wiley.com/10.1111/2041-210X.12028},
	doi = {10.1111/2041-210X.12028},
	shorttitle = {Ecometabolomics},
	pages = {464--473},
	number = {5},
	journaltitle = {Methods in Ecology and Evolution},
	author = {Rivas-Ubach, Albert and Pérez-Trujillo, Miriam and Sardans, Jordi and Gargallo-Garriga, Albert and Parella, Teodor and Peñuelas, Josep},
	editor = {Bowen, Gabriel},
	urldate = {2018-02-27},
	date = {2013-05},
	langid = {english}
}

@article{rivas-ubach_drought_2014,
	title = {Drought enhances folivory by shifting foliar metabolomes in \textit{Quercus ilex} trees},
	volume = {202},
	issn = {0028646X},
	url = {http://doi.wiley.com/10.1111/nph.12687},
	doi = {10.1111/nph.12687},
	pages = {874--885},
	number = {3},
	journaltitle = {New Phytologist},
	author = {Rivas-Ubach, Albert and Gargallo-Garriga, Albert and Sardans, Jordi and Oravec, Michal and Mateu-Castell, Laia and Pérez-Trujillo, Míriam and Parella, Teodor and Ogaya, Romà and Urban, Otmar and Peñuelas, Josep},
	urldate = {2018-02-27},
	date = {2014-05},
	langid = {english}
}

@article{rivas-ubach_similar_2016,
	title = {Similar local, but different systemic, metabolomic responses of closely related pine subspecies to folivory by caterpillars of the processionary moth},
	volume = {18},
	issn = {14358603},
	url = {http://doi.wiley.com/10.1111/plb.12422},
	doi = {10.1111/plb.12422},
	pages = {484--494},
	number = {3},
	journaltitle = {Plant Biology},
	author = {Rivas-Ubach, A. and Sardans, J. and Hódar, J. A. and Garcia-Porta, J. and Guenther, A. and Oravec, M. and Urban, O. and Peñuelas, J.},
	editor = {Leiss, K.},
	urldate = {2018-02-27},
	date = {2016-05},
	langid = {english}
}

@article{rivas-ubach_are_2016,
	title = {Are the metabolomic responses to folivory of closely related plant species linked to macroevolutionary and plant-folivore coevolutionary processes?},
	volume = {6},
	issn = {20457758},
	url = {http://doi.wiley.com/10.1002/ece3.2206},
	doi = {10.1002/ece3.2206},
	pages = {4372--4386},
	number = {13},
	journaltitle = {Ecology and Evolution},
	author = {Rivas-Ubach, Albert and Hódar, José A. and Sardans, Jordi and Kyle, Jennifer E. and Kim, Young-Mo and Oravec, Michal and Urban, Otmar and Guenther, Alex and Peñuelas, Josep},
	urldate = {2018-02-27},
	date = {2016-07},
	langid = {english}
}

@article{rivas-ubach_close_2017,
	title = {Close and distant: Contrasting the metabolism of two closely related subspecies of Scots pine under the effects of folivory and summer drought},
	volume = {7},
	issn = {20457758},
	url = {http://doi.wiley.com/10.1002/ece3.3343},
	doi = {10.1002/ece3.3343},
	shorttitle = {Close and distant},
	pages = {8976--8988},
	number = {21},
	journaltitle = {Ecology and Evolution},
	author = {Rivas-Ubach, Albert and Sardans, Jordi and Hódar, José Antonio and Garcia-Porta, Joan and Guenther, Alex and Paša-Tolić, Ljiljana and Oravec, Michal and Urban, Otmar and Peñuelas, Josep},
	urldate = {2018-02-27},
	date = {2017-11},
	langid = {english}
}

@article{rocca-serra_data_2016,
	title = {Data standards can boost metabolomics research, and if there is a will, there is a way},
	volume = {12},
	issn = {1573-3882, 1573-3890},
	url = {http://link.springer.com/10.1007/s11306-015-0879-3},
	doi = {10.1007/s11306-015-0879-3},
	number = {1},
	journaltitle = {Metabolomics},
	author = {Rocca-Serra, Philippe and Salek, Reza M. and Arita, Masanori and Correa, Elon and Dayalan, Saravanan and Gonzalez-Beltran, Alejandra and Ebbels, Tim and Goodacre, Royston and Hastings, Janna and Haug, Kenneth and Koulman, Albert and Nikolski, Macha and Oresic, Matej and Sansone, Susanna-Assunta and Schober, Daniel and Smith, James and Steinbeck, Christoph and Viant, Mark R. and Neumann, Steffen},
	urldate = {2018-02-27},
	date = {2016-01},
	langid = {english}
}

@article{rodriguez_fruit_2013,
	title = {Fruit aromas in mature fleshy fruits as signals of readiness for predation and seed dispersal},
	volume = {197},
	issn = {0028646X},
	url = {http://doi.wiley.com/10.1111/j.1469-8137.2012.04382.x},
	doi = {10.1111/j.1469-8137.2012.04382.x},
	pages = {36--48},
	number = {1},
	journaltitle = {New Phytologist},
	author = {Rodríguez, Ana and Alquézar, Berta and Peña, Leandro},
	urldate = {2018-02-27},
	date = {2013-01},
	langid = {english}
}

@collection{roessner_metabolomics_2013,
	location = {Totowa, {NJ}},
	title = {Metabolomics Tools for Natural Product Discovery},
	volume = {1055},
	isbn = {978-1-62703-576-7 978-1-62703-577-4},
	url = {http://link.springer.com/10.1007/978-1-62703-577-4},
	series = {Methods in Molecular Biology},
	publisher = {Humana Press},
	editor = {Roessner, Ute and Dias, Daniel Anthony},
	urldate = {2018-02-27},
	date = {2013},
	doi = {10.1007/978-1-62703-577-4}
}

@article{rost_openms:_2016,
	title = {{OpenMS}: a flexible open-source software platform for mass spectrometry data analysis},
	volume = {13},
	issn = {1548-7091, 1548-7105},
	url = {http://www.nature.com/articles/nmeth.3959},
	doi = {10.1038/nmeth.3959},
	shorttitle = {{OpenMS}},
	pages = {741--748},
	number = {9},
	journaltitle = {Nature Methods},
	author = {Röst, Hannes L and Sachsenberg, Timo and Aiche, Stephan and Bielow, Chris and Weisser, Hendrik and Aicheler, Fabian and Andreotti, Sandro and Ehrlich, Hans-Christian and Gutenbrunner, Petra and Kenar, Erhan and Liang, Xiao and Nahnsen, Sven and Nilse, Lars and Pfeuffer, Julianus and Rosenberger, George and Rurik, Marc and Schmitt, Uwe and Veit, Johannes and Walzer, Mathias and Wojnar, David and Wolski, Witold E and Schilling, Oliver and Choudhary, Jyoti S and Malmström, Lars and Aebersold, Ruedi and Reinert, Knut and Kohlbacher, Oliver},
	urldate = {2018-02-27},
	date = {2016-09},
	langid = {english}
}

@article{roscher_role_2004,
	title = {The role of biodiversity for element cycling and trophic interactions: an experimental approach in a grassland community},
	volume = {5},
	shorttitle = {The role of biodiversity for element cycling and trophic interactions},
	pages = {107--121},
	number = {2},
	journaltitle = {Basic and Applied Ecology},
	author = {Roscher, Christiane and Schumacher, Jens and Baade, Jussi and Wilcke, Wolfgang and Gleixner, Gerd and Weisser, Wolfgang W. and Schmid, Bernhard and Schulze, Ernst-Detlef},
	date = {2004}
}

@article{russell_if_2013,
	title = {If a job is worth doing, it is worth doing twice: researchers and funding agencies need to put a premium on ensuring that results are reproducible},
	volume = {496},
	shorttitle = {If a job is worth doing, it is worth doing twice},
	pages = {7--8},
	number = {7443},
	journaltitle = {Nature},
	author = {Russell, Jonathan F.},
	date = {2013}
}

@article{ruttkies_annotation_2015,
	title = {Annotation of metabolites from gas chromatography/atmospheric pressure chemical ionization tandem mass spectrometry data using an \textit{in silico} generated compound database and {MetFrag}: Annotation of metabolites from high-resolution {GC}/{APCI}-{MS}/{MS} data},
	volume = {29},
	issn = {09514198},
	url = {http://doi.wiley.com/10.1002/rcm.7244},
	doi = {10.1002/rcm.7244},
	shorttitle = {Annotation of metabolites from gas chromatography/atmospheric pressure chemical ionization tandem mass spectrometry data using an \textit{in silico} generated compound database and {MetFrag}},
	pages = {1521--1529},
	number = {16},
	journaltitle = {Rapid Communications in Mass Spectrometry},
	author = {Ruttkies, Christoph and Strehmel, Nadine and Scheel, Dierk and Neumann, Steffen},
	urldate = {2018-02-27},
	date = {2015-08-30},
	langid = {english}
}

@article{saito_metabolomics_2010,
	title = {Metabolomics for Functional Genomics, Systems Biology, and Biotechnology},
	volume = {61},
	issn = {1543-5008, 1545-2123},
	url = {http://www.annualreviews.org/doi/10.1146/annurev.arplant.043008.092035},
	doi = {10.1146/annurev.arplant.043008.092035},
	pages = {463--489},
	number = {1},
	journaltitle = {Annual Review of Plant Biology},
	author = {Saito, Kazuki and Matsuda, Fumio},
	urldate = {2018-02-27},
	date = {2010-06-02},
	langid = {english}
}

@article{salmaso_functional_2015,
	title = {Functional classifications and their application in phytoplankton ecology},
	volume = {60},
	issn = {00465070},
	url = {http://doi.wiley.com/10.1111/fwb.12520},
	doi = {10.1111/fwb.12520},
	pages = {603--619},
	number = {4},
	journaltitle = {Freshwater Biology},
	author = {Salmaso, Nico and Naselli-Flores, Luigi and Padisák, Judit},
	urldate = {2018-02-27},
	date = {2015-04},
	langid = {english}
}

@article{sardans_ecological_2011,
	title = {Ecological metabolomics: overview of current developments and future challenges},
	volume = {21},
	issn = {0937-7409, 1423-0445},
	url = {http://link.springer.com/10.1007/s00049-011-0083-5},
	doi = {10.1007/s00049-011-0083-5},
	shorttitle = {Ecological metabolomics},
	pages = {191--225},
	number = {4},
	journaltitle = {Chemoecology},
	author = {Sardans, Jordi and Peñuelas, Josep and Rivas-Ubach, Albert},
	urldate = {2018-02-27},
	date = {2011-12},
	langid = {english}
}

@article{scheltema_peakml/mzmatch:_2011,
	title = {{PeakML}/{mzMatch}: A File Format, Java Library, R Library, and Tool-Chain for Mass Spectrometry Data Analysis},
	volume = {83},
	issn = {0003-2700, 1520-6882},
	url = {http://pubs.acs.org/doi/abs/10.1021/ac2000994},
	doi = {10.1021/ac2000994},
	shorttitle = {{PeakML}/{mzMatch}},
	pages = {2786--2793},
	number = {7},
	journaltitle = {Analytical Chemistry},
	author = {Scheltema, Richard A. and Jankevics, Andris and Jansen, Ritsert C. and Swertz, Morris A. and Breitling, Rainer},
	urldate = {2018-02-27},
	date = {2011-04},
	langid = {english}
}

@article{scherling_metabolomics_2010,
	title = {Metabolomics Unravel Contrasting Effects of Biodiversity on the Performance of Individual Plant Species},
	volume = {5},
	issn = {1932-6203},
	url = {http://dx.plos.org/10.1371/journal.pone.0012569},
	doi = {10.1371/journal.pone.0012569},
	pages = {e12569},
	number = {9},
	journaltitle = {{PLoS} {ONE}},
	author = {Scherling, Christian and Roscher, Christiane and Giavalisco, Patrick and Schulze, Ernst-Detlef and Weckwerth, Wolfram},
	editor = {Chave, Jerome},
	urldate = {2018-02-27},
	date = {2010-09-07},
	langid = {english}
}

@article{schweiger_arbuscular_2014,
	title = {Arbuscular Mycorrhiza-Induced Shifts in Foliar Metabolism and Photosynthesis Mirror the Developmental Stage of the Symbiosis and Are Only Partly Driven by Improved Phosphate Uptake},
	volume = {27},
	issn = {0894-0282},
	url = {http://apsjournals.apsnet.org/doi/10.1094/MPMI-05-14-0126-R},
	doi = {10.1094/MPMI-05-14-0126-R},
	pages = {1403--1412},
	number = {12},
	journaltitle = {Molecular Plant-Microbe Interactions},
	author = {Schweiger, Rabea and Baier, Markus C. and Müller, Caroline},
	urldate = {2018-02-27},
	date = {2014-12},
	langid = {english}
}

@article{schweiger_interactions_2014,
	title = {Interactions between the jasmonic and salicylic acid pathway modulate the plant metabolome and affect herbivores of different feeding types: Phytohormone interactions affect metabolome and herbivores},
	volume = {37},
	issn = {01407791},
	url = {http://doi.wiley.com/10.1111/pce.12257},
	doi = {10.1111/pce.12257},
	shorttitle = {Interactions between the jasmonic and salicylic acid pathway modulate the plant metabolome and affect herbivores of different feeding types},
	pages = {1574--1585},
	number = {7},
	journaltitle = {Plant, Cell \& Environment},
	author = {Schweiger, R. and Heise, A.-M. and Persicke, M. and {MüLler}, C.},
	urldate = {2018-02-27},
	date = {2014-07},
	langid = {english}
}

@article{schweiger_high_2014,
	title = {High specificity in plant leaf metabolic responses to arbuscular mycorrhiza},
	volume = {5},
	issn = {2041-1723},
	url = {http://www.nature.com/doifinder/10.1038/ncomms4886},
	doi = {10.1038/ncomms4886},
	journaltitle = {Nature Communications},
	author = {Schweiger, Rabea and Baier, Markus C. and Persicke, Marcus and Müller, Caroline},
	urldate = {2018-02-27},
	date = {2014-05-22}
}

@article{schweiger_leaf_2015,
	title = {Leaf metabolome in arbuscular mycorrhizal symbiosis},
	volume = {26},
	issn = {13695266},
	url = {http://linkinghub.elsevier.com/retrieve/pii/S136952661500093X},
	doi = {10.1016/j.pbi.2015.06.009},
	pages = {120--126},
	journaltitle = {Current Opinion in Plant Biology},
	author = {Schweiger, Rabea and Müller, Caroline},
	urldate = {2018-02-27},
	date = {2015-08},
	langid = {english}
}

@article{sedio_recent_2017,
	title = {Recent breakthroughs in metabolomics promise to reveal the cryptic chemical traits that mediate plant community composition, character evolution and lineage diversification},
	volume = {214},
	issn = {0028646X},
	url = {http://doi.wiley.com/10.1111/nph.14438},
	doi = {10.1111/nph.14438},
	pages = {952--958},
	number = {3},
	journaltitle = {New Phytologist},
	author = {Sedio, Brian E.},
	urldate = {2018-02-27},
	date = {2017-05},
	langid = {english}
}

@article{shahaf_weizmass_2016,
	title = {The {WEIZMASS} spectral library for high-confidence metabolite identification},
	volume = {7},
	issn = {2041-1723},
	url = {http://www.nature.com/doifinder/10.1038/ncomms12423},
	doi = {10.1038/ncomms12423},
	pages = {12423},
	journaltitle = {Nature Communications},
	author = {Shahaf, Nir and Rogachev, Ilana and Heinig, Uwe and Meir, Sagit and Malitsky, Sergey and Battat, Maor and Wyner, Hilary and Zheng, Shuning and Wehrens, Ron and Aharoni, Asaph},
	urldate = {2018-02-27},
	date = {2016-08-30}
}

@article{shikano_evolutionary_2017,
	title = {Evolutionary Ecology of Multitrophic Interactions between Plants, Insect Herbivores and Entomopathogens},
	volume = {43},
	issn = {0098-0331, 1573-1561},
	url = {http://link.springer.com/10.1007/s10886-017-0850-z},
	doi = {10.1007/s10886-017-0850-z},
	pages = {586--598},
	number = {6},
	journaltitle = {Journal of Chemical Ecology},
	author = {Shikano, Ikkei},
	urldate = {2018-02-27},
	date = {2017-06},
	langid = {english}
}

@article{skoneczny_metabolic_2017,
	title = {Metabolic Profiling and Identification of Shikonins in Root Periderm of Two Invasive Echium spp. Weeds in Australia},
	volume = {22},
	issn = {1420-3049},
	url = {http://www.mdpi.com/1420-3049/22/2/330},
	doi = {10.3390/molecules22020330},
	pages = {330},
	number = {12},
	journaltitle = {Molecules},
	author = {Skoneczny, Dominik and Weston, Paul and Zhu, Xiaocheng and Gurr, Geoff and Callaway, Ragan and Barrow, Russel and Weston, Leslie},
	urldate = {2018-02-27},
	date = {2017-02-21},
	langid = {english}
}

@article{smith_xcms:_2006,
	title = {{XCMS}: Processing Mass Spectrometry Data for Metabolite Profiling Using Nonlinear Peak Alignment, Matching, and Identification},
	volume = {78},
	issn = {0003-2700, 1520-6882},
	url = {http://pubs.acs.org/doi/abs/10.1021/ac051437y},
	doi = {10.1021/ac051437y},
	shorttitle = {{XCMS}},
	pages = {779--787},
	number = {3},
	journaltitle = {Analytical Chemistry},
	author = {Smith, Colin A. and Want, Elizabeth J. and O'Maille, Grace and Abagyan, Ruben and Siuzdak, Gary},
	urldate = {2018-02-27},
	date = {2006-02},
	langid = {english}
}

@article{smith_lc-ms_2015,
	title = {{LC}-{MS} alignment in theory and practice: a comprehensive algorithmic review},
	volume = {16},
	issn = {1467-5463, 1477-4054},
	url = {https://academic.oup.com/bib/article-lookup/doi/10.1093/bib/bbt080},
	doi = {10.1093/bib/bbt080},
	shorttitle = {{LC}-{MS} alignment in theory and practice},
	pages = {104--117},
	number = {1},
	journaltitle = {Briefings in Bioinformatics},
	author = {Smith, R. and Ventura, D. and Prince, J. T.},
	urldate = {2018-02-27},
	date = {2015-01-01},
	langid = {english}
}

@article{sneddon_gigadb:_2014,
	title = {{GigaDB}: promoting data dissemination and reproducibility},
	volume = {2014},
	issn = {1758-0463},
	url = {https://academic.oup.com/database/article-lookup/doi/10.1093/database/bau018},
	doi = {10.1093/database/bau018},
	shorttitle = {{GigaDB}},
	pages = {bau018--bau018},
	number = {0},
	journaltitle = {Database},
	author = {Sneddon, T. P. and Si Zhe, X. and Edmunds, S. C. and Li, P. and Goodman, L. and Hunter, C. I.},
	urldate = {2018-02-27},
	date = {2014-03-12},
	langid = {english}
}

@article{soranno_building_2015,
	title = {Building a multi-scaled geospatial temporal ecology database from disparate data sources: fostering open science and data reuse},
	volume = {4},
	issn = {2047-217X},
	url = {https://academic.oup.com/gigascience/article-lookup/doi/10.1186/s13742-015-0067-4},
	doi = {10.1186/s13742-015-0067-4},
	shorttitle = {Building a multi-scaled geospatial temporal ecology database from disparate data sources},
	number = {1},
	journaltitle = {{GigaScience}},
	author = {Soranno, Patricia A. and Bissell, Edward G. and Cheruvelil, Kendra S. and Christel, Samuel T. and Collins, Sarah M. and Fergus, C. Emi and Filstrup, Christopher T. and Lapierre, Jean-Francois and Lottig, Noah R. and Oliver, Samantha K. and Scott, Caren E. and Smith, Nicole J. and Stopyak, Scott and Yuan, Shuai and Bremigan, Mary Tate and Downing, John A. and Gries, Corinna and Henry, Emily N. and Skaff, Nick K. and Stanley, Emily H. and Stow, Craig A. and Tan, Pang-Ning and Wagner, Tyler and Webster, Katherine E.},
	urldate = {2018-02-27},
	date = {2015-12},
	langid = {english}
}

@article{sousa_optimized_2013,
	title = {Optimized bucketing for {NMR} spectra: Three case studies},
	volume = {122},
	issn = {01697439},
	url = {http://linkinghub.elsevier.com/retrieve/pii/S0169743913000178},
	doi = {10.1016/j.chemolab.2013.01.006},
	shorttitle = {Optimized bucketing for {NMR} spectra},
	pages = {93--102},
	journaltitle = {Chemometrics and Intelligent Laboratory Systems},
	author = {Sousa, S.A.A. and Magalhães, Alviclér and Ferreira, Márcia Miguel Castro},
	urldate = {2018-02-27},
	date = {2013-03},
	langid = {english}
}

@article{spehn_ecosystem_2005,
	title = {Ecosystem effects of biodiversity manipulations in European grasslands},
	volume = {75},
	pages = {37--63},
	number = {1},
	journaltitle = {Ecological monographs},
	author = {Spehn, E. M. and Hector, A. and Joshi, J. and Scherer-Lorenzen, M. and Schmid, B. and Bazeley-White, E. and Beierkuhnlein, C. and Caldeira, M. C. and Diemer, M. and Dimitrakopoulos, P. G.},
	date = {2005}
}

@article{spicer_navigating_2017,
	title = {Navigating freely-available software tools for metabolomics analysis},
	volume = {13},
	issn = {1573-3882, 1573-3890},
	url = {http://link.springer.com/10.1007/s11306-017-1242-7},
	doi = {10.1007/s11306-017-1242-7},
	number = {9},
	journaltitle = {Metabolomics},
	author = {Spicer, Rachel and Salek, Reza M. and Moreno, Pablo and Cañueto, Daniel and Steinbeck, Christoph},
	urldate = {2018-02-27},
	date = {2017-09},
	langid = {english}
}

@article{stitt_multilevel_2007,
	title = {Multilevel genomics analysis of carbon signalling during low carbon availability: coordinating the supply and utilisation of carbon in a fluctuating environment},
	volume = {34},
	issn = {1445-4408},
	url = {http://www.publish.csiro.au/?paper=FP06249},
	doi = {10.1071/FP06249},
	shorttitle = {Multilevel genomics analysis of carbon signalling during low carbon availability},
	pages = {526},
	number = {6},
	journaltitle = {Functional Plant Biology},
	author = {Stitt, Mark and Gibon, Yves and Lunn, John E. and Piques, Maria},
	urldate = {2018-02-27},
	date = {2007},
	langid = {english}
}

@article{sturm_toppview:_2009,
	title = {{TOPPView}: An Open-Source Viewer for Mass Spectrometry Data},
	volume = {8},
	issn = {1535-3893, 1535-3907},
	url = {http://pubs.acs.org/doi/abs/10.1021/pr900171m},
	doi = {10.1021/pr900171m},
	shorttitle = {{TOPPView}},
	pages = {3760--3763},
	number = {7},
	journaltitle = {Journal of Proteome Research},
	author = {Sturm, Marc and Kohlbacher, Oliver},
	urldate = {2018-02-27},
	date = {2009-07-06},
	langid = {english}
}

@article{sue_exometabolomics_2011,
	title = {An Exometabolomics Approach to Monitoring Microbial Contamination in Microalgal Fermentation Processes by Using Metabolic Footprint Analysis},
	volume = {77},
	issn = {0099-2240, 1098-5336},
	url = {http://aem.asm.org/lookup/doi/10.1128/AEM.00469-11},
	doi = {10.1128/AEM.00469-11},
	pages = {7605--7610},
	number = {21},
	journaltitle = {Applied and Environmental Microbiology},
	author = {Sue, Tiffany and Obolonkin, Victor and Griffiths, Hywel and Villas-Bôas, Silas Granato},
	urldate = {2018-02-27},
	date = {2011-11-01},
	langid = {english}
}

@article{sumner_plant_2003,
	title = {Plant metabolomics: large-scale phytochemistry in the functional genomics era},
	volume = {62},
	issn = {00319422},
	url = {http://linkinghub.elsevier.com/retrieve/pii/S0031942202007082},
	doi = {10.1016/S0031-9422(02)00708-2},
	shorttitle = {Plant metabolomics},
	pages = {817--836},
	number = {6},
	journaltitle = {Phytochemistry},
	author = {Sumner, Lloyd W and Mendes, Pedro and Dixon, Richard A},
	urldate = {2018-02-27},
	date = {2003-03},
	langid = {english}
}

@article{sun_plastic_2016,
	title = {Plastic responses in the metabolome and functional traits of maize plants to temperature variations},
	volume = {18},
	issn = {14358603},
	url = {http://doi.wiley.com/10.1111/plb.12378},
	doi = {10.1111/plb.12378},
	pages = {249--261},
	number = {2},
	journaltitle = {Plant Biology},
	author = {Sun, C. X. and Gao, X. X. and Li, M. Q. and Fu, J. Q. and Zhang, Y. L.},
	editor = {Mock, H.P.},
	urldate = {2018-02-27},
	date = {2016-03},
	langid = {english}
}

@article{sutter_mining_2011,
	title = {Mining for treatment-specific and general changes in target compounds and metabolic fingerprints in response to herbivory and phytohormones in Plantago lanceolata},
	volume = {191},
	issn = {0028646X},
	url = {http://doi.wiley.com/10.1111/j.1469-8137.2011.03768.x},
	doi = {10.1111/j.1469-8137.2011.03768.x},
	pages = {1069--1082},
	number = {4},
	journaltitle = {New Phytologist},
	author = {Sutter, Rabea and Müller, Caroline},
	urldate = {2018-02-27},
	date = {2011-09},
	langid = {english}
}

@article{tarakhovskaya_early_2017,
	title = {Early Embryogenesis of Brown Alga Fucus vesiculosus L. is Characterized by Significant Changes in Carbon and Energy Metabolism},
	volume = {22},
	issn = {1420-3049},
	url = {http://www.mdpi.com/1420-3049/22/9/1509},
	doi = {10.3390/molecules22091509},
	pages = {1509},
	number = {12},
	journaltitle = {Molecules},
	author = {Tarakhovskaya, Elena and Lemesheva, Valeriya and Bilova, Tatiana and Birkemeyer, Claudia},
	urldate = {2018-02-27},
	date = {2017-09-09},
	langid = {english}
}

@article{tautenhahn_highly_2008,
	title = {Highly sensitive feature detection for high resolution {LC}/{MS}},
	volume = {9},
	issn = {1471-2105},
	url = {http://bmcbioinformatics.biomedcentral.com/articles/10.1186/1471-2105-9-504},
	doi = {10.1186/1471-2105-9-504},
	pages = {504},
	number = {1},
	journaltitle = {{BMC} Bioinformatics},
	author = {Tautenhahn, Ralf and Bottcher, Christoph and Neumann, Steffen},
	urldate = {2018-02-27},
	date = {2008},
	langid = {english}
}

@article{tautenhahn_xcms_2012,
	title = {{XCMS} Online: A Web-Based Platform to Process Untargeted Metabolomic Data},
	volume = {84},
	issn = {0003-2700, 1520-6882},
	url = {http://pubs.acs.org/doi/abs/10.1021/ac300698c},
	doi = {10.1021/ac300698c},
	shorttitle = {{XCMS} Online},
	pages = {5035--5039},
	number = {11},
	journaltitle = {Analytical Chemistry},
	author = {Tautenhahn, Ralf and Patti, Gary J. and Rinehart, Duane and Siuzdak, Gary},
	urldate = {2018-02-27},
	date = {2012-06-05},
	langid = {english}
}

@article{tilman_biodiversity_2006,
	title = {Biodiversity and ecosystem stability in a decade-long grassland experiment},
	volume = {441},
	issn = {0028-0836, 1476-4687},
	url = {http://www.nature.com/articles/nature04742},
	doi = {10.1038/nature04742},
	pages = {629--632},
	number = {7093},
	journaltitle = {Nature},
	author = {Tilman, David and Reich, Peter B. and Knops, Johannes M. H.},
	urldate = {2018-02-27},
	date = {2006-06},
	langid = {english}
}

@article{tortosa_unraveling_2018,
	title = {Unraveling the metabolic response of \textit{Brassica oleracea} exposed to {\textless}i{\textgreater}Xanthomonas campestris{\textless}/i{\textgreater} pv. {\textless}i{\textgreater}campestris{\textless}/i{\textgreater}: Metabolomic response of {\textless}i{\textgreater}B. oleracea{\textless}/i{\textgreater} to {\textless}i{\textgreater}Xanthomonas{\textless}/i{\textgreater} infection},
	issn = {00225142},
	url = {http://doi.wiley.com/10.1002/jsfa.8876},
	doi = {10.1002/jsfa.8876},
	shorttitle = {Unraveling the metabolic response of \textit{Brassica oleracea} exposed to {\textless}i{\textgreater}Xanthomonas campestris{\textless}/i{\textgreater} pv. {\textless}i{\textgreater}campestris{\textless}/i{\textgreater}},
	journaltitle = {Journal of the Science of Food and Agriculture},
	author = {Tortosa, María and Cartea, María E and Rodríguez, Víctor M and Velasco, Pablo},
	urldate = {2018-02-27},
	date = {2018-02-20},
	langid = {english}
}

@article{treutler_discovering_2016,
	title = {Discovering Regulated Metabolite Families in Untargeted Metabolomics Studies},
	volume = {88},
	issn = {0003-2700, 1520-6882},
	url = {http://pubs.acs.org/doi/10.1021/acs.analchem.6b01569},
	doi = {10.1021/acs.analchem.6b01569},
	pages = {8082--8090},
	number = {16},
	journaltitle = {Analytical Chemistry},
	author = {Treutler, Hendrik and Tsugawa, Hiroshi and Porzel, Andrea and Gorzolka, Karin and Tissier, Alain and Neumann, Steffen and Balcke, Gerd Ulrich},
	urldate = {2018-02-27},
	date = {2016-08-16},
	langid = {english}
}

@article{trutschel_experiment_2015,
	title = {Experiment design beyond gut feeling: statistical tests and power to detect differential metabolites in mass spectrometry data},
	volume = {11},
	issn = {1573-3882, 1573-3890},
	url = {http://link.springer.com/10.1007/s11306-014-0742-y},
	doi = {10.1007/s11306-014-0742-y},
	shorttitle = {Experiment design beyond gut feeling},
	pages = {851--860},
	number = {4},
	journaltitle = {Metabolomics},
	author = {Trutschel, Diana and Schmidt, Stephan and Grosse, Ivo and Neumann, Steffen},
	urldate = {2018-02-27},
	date = {2015-08},
	langid = {english}
}

@article{tsugawa_ms-dial:_2015,
	title = {{MS}-{DIAL}: data-independent {MS}/{MS} deconvolution for comprehensive metabolome analysis},
	volume = {12},
	issn = {1548-7091, 1548-7105},
	url = {http://www.nature.com/articles/nmeth.3393},
	doi = {10.1038/nmeth.3393},
	shorttitle = {{MS}-{DIAL}},
	pages = {523--526},
	number = {6},
	journaltitle = {Nature Methods},
	author = {Tsugawa, Hiroshi and Cajka, Tomas and Kind, Tobias and Ma, Yan and Higgins, Brendan and Ikeda, Kazutaka and Kanazawa, Mitsuhiro and {VanderGheynst}, Jean and Fiehn, Oliver and Arita, Masanori},
	urldate = {2018-02-27},
	date = {2015-06},
	langid = {english}
}

@article{valares_masa_intra-population_2016,
	title = {Intra-Population Variation of Secondary Metabolites in Cistus ladanifer L.},
	volume = {21},
	issn = {1420-3049},
	url = {http://www.mdpi.com/1420-3049/21/7/945},
	doi = {10.3390/molecules21070945},
	pages = {945},
	number = {12},
	journaltitle = {Molecules},
	author = {Valares Masa, Cristina and Alías Gallego, Juan and Chaves Lobón, Natividad and Sosa Díaz, Teresa},
	urldate = {2018-02-27},
	date = {2016-07-21},
	langid = {english}
}

@article{valenta_colour_2013,
	title = {Colour and odour drive fruit selection and seed dispersal by mouse lemurs},
	volume = {3},
	issn = {2045-2322},
	url = {http://www.nature.com/articles/srep02424},
	doi = {10.1038/srep02424},
	number = {1},
	journaltitle = {Scientific Reports},
	author = {Valenta, Kim and Burke, Ryan J. and Styler, Sarah A. and Jackson, Derek A. and Melin, Amanda D. and Lehman, Shawn M.},
	urldate = {2018-02-27},
	date = {2013-12},
	langid = {english}
}

@incollection{van_dam_role_2011,
	location = {Oxford, {UK}},
	title = {A Role for Metabolomics in Plant Ecology},
	isbn = {978-1-4443-3995-6 978-1-4051-9954-4},
	url = {http://doi.wiley.com/10.1002/9781444339956.ch4},
	pages = {87--107},
	booktitle = {Annual Plant Reviews Volume 43},
	publisher = {Wiley-Blackwell},
	author = {van Dam, Nicole M. and van der Meijden, Eddy},
	editor = {Hall, Robert D.},
	urldate = {2018-02-27},
	date = {2011-03-17},
	doi = {10.1002/9781444339956.ch4}
}

@article{van_dam_metabolomics_2016,
	title = {Metabolomics in the Rhizosphere: Tapping into Belowground Chemical Communication},
	volume = {21},
	issn = {13601385},
	url = {http://linkinghub.elsevier.com/retrieve/pii/S1360138516000091},
	doi = {10.1016/j.tplants.2016.01.008},
	shorttitle = {Metabolomics in the Rhizosphere},
	pages = {256--265},
	number = {3},
	journaltitle = {Trends in Plant Science},
	author = {van Dam, Nicole M. and Bouwmeester, Harro J.},
	urldate = {2018-02-27},
	date = {2016-03},
	langid = {english}
}

@article{van_den_berg_centering_2006,
	title = {Centering, scaling, and transformations: improving the biological information content of metabolomics data},
	volume = {7},
	shorttitle = {Centering, scaling, and transformations},
	pages = {142},
	number = {1},
	journaltitle = {{BMC} genomics},
	author = {van den Berg, Robert A. and Hoefsloot, Huub {CJ} and Westerhuis, Johan A. and Smilde, Age K. and van der Werf, Mariët J.},
	date = {2006}
}

@article{van_meulebroek_metabolic_2016,
	title = {Metabolic Fingerprinting to Assess the Impact of Salinity on Carotenoid Content in Developing Tomato Fruits},
	volume = {17},
	issn = {1422-0067},
	url = {http://www.mdpi.com/1422-0067/17/6/821},
	doi = {10.3390/ijms17060821},
	pages = {821},
	number = {12},
	journaltitle = {International Journal of Molecular Sciences},
	author = {Van Meulebroek, Lieven and Hanssens, Jochen and Steppe, Kathy and Vanhaecke, Lynn},
	urldate = {2018-02-27},
	date = {2016-05-26},
	langid = {english}
}

@article{viant_applications_2009,
	title = {Applications of metabolomics to the environmental sciences},
	volume = {5},
	issn = {1573-3882, 1573-3890},
	url = {http://link.springer.com/10.1007/s11306-009-0157-3},
	doi = {10.1007/s11306-009-0157-3},
	pages = {1--2},
	number = {1},
	journaltitle = {Metabolomics},
	author = {Viant, Mark R.},
	urldate = {2018-02-27},
	date = {2009-03},
	langid = {english}
}

@article{viant_mass_2013,
	title = {Mass spectrometry based environmental metabolomics: a primer and review},
	volume = {9},
	issn = {1573-3882, 1573-3890},
	url = {http://link.springer.com/10.1007/s11306-012-0412-x},
	doi = {10.1007/s11306-012-0412-x},
	shorttitle = {Mass spectrometry based environmental metabolomics},
	pages = {144--158},
	issue = {S1},
	journaltitle = {Metabolomics},
	author = {Viant, Mark R. and Sommer, Ulf},
	urldate = {2018-02-27},
	date = {2013-03},
	langid = {english}
}

@article{viant_how_2017,
	title = {How close are we to complete annotation of metabolomes?},
	volume = {36},
	issn = {13675931},
	url = {http://linkinghub.elsevier.com/retrieve/pii/S1367593117300054},
	doi = {10.1016/j.cbpa.2017.01.001},
	pages = {64--69},
	journaltitle = {Current Opinion in Chemical Biology},
	author = {Viant, Mark R and Kurland, Irwin J and Jones, Martin R and Dunn, Warwick B},
	urldate = {2018-02-27},
	date = {2017-02},
	langid = {english}
}

@article{vinaixa_guideline_2012,
	title = {A Guideline to Univariate Statistical Analysis for {LC}/{MS}-Based Untargeted Metabolomics-Derived Data},
	volume = {2},
	issn = {2218-1989},
	url = {http://www.mdpi.com/2218-1989/2/4/775},
	doi = {10.3390/metabo2040775},
	pages = {775--795},
	number = {4},
	journaltitle = {Metabolites},
	author = {Vinaixa, Maria and Samino, Sara and Saez, Isabel and Duran, Jordi and Guinovart, Joan J. and Yanes, Oscar},
	urldate = {2018-02-27},
	date = {2012-10-18},
	langid = {english}
}

@article{vinaixa_mass_2016,
	title = {Mass spectral databases for {LC}/{MS}- and {GC}/{MS}-based metabolomics: State of the field and future prospects},
	volume = {78},
	issn = {01659936},
	url = {http://linkinghub.elsevier.com/retrieve/pii/S0165993615300832},
	doi = {10.1016/j.trac.2015.09.005},
	shorttitle = {Mass spectral databases for {LC}/{MS}- and {GC}/{MS}-based metabolomics},
	pages = {23--35},
	journaltitle = {{TrAC} Trends in Analytical Chemistry},
	author = {Vinaixa, Maria and Schymanski, Emma L. and Neumann, Steffen and Navarro, Miriam and Salek, Reza M. and Yanes, Oscar},
	urldate = {2018-02-27},
	date = {2016-04},
	langid = {english}
}

@article{wandy_ms2lda.org:_2018,
	title = {Ms2lda.org: web-based topic modelling for substructure discovery in mass spectrometry},
	volume = {34},
	issn = {1367-4803, 1460-2059},
	url = {http://academic.oup.com/bioinformatics/article/34/2/317/4158166},
	doi = {10.1093/bioinformatics/btx582},
	shorttitle = {Ms2lda.org},
	pages = {317--318},
	number = {2},
	journaltitle = {Bioinformatics},
	author = {Wandy, Joe and Zhu, Yunfeng and van der Hooft, Justin J J and Daly, Rónán and Barrett, Michael P and Rogers, Simon},
	urldate = {2018-02-27},
	date = {2018-01-15},
	langid = {english}
}

@article{warton_distance-based_2012,
	title = {Distance-based multivariate analyses confound location and dispersion effects: Mean-variance confounding in multivariate analysis},
	volume = {3},
	issn = {2041210X},
	url = {http://doi.wiley.com/10.1111/j.2041-210X.2011.00127.x},
	doi = {10.1111/j.2041-210X.2011.00127.x},
	shorttitle = {Distance-based multivariate analyses confound location and dispersion effects},
	pages = {89--101},
	number = {1},
	journaltitle = {Methods in Ecology and Evolution},
	author = {Warton, David I. and Wright, Stephen T. and Wang, Yi},
	urldate = {2018-02-27},
	date = {2012-02},
	langid = {english}
}

@article{weber_stable-isotope_2013,
	title = {A Stable-Isotope Mass Spectrometry-Based Metabolic Footprinting Approach to Analyze Exudates from Phytoplankton},
	volume = {11},
	issn = {1660-3397},
	url = {http://www.mdpi.com/1660-3397/11/11/4158},
	doi = {10.3390/md11114158},
	pages = {4158--4175},
	number = {12},
	journaltitle = {Marine Drugs},
	author = {Weber, Ralf and Selander, Erik and Sommer, Ulf and Viant, Mark},
	urldate = {2018-02-27},
	date = {2013-10-29},
	langid = {english}
}

@article{webster_identification_2008,
	title = {Identification of Volatile Compounds Used in Host Location by the Black Bean Aphid, Aphis fabae},
	volume = {34},
	issn = {0098-0331, 1573-1561},
	url = {http://link.springer.com/10.1007/s10886-008-9510-7},
	doi = {10.1007/s10886-008-9510-7},
	pages = {1153--1161},
	number = {9},
	journaltitle = {Journal of Chemical Ecology},
	author = {Webster, Ben and Bruce, Toby and Dufour, Samuel and Birkemeyer, Claudia and Birkett, Michael and Hardie, Jim and Pickett, John},
	urldate = {2018-02-27},
	date = {2008-09},
	langid = {english}
}

@article{weckwerth_green_2011,
	title = {Green systems biology — From single genomes, proteomes and metabolomes to ecosystems research and biotechnology},
	volume = {75},
	issn = {18743919},
	url = {http://linkinghub.elsevier.com/retrieve/pii/S1874391911003290},
	doi = {10.1016/j.jprot.2011.07.010},
	pages = {284--305},
	number = {1},
	journaltitle = {Journal of Proteomics},
	author = {Weckwerth, Wolfram},
	urldate = {2018-02-27},
	date = {2011-12},
	langid = {english}
}

@article{wei_trophic_2015,
	title = {Trophic network architecture of root-associated bacterial communities determines pathogen invasion and plant health},
	volume = {6},
	issn = {2041-1723},
	url = {http://www.nature.com/articles/ncomms9413},
	doi = {10.1038/ncomms9413},
	number = {1},
	journaltitle = {Nature Communications},
	author = {Wei, Zhong and Yang, Tianjie and Friman, Ville-Petri and Xu, Yangchun and Shen, Qirong and Jousset, Alexandre},
	urldate = {2018-02-27},
	date = {2015-12},
	langid = {english}
}

@article{weis_non-invasive_2018,
	title = {A non-invasive method for sampling the body odour of mammals},
	volume = {9},
	issn = {2041210X},
	url = {http://doi.wiley.com/10.1111/2041-210X.12888},
	doi = {10.1111/2041-210X.12888},
	pages = {420--429},
	number = {2},
	journaltitle = {Methods in Ecology and Evolution},
	author = {Weiß, Brigitte M. and Marcillo, Andrea and Manser, Marta and Holland, Ruben and Birkemeyer, Claudia and Widdig, Anja},
	editor = {Freckleton, Robert},
	urldate = {2018-02-27},
	date = {2018-02},
	langid = {english}
}

@article{weisser_automated_2013,
	title = {An Automated Pipeline for High-Throughput Label-Free Quantitative Proteomics},
	volume = {12},
	issn = {1535-3893, 1535-3907},
	url = {http://pubs.acs.org/doi/10.1021/pr300992u},
	doi = {10.1021/pr300992u},
	pages = {1628--1644},
	number = {4},
	journaltitle = {Journal of Proteome Research},
	author = {Weisser, Hendrik and Nahnsen, Sven and Grossmann, Jonas and Nilse, Lars and Quandt, Andreas and Brauer, Hendrik and Sturm, Marc and Kenar, Erhan and Kohlbacher, Oliver and Aebersold, Ruedi and Malmström, Lars},
	urldate = {2018-02-27},
	date = {2013-04-05},
	langid = {english}
}

@article{wiggins_quantitative_2016,
	title = {Quantitative and qualitative shifts in defensive metabolites define chemical defense investment during leaf development in \textit{Inga} , a genus of tropical trees},
	volume = {6},
	issn = {20457758},
	url = {http://doi.wiley.com/10.1002/ece3.1896},
	doi = {10.1002/ece3.1896},
	pages = {478--492},
	number = {2},
	journaltitle = {Ecology and Evolution},
	author = {Wiggins, Natasha L. and Forrister, Dale L. and Endara, María-José and Coley, Phyllis D. and Kursar, Thomas A.},
	urldate = {2018-02-27},
	date = {2016-01},
	langid = {english}
}

@article{wilkinson_fair_2016,
	title = {The {FAIR} Guiding Principles for scientific data management and stewardship},
	volume = {3},
	issn = {2052-4463},
	url = {http://www.nature.com/articles/sdata201618},
	doi = {10.1038/sdata.2016.18},
	pages = {160018},
	journaltitle = {Scientific Data},
	author = {Wilkinson, Mark D. and Dumontier, Michel and Aalbersberg, {IJsbrand} Jan and Appleton, Gabrielle and Axton, Myles and Baak, Arie and Blomberg, Niklas and Boiten, Jan-Willem and da Silva Santos, Luiz Bonino and Bourne, Philip E. and Bouwman, Jildau and Brookes, Anthony J. and Clark, Tim and Crosas, Mercè and Dillo, Ingrid and Dumon, Olivier and Edmunds, Scott and Evelo, Chris T. and Finkers, Richard and Gonzalez-Beltran, Alejandra and Gray, Alasdair J.G. and Groth, Paul and Goble, Carole and Grethe, Jeffrey S. and Heringa, Jaap and ’t Hoen, Peter A.C and Hooft, Rob and Kuhn, Tobias and Kok, Ruben and Kok, Joost and Lusher, Scott J. and Martone, Maryann E. and Mons, Albert and Packer, Abel L. and Persson, Bengt and Rocca-Serra, Philippe and Roos, Marco and van Schaik, Rene and Sansone, Susanna-Assunta and Schultes, Erik and Sengstag, Thierry and Slater, Ted and Strawn, George and Swertz, Morris A. and Thompson, Mark and van der Lei, Johan and van Mulligen, Erik and Velterop, Jan and Waagmeester, Andra and Wittenburg, Peter and Wolstencroft, Katherine and Zhao, Jun and Mons, Barend},
	urldate = {2018-02-27},
	date = {2016-03-15}
}

@incollection{wink_introduction:_2010,
	location = {Oxford, {UK}},
	title = {Introduction: Biochemistry, Physiology and Ecological Functions of Secondary Metabolites},
	isbn = {978-1-4443-2050-3 978-1-4051-8397-0},
	url = {http://doi.wiley.com/10.1002/9781444320503.ch1},
	shorttitle = {Introduction},
	pages = {1--19},
	booktitle = {Biochemistry of Plant Secondary Metabolism},
	publisher = {Wiley-Blackwell},
	author = {Wink, Michael},
	editor = {Wink, Michael},
	urldate = {2018-02-27},
	date = {2010-05-07},
	langid = {english},
	doi = {10.1002/9781444320503.ch1},
	file = {ANDERSON-TEIXEIRA 2014 CTFS-ForestGEO a worldwide network monitoring forests in an era of global change.pdf:/Users/kristian/Documents/Zotero/storage/46IFGDXL/ANDERSON-TEIXEIRA 2014 CTFS-ForestGEO a worldwide network monitoring forests in an era of global change.pdf:application/pdf;CADOTTE 2009 Using Phylogenetic Functional and Trait Diversity to Understand Patterns of Plant Community Productivity.pdf:/Users/kristian/Documents/Zotero/storage/IPE2QX55/CADOTTE 2009 Using Phylogenetic Functional and Trait Diversity to Understand Patterns of Plant Community Productivity.pdf:application/pdf;CHAN 2013 unctional ecology of an Antarctic Dry Valley.pdf:/Users/kristian/Documents/Zotero/storage/DC48YCEL/CHAN 2013 unctional ecology of an Antarctic Dry Valley.pdf:application/pdf;GOODMAN 2014 Expanding the scale of aquatic sciences the role of the National Ecological Observatory Network (NEON).pdf:/Users/kristian/Documents/Zotero/storage/VAHQPCA8/GOODMAN 2014 Expanding the scale of aquatic sciences the role of the National Ecological Observatory Network (NEON).pdf:application/pdf;GUO 2007 A Generalized Sidak-Holm Procedure and Control of Generalized Error Rates under Independence.pdf:/Users/kristian/Documents/Zotero/storage/TRMZBFZP/GUO 2007 A Generalized Sidak-Holm Procedure and Control of Generalized Error Rates under Independence.pdf:application/pdf;HAASE 2016 The long-term ecological research (LTER) network Relevance current status, future perspective and examples from marine freshwater and terrestrial long-term observation.pdf:/Users/kristian/Documents/Zotero/storage/8FXWVI77/HAASE 2016 The long-term ecological research (LTER) network Relevance current status, future perspective and examples from marine freshwater and terrestrial long-term observation.pdf:application/pdf;HALL 2011 Annual Plant Reviews Volume 43 Biology of Plant Metabolomics.pdf:/Users/kristian/Documents/Zotero/storage/P9YC8DR3/HALL 2011 Annual Plant Reviews Volume 43 Biology of Plant Metabolomics.pdf:application/pdf;JESCH 2018 Below-ground resource partitioning alone cannot explain the biodiversity-ecosystem function relationship A field test using multiple tracers.pdf:/Users/kristian/Documents/Zotero/storage/3HX78MKT/JESCH 2018 Below-ground resource partitioning alone cannot explain the biodiversity-ecosystem function relationship A field test using multiple tracers.pdf:application/pdf;KUCHARIKOVA 2016 Occurrence and Distribution of Phytochemicals in the Leaves of 17 In vitro Cultured Hypericum spp. Adapted to Outdoor Conditions.pdf:/Users/kristian/Documents/Zotero/storage/I32G3XM9/KUCHARIKOVA 2016 Occurrence and Distribution of Phytochemicals in the Leaves of 17 In vitro Cultured Hypericum spp. Adapted to Outdoor Conditions.pdf:application/pdf;KURSAR 2009 The evolution of antiherbivore defenses and their contribution to species coexistence in the tropical tree genus Inga.pdf:/Users/kristian/Documents/Zotero/storage/846KBVMN/KURSAR 2009 The evolution of antiherbivore defenses and their contribution to species coexistence in the tropical tree genus Inga.pdf:application/pdf;KUZINA 2009 Identification of Defense Compounds in Barbarea vulgaris against the Herbivore Phyllotreta nemorum by an Ecometabolomic Approach.pdf:/Users/kristian/Documents/Zotero/storage/RQ8KWW2E/KUZINA 2009 Identification of Defense Compounds in Barbarea vulgaris against the Herbivore Phyllotreta nemorum by an Ecometabolomic Approach.pdf:application/pdf;LIU 2017 Inner Plant Values Diversity Colonization and Benefits from Endophytic Bacteria.pdf:/Users/kristian/Documents/Zotero/storage/Y43WMDT8/LIU 2017 Inner Plant Values Diversity Colonization and Benefits from Endophytic Bacteria.pdf:application/pdf;MYERS 2017 Detailed Investigation and Comparison of the XCMS and MZmine 2 Chromatogram Construction and Chromatographic Peak Detection Methods for Preprocessing Mass Spectrometry Metabolomics Data.pdf:/Users/kristian/Documents/Zotero/storage/BPJGHRM5/MYERS 2017 Detailed Investigation and Comparison of the XCMS and MZmine 2 Chromatogram Construction and Chromatographic Peak Detection Methods for Preprocessing Mass Spectrometry Metabolomics Data.pdf:application/pdf;NEWSON 2001 Multiple test procedures and smile plots.pdf:/Users/kristian/Documents/Zotero/storage/4J8UDS86/NEWSON 2001 Multiple test procedures and smile plots.pdf:application/pdf;RAGUSO 2015 The raison detre of chemical ecology.pdf:/Users/kristian/Documents/Zotero/storage/5TUYIMD4/RAGUSO 2015 The raison detre of chemical ecology.pdf:application/pdf;RAHI 2016 Matrix-Assisted Laser Desorption Ionization Time-of-Flight Mass-Spectrometry (MALDI-TOF MS) Based Microbial Identifications Challenges and Scopes for Microbial Ecologists.pdf:/Users/kristian/Documents/Zotero/storage/245UNIS8/RAHI 2016 Matrix-Assisted Laser Desorption Ionization Time-of-Flight Mass-Spectrometry (MALDI-TOF MS) Based Microbial Identifications Challenges and Scopes for Microbial Ecologists.pdf:application/pdf;RICHARDS 2015 Phytochemical diversity drives plant-insect community diversity.pdf:/Users/kristian/Documents/Zotero/storage/VZGV345C/RICHARDS 2015 Phytochemical diversity drives plant-insect community diversity.pdf:application/pdf;RYAN 2008 Bacterial endophytes recent developments and applications.pdf:/Users/kristian/Documents/Zotero/storage/243737B7/RYAN 2008 Bacterial endophytes recent developments and applications.pdf:application/pdf;SEDIO 2017 Sources of variation in foliar secondary chemistry in a tropical forest tree community.pdf:/Users/kristian/Documents/Zotero/storage/NUW7ZK6I/SEDIO 2017 Sources of variation in foliar secondary chemistry in a tropical forest tree community.pdf:application/pdf;SWALLOW 2017 Analyzing scientists donations to measure their values for the Nutrient Network (NutNet).pdf:/Users/kristian/Documents/Zotero/storage/MT8BA2NI/SWALLOW 2017 Analyzing scientists donations to measure their values for the Nutrient Network (NutNet).pdf:application/pdf;TEWES 2018 Intracontinental plant invader shows matching genetic and chemical profiles and might benefit from high defence variation within populations.pdf:/Users/kristian/Documents/Zotero/storage/9MM5PC3B/TEWES 2018 Intracontinental plant invader shows matching genetic and chemical profiles and might benefit from high defence variation within populations.pdf:application/pdf;WANG 2016 Sharing and community curation of mass spectrometry data with Global Natural Products Social Molecular Networking.pdf:/Users/kristian/Documents/Zotero/storage/F7X4NIRS/WANG 2016 Sharing and community curation of mass spectrometry data with Global Natural Products Social Molecular Networking.pdf:application/pdf;WATROUS 2012 Mass spectral molecular networking of living microbial colonies.pdf:/Users/kristian/Documents/Zotero/storage/N48SEBQ7/WATROUS 2012 Mass spectral molecular networking of living microbial colonies.pdf:application/pdf;ZENG 2018 NPASS natural product activity and species source database for natural product research discovery and tool development.pdf:/Users/kristian/Documents/Zotero/storage/YJA35DA7/ZENG 2018 NPASS natural product activity and species source database for natural product research discovery and tool development.pdf:application/pdf}
}

@article{wolf_silico_2010,
	title = {In silico fragmentation for computer assisted identification of metabolite mass spectra},
	volume = {11},
	pages = {148},
	number = {1},
	journaltitle = {{BMC} bioinformatics},
	author = {Wolf, Sebastian and Schmidt, Stephan and Müller-Hannemann, Matthias and Neumann, Steffen},
	date = {2010}
}

@article{xia_metaboanalyst:_2009,
	title = {{MetaboAnalyst}: a web server for metabolomic data analysis and interpretation},
	volume = {37},
	issn = {0305-1048, 1362-4962},
	url = {https://academic.oup.com/nar/article-lookup/doi/10.1093/nar/gkp356},
	doi = {10.1093/nar/gkp356},
	shorttitle = {{MetaboAnalyst}},
	pages = {W652--W660},
	issue = {Web Server},
	journaltitle = {Nucleic Acids Research},
	author = {Xia, J. and Psychogios, N. and Young, N. and Wishart, D. S.},
	urldate = {2018-02-27},
	date = {2009-07-01},
	langid = {english}
}

@article{zhang_modern_2012,
	title = {Modern analytical techniques in metabolomics analysis},
	volume = {137},
	issn = {0003-2654, 1364-5528},
	url = {http://xlink.rsc.org/?DOI=C1AN15605E},
	doi = {10.1039/C1AN15605E},
	pages = {293--300},
	number = {2},
	journaltitle = {The Analyst},
	author = {Zhang, Aihua and Sun, Hui and Wang, Ping and Han, Ying and Wang, Xijun},
	urldate = {2018-02-27},
	date = {2012},
	langid = {english}
}

@article{zuppinger-dingley_selection_2015,
	title = {Selection in monoculture vs. mixture alters plant metabolic fingerprints},
	volume = {8},
	issn = {1752-9921, 1752-993X},
	url = {https://academic.oup.com/jpe/article-lookup/doi/10.1093/jpe/rtu043},
	doi = {10.1093/jpe/rtu043},
	pages = {549--557},
	number = {5},
	journaltitle = {Journal of Plant Ecology},
	author = {Zuppinger-Dingley, Debra and Flynn, Dan F. B. and Brandl, Helmut and Schmid, Bernhard},
	urldate = {2018-02-27},
	date = {2015-10},
	langid = {english}
}

@article{dotterl_temporal_2012,
	title = {Temporal variation of flower scent in Silene otites (Caryophyllaceae): a species with a mixed pollination system: {TEMPORAL} {VARIATION} {OF} {FLOWER} {SCENT}},
	volume = {169},
	issn = {00244074},
	url = {https://academic.oup.com/botlinnean/article-lookup/doi/10.1111/j.1095-8339.2012.01239.x},
	doi = {10.1111/j.1095-8339.2012.01239.x},
	shorttitle = {Temporal variation of flower scent in Silene otites (Caryophyllaceae)},
	pages = {447--460},
	number = {3},
	journaltitle = {Botanical Journal of the Linnean Society},
	author = {Dötterl, Stefan and Jahreiß, Katrin and Jhumur, Umma Salma and Jürgens, Andreas},
	urldate = {2018-02-27},
	date = {2012-07},
	langid = {english}
}

@incollection{fiehn_metabolomics_2002,
	location = {Dordrecht},
	title = {Metabolomics — the link between genotypes and phenotypes},
	isbn = {978-94-010-3903-1 978-94-010-0448-0},
	url = {http://www.springerlink.com/index/10.1007/978-94-010-0448-0_11},
	pages = {155--171},
	booktitle = {Functional Genomics},
	publisher = {Springer Netherlands},
	author = {Fiehn, Oliver},
	editor = {Town, Chris},
	urldate = {2018-02-27},
	date = {2002},
	langid = {english},
	doi = {10.1007/978-94-010-0448-0_11}
}

@article{peng_reproducible_2011,
	title = {Reproducible Research in Computational Science},
	volume = {334},
	issn = {0036-8075, 1095-9203},
	url = {http://www.sciencemag.org/cgi/doi/10.1126/science.1213847},
	doi = {10.1126/science.1213847},
	pages = {1226--1227},
	number = {6060},
	journaltitle = {Science},
	author = {Peng, R. D.},
	urldate = {2018-02-27},
	date = {2011-12-02},
	langid = {english}
}

@article{wishart_computational_2009,
	title = {Computational strategies for metabolite identification in metabolomics},
	volume = {1},
	issn = {1757-6180, 1757-6199},
	url = {http://www.future-science.com/doi/10.4155/bio.09.138},
	doi = {10.4155/bio.09.138},
	pages = {1579--1596},
	number = {9},
	journaltitle = {Bioanalysis},
	author = {Wishart, David S},
	urldate = {2018-02-28},
	date = {2009-12},
	langid = {english}
}

@article{xiao_metabolite_2012,
	title = {Metabolite identification and quantitation in {LC}-{MS}/{MS}-based metabolomics},
	volume = {32},
	issn = {01659936},
	url = {http://linkinghub.elsevier.com/retrieve/pii/S0165993611003165},
	doi = {10.1016/j.trac.2011.08.009},
	pages = {1--14},
	journaltitle = {{TrAC} Trends in Analytical Chemistry},
	author = {Xiao, Jun Feng and Zhou, Bin and Ressom, Habtom W.},
	urldate = {2018-02-28},
	date = {2012-02},
	langid = {english}
}

@article{anderson-teixeira_ctfs-forestgeo:_2015,
	title = {{CTFS}-{ForestGEO}: a worldwide network monitoring forests in an era of global change},
	volume = {21},
	issn = {13541013},
	url = {http://doi.wiley.com/10.1111/gcb.12712},
	doi = {10.1111/gcb.12712},
	shorttitle = {{CTFS}-{ForestGEO}},
	pages = {528--549},
	number = {2},
	journaltitle = {Global Change Biology},
	author = {Anderson-Teixeira, Kristina J. and Davies, Stuart J. and Bennett, Amy C. and Gonzalez-Akre, Erika B. and Muller-Landau, Helene C. and Joseph Wright, S. and Abu Salim, Kamariah and Almeyda Zambrano, Angélica M. and Alonso, Alfonso and Baltzer, Jennifer L. and Basset, Yves and Bourg, Norman A. and Broadbent, Eben N. and Brockelman, Warren Y. and Bunyavejchewin, Sarayudh and Burslem, David F. R. P. and Butt, Nathalie and Cao, Min and Cardenas, Dairon and Chuyong, George B. and Clay, Keith and Cordell, Susan and Dattaraja, Handanakere S. and Deng, Xiaobao and Detto, Matteo and Du, Xiaojun and Duque, Alvaro and Erikson, David L. and Ewango, Corneille E.N. and Fischer, Gunter A. and Fletcher, Christine and Foster, Robin B. and Giardina, Christian P. and Gilbert, Gregory S. and Gunatilleke, Nimal and Gunatilleke, Savitri and Hao, Zhanqing and Hargrove, William W. and Hart, Terese B. and Hau, Billy C.H. and He, Fangliang and Hoffman, Forrest M. and Howe, Robert W. and Hubbell, Stephen P. and Inman-Narahari, Faith M. and Jansen, Patrick A. and Jiang, Mingxi and Johnson, Daniel J. and Kanzaki, Mamoru and Kassim, Abdul Rahman and Kenfack, David and Kibet, Staline and Kinnaird, Margaret F. and Korte, Lisa and Kral, Kamil and Kumar, Jitendra and Larson, Andrew J. and Li, Yide and Li, Xiankun and Liu, Shirong and Lum, Shawn K.Y. and Lutz, James A. and Ma, Keping and Maddalena, Damian M. and Makana, Jean-Remy and Malhi, Yadvinder and Marthews, Toby and Mat Serudin, Rafizah and {McMahon}, Sean M. and {McShea}, William J. and Memiaghe, Hervé R. and Mi, Xiangcheng and Mizuno, Takashi and Morecroft, Michael and Myers, Jonathan A. and Novotny, Vojtech and de Oliveira, Alexandre A. and Ong, Perry S. and Orwig, David A. and Ostertag, Rebecca and den Ouden, Jan and Parker, Geoffrey G. and Phillips, Richard P. and Sack, Lawren and Sainge, Moses N. and Sang, Weiguo and Sri-ngernyuang, Kriangsak and Sukumar, Raman and Sun, I-Fang and Sungpalee, Witchaphart and Suresh, Hebbalalu Sathyanarayana and Tan, Sylvester and Thomas, Sean C. and Thomas, Duncan W. and Thompson, Jill and Turner, Benjamin L. and Uriarte, Maria and Valencia, Renato and Vallejo, Marta I. and Vicentini, Alberto and Vrška, Tomáš and Wang, Xihua and Wang, Xugao and Weiblen, George and Wolf, Amy and Xu, Han and Yap, Sandra and Zimmerman, Jess},
	urldate = {2018-04-06},
	date = {2015-02},
	langid = {english},
	file = {ANDERSON-TEIXEIRA 2014 CTFS-ForestGEO a worldwide network monitoring forests in an era of global change.pdf:/Users/kristian/Documents/Zotero/storage/ZE6N28GH/ANDERSON-TEIXEIRA 2014 CTFS-ForestGEO a worldwide network monitoring forests in an era of global change.pdf:application/pdf}
}

@article{cadotte_using_2009,
	title = {Using Phylogenetic, Functional and Trait Diversity to Understand Patterns of Plant Community Productivity},
	volume = {4},
	issn = {1932-6203},
	url = {http://dx.plos.org/10.1371/journal.pone.0005695},
	doi = {10.1371/journal.pone.0005695},
	pages = {e5695},
	number = {5},
	journaltitle = {{PLoS} {ONE}},
	author = {Cadotte, Marc W. and Cavender-Bares, Jeannine and Tilman, David and Oakley, Todd H.},
	editor = {Freckleton, Rob P.},
	urldate = {2018-04-06},
	date = {2009-05-27},
	langid = {english},
	file = {CADOTTE 2009 Using Phylogenetic Functional and Trait Diversity to Understand Patterns of Plant Community Productivity.pdf:/Users/kristian/Documents/Zotero/storage/KX5BFQTZ/CADOTTE 2009 Using Phylogenetic Functional and Trait Diversity to Understand Patterns of Plant Community Productivity.pdf:application/pdf}
}

@article{chan_functional_2013,
	title = {Functional ecology of an Antarctic dry valley},
	volume = {110},
	pages = {8990--8995},
	number = {22},
	journaltitle = {Proceedings of the National Academy of Sciences},
	author = {Chan, Yuki and Van Nostrand, Joy D. and Zhou, Jizhong and Pointing, Stephen B. and Farrell, Roberta L.},
	date = {2013},
	file = {CHAN 2013 unctional ecology of an Antarctic Dry Valley.pdf:/Users/kristian/Documents/Zotero/storage/MY3WFD9L/CHAN 2013 unctional ecology of an Antarctic Dry Valley.pdf:application/pdf}
}

@article{galbraith_behavioral_2015,
	title = {Behavioral responses of freshwater mussels to experimental dewatering},
	volume = {34},
	issn = {2161-9549, 2161-9565},
	url = {http://www.journals.uchicago.edu/doi/10.1086/679446},
	doi = {10.1086/679446},
	pages = {42--52},
	number = {1},
	journaltitle = {Freshwater Science},
	author = {Galbraith, Heather S. and Blakeslee, Carrie J. and Lellis, William A.},
	urldate = {2018-04-06},
	date = {2015-03},
	langid = {english},
	file = {GOODMAN 2014 Expanding the scale of aquatic sciences the role of the National Ecological Observatory Network (NEON).pdf:/Users/kristian/Documents/Zotero/storage/FEWBFJ34/GOODMAN 2014 Expanding the scale of aquatic sciences the role of the National Ecological Observatory Network (NEON).pdf:application/pdf}
}

@incollection{lehmann_generalizations_2012,
	title = {Generalizations of the familywise error rate},
	pages = {719--735},
	booktitle = {Selected Works of {EL} Lehmann},
	publisher = {Springer},
	author = {Lehmann, Erich Leo and Romano, Joseph P.},
	date = {2012},
	file = {GUO 2007 A Generalized Sidak-Holm Procedure and Control of Generalized Error Rates under Independence.pdf:/Users/kristian/Documents/Zotero/storage/NZJ8AZAV/GUO 2007 A Generalized Sidak-Holm Procedure and Control of Generalized Error Rates under Independence.pdf:application/pdf}
}

@article{haase_long-term_2016,
	title = {The long-term ecological research ({LTER}) network: Relevance, current status, future perspective and examples from marine, freshwater and terrestrial long-term observation},
	volume = {65},
	issn = {1470160X},
	url = {http://linkinghub.elsevier.com/retrieve/pii/S1470160X16000546},
	doi = {10.1016/j.ecolind.2016.01.040},
	shorttitle = {The long-term ecological research ({LTER}) network},
	pages = {1--3},
	journaltitle = {Ecological Indicators},
	author = {Haase, Peter and Frenzel, Mark and Klotz, Stefan and Musche, Martin and Stoll, Stefan},
	urldate = {2018-04-06},
	date = {2016-06},
	langid = {english},
	file = {HAASE 2016 The long-term ecological research (LTER) network Relevance current status, future perspective and examples from marine freshwater and terrestrial long-term observation.pdf:/Users/kristian/Documents/Zotero/storage/TX8NW5XG/HAASE 2016 The long-term ecological research (LTER) network Relevance current status, future perspective and examples from marine freshwater and terrestrial long-term observation.pdf:application/pdf}
}

@collection{hall_biology_2011,
	location = {Oxford},
	title = {Biology of plant metabolomics},
	isbn = {978-1-4051-9954-4},
	series = {Annual plant reviews},
	pagetotal = {420},
	number = {43},
	publisher = {Wiley-Blackwell},
	editor = {Hall, Robert D.},
	date = {2011},
	file = {HALL 2011 Annual Plant Reviews Volume 43 Biology of Plant Metabolomics.pdf:/Users/kristian/Documents/Zotero/storage/5PIQNG7K/HALL 2011 Annual Plant Reviews Volume 43 Biology of Plant Metabolomics.pdf:application/pdf}
}

@article{jesch_below-ground_2018,
	title = {Below-ground resource partitioning alone cannot explain the biodiversity-ecosystem function relationship: A field test using multiple tracers},
	issn = {00220477},
	url = {http://doi.wiley.com/10.1111/1365-2745.12947},
	doi = {10.1111/1365-2745.12947},
	shorttitle = {Below-ground resource partitioning alone cannot explain the biodiversity-ecosystem function relationship},
	journaltitle = {Journal of Ecology},
	author = {Jesch, Annette and Barry, Kathryn E. and Ravenek, Janneke M. and Bachmann, Dörte and Strecker, Tanja and Weigelt, Alexandra and Buchmann, Nina and de Kroon, Hans and Gessler, Arthur and Mommer, Liesje and Roscher, Christiane and Scherer-Lorenzen, Michael},
	editor = {Hector, Andy},
	urldate = {2018-04-06},
	date = {2018-03-09},
	langid = {english},
	file = {JESCH 2018 Below-ground resource partitioning alone cannot explain the biodiversity-ecosystem function relationship A field test using multiple tracers.pdf:/Users/kristian/Documents/Zotero/storage/4TD93J9K/JESCH 2018 Below-ground resource partitioning alone cannot explain the biodiversity-ecosystem function relationship A field test using multiple tracers.pdf:application/pdf}
}

@article{kucharikova_occurrence_2016,
	title = {Occurrence and Distribution of Phytochemicals in the Leaves of 17 In vitro Cultured Hypericum spp. Adapted to Outdoor Conditions},
	volume = {7},
	issn = {1664-462X},
	url = {http://journal.frontiersin.org/article/10.3389/fpls.2016.01616/full},
	doi = {10.3389/fpls.2016.01616},
	journaltitle = {Frontiers in Plant Science},
	author = {Kucharíková, Andrea and Kusari, Souvik and Sezgin, Selahaddin and Spiteller, Michael and Čellárová, Eva},
	urldate = {2018-04-06},
	date = {2016-10-27},
	file = {KUCHARIKOVA 2016 Occurrence and Distribution of Phytochemicals in the Leaves of 17 In vitro Cultured Hypericum spp. Adapted to Outdoor Conditions.pdf:/Users/kristian/Documents/Zotero/storage/2VYCDJ79/KUCHARIKOVA 2016 Occurrence and Distribution of Phytochemicals in the Leaves of 17 In vitro Cultured Hypericum spp. Adapted to Outdoor Conditions.pdf:application/pdf}
}

@article{kursar_evolution_2009,
	title = {The evolution of antiherbivore defenses and their contribution to species coexistence in the tropical tree genus Inga},
	volume = {106},
	pages = {18073--18078},
	number = {43},
	journaltitle = {Proceedings of the National Academy of Sciences},
	author = {Kursar, Thomas A. and Dexter, Kyle G. and Lokvam, John and Pennington, R. Toby and Richardson, James E. and Weber, Marjorie G. and Murakami, Eric T. and Drake, Camilla and {McGregor}, Ruth and Coley, Phyllis D.},
	date = {2009},
	file = {KURSAR 2009 The evolution of antiherbivore defenses and their contribution to species coexistence in the tropical tree genus Inga.pdf:/Users/kristian/Documents/Zotero/storage/JBTC9YJC/KURSAR 2009 The evolution of antiherbivore defenses and their contribution to species coexistence in the tropical tree genus Inga.pdf:application/pdf}
}

@article{kuzina_identification_2009,
	title = {Identification of Defense Compounds in Barbarea vulgaris against the Herbivore Phyllotreta nemorum by an Ecometabolomic Approach},
	volume = {151},
	issn = {0032-0889, 1532-2548},
	url = {http://www.plantphysiol.org/cgi/doi/10.1104/pp.109.136952},
	doi = {10.1104/pp.109.136952},
	pages = {1977--1990},
	number = {4},
	journaltitle = {{PLANT} {PHYSIOLOGY}},
	author = {Kuzina, V. and Ekstrom, C. T. and Andersen, S. B. and Nielsen, J. K. and Olsen, C. E. and Bak, S.},
	urldate = {2018-04-06},
	date = {2009-12-01},
	langid = {english},
	file = {KUZINA 2009 Identification of Defense Compounds in Barbarea vulgaris against the Herbivore Phyllotreta nemorum by an Ecometabolomic Approach.pdf:/Users/kristian/Documents/Zotero/storage/WNUZJQGD/KUZINA 2009 Identification of Defense Compounds in Barbarea vulgaris against the Herbivore Phyllotreta nemorum by an Ecometabolomic Approach.pdf:application/pdf}
}

@article{liu_inner_2017,
	title = {Inner Plant Values: Diversity, Colonization and Benefits from Endophytic Bacteria},
	volume = {8},
	issn = {1664-302X},
	url = {http://journal.frontiersin.org/article/10.3389/fmicb.2017.02552/full},
	doi = {10.3389/fmicb.2017.02552},
	shorttitle = {Inner Plant Values},
	journaltitle = {Frontiers in Microbiology},
	author = {Liu, Hongwei and Carvalhais, Lilia C. and Crawford, Mark and Singh, Eugenie and Dennis, Paul G. and Pieterse, Corné M. J. and Schenk, Peer M.},
	urldate = {2018-04-06},
	date = {2017-12-19},
	file = {LIU 2017 Inner Plant Values Diversity Colonization and Benefits from Endophytic Bacteria.pdf:/Users/kristian/Documents/Zotero/storage/Z2HTDCI3/LIU 2017 Inner Plant Values Diversity Colonization and Benefits from Endophytic Bacteria.pdf:application/pdf}
}

@article{myers_detailed_2017,
	title = {Detailed Investigation and Comparison of the {XCMS} and {MZmine} 2 Chromatogram Construction and Chromatographic Peak Detection Methods for Preprocessing Mass Spectrometry Metabolomics Data},
	volume = {89},
	issn = {0003-2700, 1520-6882},
	url = {http://pubs.acs.org/doi/10.1021/acs.analchem.7b01069},
	doi = {10.1021/acs.analchem.7b01069},
	pages = {8689--8695},
	number = {17},
	journaltitle = {Analytical Chemistry},
	author = {Myers, Owen D. and Sumner, Susan J. and Li, Shuzhao and Barnes, Stephen and Du, Xiuxia},
	urldate = {2018-04-06},
	date = {2017-09-05},
	langid = {english},
	file = {MYERS 2017 Detailed Investigation and Comparison of the XCMS and MZmine 2 Chromatogram Construction and Chromatographic Peak Detection Methods for Preprocessing Mass Spectrometry Metabolomics Data.pdf:/Users/kristian/Documents/Zotero/storage/R83VQHU5/MYERS 2017 Detailed Investigation and Comparison of the XCMS and MZmine 2 Chromatogram Construction and Chromatographic Peak Detection Methods for Preprocessing Mass Spectrometry Metabolomics Data.pdf:application/pdf}
}

@article{newson_multiple-test_2003,
	title = {Multiple-test procedures and smile plots},
	volume = {3},
	pages = {109--132},
	number = {2},
	journaltitle = {Stata J},
	author = {Newson, Roger and Team, {ALSPAC} Study},
	date = {2003},
	file = {NEWSON 2001 Multiple test procedures and smile plots.pdf:/Users/kristian/Documents/Zotero/storage/I6QUVK92/NEWSON 2001 Multiple test procedures and smile plots.pdf:application/pdf}
}

@article{raguso_raison_2015,
	title = {The raison d'être of chemical ecology},
	volume = {96},
	pages = {617--630},
	number = {3},
	journaltitle = {Ecology},
	author = {Raguso, Robert A. and Agrawal, Anurag A. and Douglas, Angela E. and Jander, Georg and Kessler, André and Poveda, Katja and Thaler, Jennifer S.},
	date = {2015},
	file = {RAGUSO 2015 The raison detre of chemical ecology.pdf:/Users/kristian/Documents/Zotero/storage/4DKNY5JQ/RAGUSO 2015 The raison detre of chemical ecology.pdf:application/pdf}
}

@article{rahi_matrix-assisted_2016,
	title = {Matrix-Assisted Laser Desorption/Ionization Time-of-Flight Mass-Spectrometry ({MALDI}-{TOF} {MS}) Based Microbial Identifications: Challenges and Scopes for Microbial Ecologists},
	volume = {7},
	issn = {1664-302X},
	url = {http://journal.frontiersin.org/Article/10.3389/fmicb.2016.01359/abstract},
	doi = {10.3389/fmicb.2016.01359},
	shorttitle = {Matrix-Assisted Laser Desorption/Ionization Time-of-Flight Mass-Spectrometry ({MALDI}-{TOF} {MS}) Based Microbial Identifications},
	journaltitle = {Frontiers in Microbiology},
	author = {Rahi, Praveen and Prakash, Om and Shouche, Yogesh S.},
	urldate = {2018-04-06},
	date = {2016-08-30},
	file = {RAHI 2016 Matrix-Assisted Laser Desorption Ionization Time-of-Flight Mass-Spectrometry (MALDI-TOF MS) Based Microbial Identifications Challenges and Scopes for Microbial Ecologists.pdf:/Users/kristian/Documents/Zotero/storage/D9DB7PKF/RAHI 2016 Matrix-Assisted Laser Desorption Ionization Time-of-Flight Mass-Spectrometry (MALDI-TOF MS) Based Microbial Identifications Challenges and Scopes for Microbial Ecologists.pdf:application/pdf}
}

@article{richards_phytochemical_2015,
	title = {Phytochemical diversity drives plant–insect community diversity},
	volume = {112},
	issn = {0027-8424, 1091-6490},
	url = {http://www.pnas.org/lookup/doi/10.1073/pnas.1504977112},
	doi = {10.1073/pnas.1504977112},
	pages = {10973--10978},
	number = {35},
	journaltitle = {Proceedings of the National Academy of Sciences},
	author = {Richards, Lora A. and Dyer, Lee A. and Forister, Matthew L. and Smilanich, Angela M. and Dodson, Craig D. and Leonard, Michael D. and Jeffrey, Christopher S.},
	urldate = {2018-04-06},
	date = {2015-09-01},
	langid = {english},
	file = {RICHARDS 2015 Phytochemical diversity drives plant-insect community diversity.pdf:/Users/kristian/Documents/Zotero/storage/QLPBK76I/RICHARDS 2015 Phytochemical diversity drives plant-insect community diversity.pdf:application/pdf}
}

@article{ryan_bacterial_2008,
	title = {Bacterial endophytes: recent developments and applications},
	volume = {278},
	issn = {03781097, 15746968},
	url = {https://academic.oup.com/femsle/article-lookup/doi/10.1111/j.1574-6968.2007.00918.x},
	doi = {10.1111/j.1574-6968.2007.00918.x},
	shorttitle = {Bacterial endophytes},
	pages = {1--9},
	number = {1},
	journaltitle = {{FEMS} Microbiology Letters},
	author = {Ryan, Robert P. and Germaine, Kieran and Franks, Ashley and Ryan, David J. and Dowling, David N.},
	urldate = {2018-04-06},
	date = {2008-01},
	langid = {english},
	file = {RYAN 2008 Bacterial endophytes recent developments and applications.pdf:/Users/kristian/Documents/Zotero/storage/DKS623MF/RYAN 2008 Bacterial endophytes recent developments and applications.pdf:application/pdf}
}

@article{sedio_sources_2017,
	title = {Sources of variation in foliar secondary chemistry in a tropical forest tree community},
	volume = {98},
	pages = {616--623},
	number = {3},
	journaltitle = {Ecology},
	author = {Sedio, Brian E. and Rojas Echeverri, Juan C. and Boya, P. and Cristopher, A. and Wright, S. Joseph},
	date = {2017},
	file = {SEDIO 2017 Sources of variation in foliar secondary chemistry in a tropical forest tree community.pdf:/Users/kristian/Documents/Zotero/storage/5SMM7DUR/SEDIO 2017 Sources of variation in foliar secondary chemistry in a tropical forest tree community.pdf:application/pdf}
}

@article{swallow_analyzing_2017,
	title = {Analyzing scientists' donations to measure their values for the Nutrient Network ({NutNet})},
	volume = {12},
	issn = {23519894},
	url = {http://linkinghub.elsevier.com/retrieve/pii/S2351989417300951},
	doi = {10.1016/j.gecco.2017.08.009},
	pages = {73--79},
	journaltitle = {Global Ecology and Conservation},
	author = {Swallow, Stephen and Liu, Pengfei},
	urldate = {2018-04-06},
	date = {2017-10},
	langid = {english},
	file = {SWALLOW 2017 Analyzing scientists donations to measure their values for the Nutrient Network (NutNet).pdf:/Users/kristian/Documents/Zotero/storage/FFE9CVPZ/SWALLOW 2017 Analyzing scientists donations to measure their values for the Nutrient Network (NutNet).pdf:application/pdf}
}

@article{tewes_intracontinental_2018,
	title = {Intracontinental plant invader shows matching genetic and chemical profiles and might benefit from high defence variation within populations},
	volume = {106},
	issn = {00220477},
	url = {http://doi.wiley.com/10.1111/1365-2745.12869},
	doi = {10.1111/1365-2745.12869},
	pages = {714--726},
	number = {2},
	journaltitle = {Journal of Ecology},
	author = {Tewes, Lisa Johanna and Michling, Florian and Koch, Marcus A. and Müller, Caroline},
	editor = {Lau, Jennifer},
	urldate = {2018-04-06},
	date = {2018-03},
	langid = {english},
	file = {TEWES 2018 Intracontinental plant invader shows matching genetic and chemical profiles and might benefit from high defence variation within populations.pdf:/Users/kristian/Documents/Zotero/storage/29JQNB23/TEWES 2018 Intracontinental plant invader shows matching genetic and chemical profiles and might benefit from high defence variation within populations.pdf:application/pdf}
}

@article{wang_sharing_2016,
	title = {Sharing and community curation of mass spectrometry data with Global Natural Products Social Molecular Networking},
	volume = {34},
	issn = {1087-0156, 1546-1696},
	url = {http://www.nature.com/articles/nbt.3597},
	doi = {10.1038/nbt.3597},
	pages = {828--837},
	number = {8},
	journaltitle = {Nature Biotechnology},
	author = {Wang, Mingxun and Carver, Jeremy J and Phelan, Vanessa V and Sanchez, Laura M and Garg, Neha and Peng, Yao and Nguyen, Don Duy and Watrous, Jeramie and Kapono, Clifford A and Luzzatto-Knaan, Tal and Porto, Carla and Bouslimani, Amina and Melnik, Alexey V and Meehan, Michael J and Liu, Wei-Ting and Crüsemann, Max and Boudreau, Paul D and Esquenazi, Eduardo and Sandoval-Calderón, Mario and Kersten, Roland D and Pace, Laura A and Quinn, Robert A and Duncan, Katherine R and Hsu, Cheng-Chih and Floros, Dimitrios J and Gavilan, Ronnie G and Kleigrewe, Karin and Northen, Trent and Dutton, Rachel J and Parrot, Delphine and Carlson, Erin E and Aigle, Bertrand and Michelsen, Charlotte F and Jelsbak, Lars and Sohlenkamp, Christian and Pevzner, Pavel and Edlund, Anna and {McLean}, Jeffrey and Piel, Jörn and Murphy, Brian T and Gerwick, Lena and Liaw, Chih-Chuang and Yang, Yu-Liang and Humpf, Hans-Ulrich and Maansson, Maria and Keyzers, Robert A and Sims, Amy C and Johnson, Andrew R and Sidebottom, Ashley M and Sedio, Brian E and Klitgaard, Andreas and Larson, Charles B and Boya P, Cristopher A and Torres-Mendoza, Daniel and Gonzalez, David J and Silva, Denise B and Marques, Lucas M and Demarque, Daniel P and Pociute, Egle and O'Neill, Ellis C and Briand, Enora and Helfrich, Eric J N and Granatosky, Eve A and Glukhov, Evgenia and Ryffel, Florian and Houson, Hailey and Mohimani, Hosein and Kharbush, Jenan J and Zeng, Yi and Vorholt, Julia A and Kurita, Kenji L and Charusanti, Pep and {McPhail}, Kerry L and Nielsen, Kristian Fog and Vuong, Lisa and Elfeki, Maryam and Traxler, Matthew F and Engene, Niclas and Koyama, Nobuhiro and Vining, Oliver B and Baric, Ralph and Silva, Ricardo R and Mascuch, Samantha J and Tomasi, Sophie and Jenkins, Stefan and Macherla, Venkat and Hoffman, Thomas and Agarwal, Vinayak and Williams, Philip G and Dai, Jingqui and Neupane, Ram and Gurr, Joshua and Rodríguez, Andrés M C and Lamsa, Anne and Zhang, Chen and Dorrestein, Kathleen and Duggan, Brendan M and Almaliti, Jehad and Allard, Pierre-Marie and Phapale, Prasad and Nothias, Louis-Felix and Alexandrov, Theodore and Litaudon, Marc and Wolfender, Jean-Luc and Kyle, Jennifer E and Metz, Thomas O and Peryea, Tyler and Nguyen, Dac-Trung and {VanLeer}, Danielle and Shinn, Paul and Jadhav, Ajit and Müller, Rolf and Waters, Katrina M and Shi, Wenyuan and Liu, Xueting and Zhang, Lixin and Knight, Rob and Jensen, Paul R and Palsson, Bernhard Ø and Pogliano, Kit and Linington, Roger G and Gutiérrez, Marcelino and Lopes, Norberto P and Gerwick, William H and Moore, Bradley S and Dorrestein, Pieter C and Bandeira, Nuno},
	urldate = {2018-04-06},
	date = {2016-08},
	langid = {english},
	file = {WANG 2016 Sharing and community curation of mass spectrometry data with Global Natural Products Social Molecular Networking.pdf:/Users/kristian/Documents/Zotero/storage/DRS8CWC6/WANG 2016 Sharing and community curation of mass spectrometry data with Global Natural Products Social Molecular Networking.pdf:application/pdf}
}

@article{watrous_mass_2012,
	title = {Mass spectral molecular networking of living microbial colonies},
	volume = {109},
	issn = {0027-8424, 1091-6490},
	url = {http://www.pnas.org/cgi/doi/10.1073/pnas.1203689109},
	doi = {10.1073/pnas.1203689109},
	pages = {E1743--E1752},
	number = {26},
	journaltitle = {Proceedings of the National Academy of Sciences},
	author = {Watrous, J. and Roach, P. and Alexandrov, T. and Heath, B. S. and Yang, J. Y. and Kersten, R. D. and van der Voort, M. and Pogliano, K. and Gross, H. and Raaijmakers, J. M. and Moore, B. S. and Laskin, J. and Bandeira, N. and Dorrestein, P. C.},
	urldate = {2018-04-06},
	date = {2012-06-26},
	langid = {english},
	file = {WATROUS 2012 Mass spectral molecular networking of living microbial colonies.pdf:/Users/kristian/Documents/Zotero/storage/QEAG724Z/WATROUS 2012 Mass spectral molecular networking of living microbial colonies.pdf:application/pdf}
}

@article{zeng_npass:_2018,
	title = {{NPASS}: natural product activity and species source database for natural product research, discovery and tool development},
	volume = {46},
	issn = {0305-1048, 1362-4962},
	url = {http://academic.oup.com/nar/article/46/D1/D1217/4584628},
	doi = {10.1093/nar/gkx1026},
	shorttitle = {{NPASS}},
	pages = {D1217--D1222},
	issue = {D1},
	journaltitle = {Nucleic Acids Research},
	author = {Zeng, Xian and Zhang, Peng and He, Weidong and Qin, Chu and Chen, Shangying and Tao, Lin and Wang, Yali and Tan, Ying and Gao, Dan and Wang, Bohua and Chen, Zhe and Chen, Weiping and Jiang, Yu Yang and Chen, Yu Zong},
	urldate = {2018-04-06},
	date = {2018-01-04},
	langid = {english},
	file = {ZENG 2018 NPASS natural product activity and species source database for natural product research discovery and tool development.pdf:/Users/kristian/Documents/Zotero/storage/L45WIQGF/ZENG 2018 NPASS natural product activity and species source database for natural product research discovery and tool development.pdf:application/pdf}
}

@article{bruelheide_designing_2014,
	title = {Designing forest biodiversity experiments: general considerations illustrated by a new large experiment in subtropical China},
	volume = {5},
	issn = {2041210X},
	url = {http://doi.wiley.com/10.1111/2041-210X.12126},
	doi = {10.1111/2041-210X.12126},
	shorttitle = {Designing forest biodiversity experiments},
	pages = {74--89},
	number = {1},
	journaltitle = {Methods in Ecology and Evolution},
	author = {Bruelheide, Helge and Nadrowski, Karin and Assmann, Thorsten and Bauhus, Jürgen and Both, Sabine and Buscot, François and Chen, Xiao-Yong and Ding, Bingyang and Durka, Walter and Erfmeier, Alexandra and Gutknecht, Jessica L. M. and Guo, Dali and Guo, Liang-Dong and Härdtle, Werner and He, Jin-Sheng and Klein, Alexandra-Maria and Kühn, Peter and Liang, Yu and Liu, Xiaojuan and Michalski, Stefan and Niklaus, Pascal A. and Pei, Kequan and Scherer-Lorenzen, Michael and Scholten, Thomas and Schuldt, Andreas and Seidler, Gunnar and Trogisch, Stefan and von Oheimb, Goddert and Welk, Erik and Wirth, Christian and Wubet, Tesfaye and Yang, Xuefei and Yu, Mingjian and Zhang, Shouren and Zhou, Hongzhang and Fischer, Markus and Ma, Keping and Schmid, Bernhard},
	editor = {Muller-Landau, Helene},
	urldate = {2018-04-09},
	date = {2014-01},
	langid = {english},
	file = {BRUELHEIDE 2014 Designing forest biodiversity experiments general considerations illustrated by a new large experiment in subtropical China.pdf:/Users/kristian/Documents/Zotero/storage/8I5ER6YJ/BRUELHEIDE 2014 Designing forest biodiversity experiments general considerations illustrated by a new large experiment in subtropical China.pdf:application/pdf}
}

@article{trogisch_toward_2017,
	title = {Toward a methodical framework for comprehensively assessing forest multifunctionality},
	volume = {7},
	issn = {20457758},
	url = {http://doi.wiley.com/10.1002/ece3.3488},
	doi = {10.1002/ece3.3488},
	pages = {10652--10674},
	number = {24},
	journaltitle = {Ecology and Evolution},
	author = {Trogisch, Stefan and Schuldt, Andreas and Bauhus, Jürgen and Blum, Juliet A. and Both, Sabine and Buscot, François and Castro-Izaguirre, Nadia and Chesters, Douglas and Durka, Walter and Eichenberg, David and Erfmeier, Alexandra and Fischer, Markus and Geißler, Christian and Germany, Markus S. and Goebes, Philipp and Gutknecht, Jessica and Hahn, Christoph Zacharias and Haider, Sylvia and Härdtle, Werner and He, Jin-Sheng and Hector, Andy and Hönig, Lydia and Huang, Yuanyuan and Klein, Alexandra-Maria and Kühn, Peter and Kunz, Matthias and Leppert, Katrin N. and Li, Ying and Liu, Xiaojuan and Niklaus, Pascal A. and Pei, Zhiqin and Pietsch, Katherina A. and Prinz, Ricarda and Proß, Tobias and Scherer-Lorenzen, Michael and Schmidt, Karsten and Scholten, Thomas and Seitz, Steffen and Song, Zhengshan and Staab, Michael and von Oheimb, Goddert and Weißbecker, Christina and Welk, Erik and Wirth, Christian and Wubet, Tesfaye and Yang, Bo and Yang, Xuefei and Zhu, Chao-Dong and Schmid, Bernhard and Ma, Keping and Bruelheide, Helge},
	urldate = {2018-04-09},
	date = {2017-12},
	langid = {english},
	file = {TROGISCH 2017 Toward a methodical framework for comprehensively assessing forest multifunctionality.pdf:/Users/kristian/Documents/Zotero/storage/T4MD5E22/TROGISCH 2017 Toward a methodical framework for comprehensively assessing forest multifunctionality.pdf:application/pdf}
}

@article{qiu_nonlinear_2009,
	title = {Nonlinear effects of plant root and shoot jasmonic acid application on the performance of \textit{Pieris brassicae} and its parasitoid {\textless}i{\textgreater}Cotesia glomerata{\textless}/i{\textgreater}},
	volume = {23},
	issn = {02698463, 13652435},
	url = {http://doi.wiley.com/10.1111/j.1365-2435.2008.01516.x},
	doi = {10.1111/j.1365-2435.2008.01516.x},
	abstract = {1. Plant species employ several direct and indirect defence strategies to protect themselves against insect herbivores. Most studies, however, have focused on shoot-induced responses. Much less is known about interactions between below- and above-ground herbivores and how these may affect their respective parasitoids.},
	pages = {496--505},
	number = {3},
	journaltitle = {Functional Ecology},
	author = {Qiu, Bao-Li and Harvey, Jeffrey A. and Raaijmakers, Ciska E. and Vet, Louise E. M. and van Dam, Nicole M.},
	urldate = {2018-04-22},
	date = {2009-06},
	langid = {english},
	file = {Qiu et al. - 2009 - Nonlinear effects of plant root and shoot jasmonic.pdf:/Users/kristian/Documents/Zotero/storage/VYQFFHLB/Qiu et al. - 2009 - Nonlinear effects of plant root and shoot jasmonic.pdf:application/pdf}
}

@article{jansen_metabolomic_2009,
	title = {Metabolomic analysis of the interaction between plants and herbivores},
	volume = {5},
	issn = {1573-3882, 1573-3890},
	url = {http://link.springer.com/10.1007/s11306-008-0124-4},
	doi = {10.1007/s11306-008-0124-4},
	pages = {150--161},
	number = {1},
	journaltitle = {Metabolomics},
	author = {Jansen, Jeroen J. and Allwood, J. William and Marsden-Edwards, Emma and van der Putten, Wim H. and Goodacre, Royston and van Dam, Nicole M.},
	urldate = {2018-04-22},
	date = {2009-03},
	langid = {english},
	file = {Jansen et al. - 2009 - Metabolomic analysis of the interaction between pl.pdf:/Users/kristian/Documents/Zotero/storage/7YPM3FZA/Jansen et al. - 2009 - Metabolomic analysis of the interaction between pl.pdf:application/pdf}
}

@article{peters_computational_2018,
	title = {Computational workflow to study the seasonal variation of secondary metabolites in nine different bryophytes},
	volume = {Submitted},
	journaltitle = {Nature Scientific Data},
	author = {Peters, Kristian and Gorzolka, Karin and Bruelheide, Helge and Neumann, Steffen},
	date = {2018}
}

@article{peters_seasonal_2018,
	title = {Seasonal variation of secondary metabolites in nine different bryophytes},
	volume = {Submitted},
	journaltitle = {Ecology and Evolution},
	author = {Peters, Kristian and Gorzolka, Karin and Bruelheide, Helge and Neumann, Steffen},
	date = {2018}
}

@article{goodman_expanding_2015,
	title = {Expanding the scale of aquatic sciences: the role of the National Ecological Observatory Network ({NEON})},
	volume = {34},
	issn = {2161-9549, 2161-9565},
	url = {https://www.journals.uchicago.edu/doi/10.1086/679459},
	doi = {10.1086/679459},
	shorttitle = {Expanding the scale of aquatic sciences},
	abstract = {The current and future direction of aquatic ecological research leans toward addressing questions that cover multiple scales and levels of complexity. Historically, the ability to do comparative aquatic research across large spatial and temporal scales has been impeded by a lack of comparable measurements, standard methods, and a well organized data management and retrieval system. The National Ecological Observatory Network ({NEON}) is the ﬁrst continental-scale ecological observation system designed to collect and provide freely available data on the drivers and responses of ecological change. In this paper, we describe past and present attempts to work across multiple scales in aquatic ecology, and the potential use of {NEON} aquatics data and infrastructure by researchers to integrate and expand ecological research programs and address novel ecological questions.},
	pages = {377--385},
	number = {1},
	journaltitle = {Freshwater Science},
	author = {Goodman, Keli J. and Parker, Stephanie M. and Edmonds, Jennifer W. and Zeglin, Lydia H.},
	urldate = {2018-04-27},
	date = {2015-03},
	langid = {english},
	file = {Goodman et al. - 2015 - Expanding the scale of aquatic sciences the role .pdf:/Users/kristian/Documents/Zotero/storage/4EWLR9KP/Goodman et al. - 2015 - Expanding the scale of aquatic sciences the role .pdf:application/pdf}
}

@article{kutyniok_crosstalk_2012,
	title = {Crosstalk between above- and belowground herbivores is mediated by minute metabolic responses of the host Arabidopsis thaliana},
	volume = {63},
	issn = {1460-2431, 0022-0957},
	url = {https://academic.oup.com/jxb/article-lookup/doi/10.1093/jxb/ers274},
	doi = {10.1093/jxb/ers274},
	pages = {6199--6210},
	number = {17},
	journaltitle = {Journal of Experimental Botany},
	author = {Kutyniok, Magdalene and Müller, Caroline},
	urldate = {2018-04-27},
	date = {2012-10},
	langid = {english}
}

@article{callaway_novel_2004,
	title = {Novel weapons: invasive success and the evolution of increased competitive ability},
	volume = {2},
	issn = {1540-9295},
	url = {http://doi.wiley.com/10.1890/1540-9295(2004)002[0436:NWISAT]2.0.CO;2},
	doi = {10.1890/1540-9295(2004)002[0436:NWISAT]2.0.CO;2},
	shorttitle = {Novel weapons},
	pages = {436--443},
	number = {8},
	journaltitle = {Frontiers in Ecology and the Environment},
	author = {Callaway, Ragan M. and Ridenour, Wendy M.},
	urldate = {2018-04-27},
	date = {2004-10},
	langid = {english},
	file = {Callaway and Ridenour - 2004 - Novel weapons invasive success and the evolution .pdf:/Users/kristian/Documents/Zotero/storage/4ULMPEGQ/Callaway and Ridenour - 2004 - Novel weapons invasive success and the evolution .pdf:application/pdf}
}

@article{guo_generalized_2007,
	title = {A Generalized Sidak-Holm Procedure and Control of Generalized Error Rates under Independence},
	volume = {6},
	issn = {1544-6115, 2194-6302},
	url = {https://www.degruyter.com/view/j/sagmb.2007.6.issue-1/sagmb.2007.6.1.1247/sagmb.2007.6.1.1247.xml},
	doi = {10.2202/1544-6115.1247},
	abstract = {For testing multiple null hypotheses, the classical approach to dealing with the multiplicity problem is to restrict attention to procedures that control the familywise error rate ({FWER}), the probability of even one false rejection. In many applications, one might be willing to tolerate more than one false rejection provided the number of such cases is controlled, thereby increasing the ability of the procedure to detect false null hypotheses. This suggests replacing control of the {FWER} by controlling the probability of k or more false rejections, which is called the {kFWER}. In Hommel and Hoffmann (1987) and Lehmann and Romano (2005a), single step and stepdown procedures are derived that control the k-{FWER}, without making any assumptions concerning the dependence structure of the p-values of the individual tests. However, if the p-values are mutually independent, one can improve the procedures. In fact, Sarkar (2005) provided such an improvement. However, we show other improvements are possible which appear to be generally much better, and are sometimes unimprovable. When k=1, the procedure reduces to the classical method of Sidak, and the stepdown procedure is unimprovable and strictly dominates that of Sarkar. Under a monotonicity condition, an unimprovable procedure is obtained. In the case k=2, the monotonicity condition is satisﬁed, and the condition can be checked numerically in general. We then develop a stepdown method that controls the false discovery proportion. Except for the case of k-{FWER} control with k=1, the gains are surprisingly dramatic, and theoretical and numerical evidence is given.},
	number = {1},
	journaltitle = {Statistical Applications in Genetics and Molecular Biology},
	author = {Guo, Wenge and Romano, Joseph},
	urldate = {2018-04-28},
	date = {2007-01-25},
	langid = {english},
	file = {Guo and Romano - 2007 - A Generalized Sidak-Holm Procedure and Control of .pdf:/Users/kristian/Documents/Zotero/storage/6P6WBPMM/Guo and Romano - 2007 - A Generalized Sidak-Holm Procedure and Control of .pdf:application/pdf}
}
