# Supplementary material for: Current Challenges in Plant Eco-Metabolomics
Source: Int J Mol Sci. 2018 May 6;19(5):1385. doi: 10.3390/ijms19051385 (PMC5983679; doi:10.3390/ijms19051385)
Supplement: Supplementary File 1 [file ijms-19-01385-s001.zip › _supplemental/tab_2_review_overview.xlsx]

## Sheet: Table 2 review overview
Reference	Approach	Spatiotemporal scales covered	Interaction level	Metabolomics acquisition methods	Contribution of metabolomics
Shikano (2017)	top-down	Community Population Individual	plant-herbivore plant-pathogen	-	Multitrophic interactions within a web of species interactions are mediated by phytochemicals that can be determined with metabolomics. These phytochemicals influence and trigger immune responses in both plants and herbivores / pathogens.
Sedio (2017)	top-down	Community Population Individual	plant-herbivore plant-pathogen plant-plant	NMR LC/MS, LC/MS-MS	Metabolomics can reveal cryptic biochemical traits that mediate interactions of plants with other organisms; emphasis on species coexistence, lineage diversification and character evolution and potential of metabolomics
Ehlers et al. (2016)	top-down	Community Population Individual Physiology Molecular	plant-plant plant-community	GC/MS	Central role of metabolomic traits that can describe species coexistence chemically, Metabolomics can be used to detect the genetic identity of neighbours if they have common history of coexistence
Drenovsky et al. (2012)	top-down	Landscape Community Population	plant-environment plant-community plant-plant	-	Metabolomics and chemical/ecophysiological interactions can be used to describe plant traits and phenotypic plasticity
Peñuelas et al. (2013)	top-down	Landscape Community Population Individual Physiology Molecular	plant-environment	LC/MS GC/MS NMR HPLC	Climate change acts on various scales on plants and affects their phenotypic plasticity, genotypic evolution, migration and local extinction of populations and result in biogeochemical and biophysical feedbacks: The potential of metabolomics are highlighted
van Dam & Bouwmeester (2016)	bottom-up top-down	Community Population Individual Physiology	rhizosphere community plant-plant plant-herbivore plant-pathogen plant-community	GC/MS LC/MS NMR	Metabolomics can help to understand interactions of plant roots and organisms in the rhizosphere
Jones et al. (2013)	top-down bottom-up	Community Population Individual	plant-plant plant-herbivore plant-community	FTIR NMR UV	Metabolomics can provide new insight into ecological processes such as interactions of plant with pollution, biotic and environmental stress
Brunetti et al. (2013)	top-down bottom-up	Community Population Individual Physiology Molecular	plant-environment	GC/MS LC/MS NMR HPLC Fluorescence microimaging	Metabolomic approaches (untarged + targeted) can provide powerful insights at various scales
Fester (2015)	top-down bottom-up	Landscape Community Population	plant-environment	GC/MS LC/MS NMR	Metabolite profiles of model species can be used to determine ability of plant to recover from stress but also for stress-buffering capacities of ecosystems
Bundy et al. (2009)	top-down bottom-up	Population Individual Physiology	plant-environment plant-herbivory	LC/MS GC/MS FT-ICR NMR	Ecophysiological responses of plants to temperature, water, nutrients, light / circadian rhythm, atmospheric gases, seasonality; differentiation of aquatic and terrestrial organisms; emphasis on field studies and variation; biotic interactions
Pierik et al. (2012)	bottom-up	Community Population Individual Physiology	plant-plant	-	With plant-plant interactions, especially competition, sensing of compounds through light-quality signals, nutrient levels, soluble root exudates and volatile organic compounds emitted by neighbouring plants both above- and below-ground is vital
Larsen et al. (2015)	bottom-up	Community Population Individual Physiology Molecular	rhizosphere community	-	Metabolic pathways of microbes in the rhizosphere can be modeled with meta-genomic sequencing data and systems biology approaches. Systems biology approaches enable scale-independent thinking.
Viant & Sommer (2013)	bottom-up	Individual Physiology	plant-environment	NMR LC/MS, LC/MS-MS GC/MS FT-ICR DIMS	Potential and challenges of environmental metabolomics with emphasis on analytical techniques
Schweiger & Müller (2015)	bottom-up	Individual Physiology	plant-fungus	GC/MS LC/MS	mycorrhiza-mediated changes in foliar metabolome are highly species-specific and cover many different compound classes; changes can confer protection against abiotic stresses and have consequences on numerous biotic interactions
Gaquerel & Baldwin (2013)	bottom-up	Individual Physiology	plant-herbivore	GC/MS LC/MS	Role of system-wide untargeted metabolomics analysis for plant-herbivore interactions with emphasis on analytical and statistical methods
Leiss et al. (2011)	bottom-up	Individual Physiology	plant-pathogen	NMR	Application of NMR in metabolomics and its role in detecting host plant resistance to pathogens
Kuhlisch & Pohnert (2015)	bottom-up	Individual Physiology Molecular	plant-environment plant-herbivore plant-pathogen	GC/MS LC/MS, LC/MS-MS NMR	Metabolomics can provide detailed insights into ecological interaction processes; Targeted and comparative metabolomics can reveal new and important compounds involved with these interactions; general analytical and statistical approaches are discussed
Allwood et al. (2011)	bottom-up	Individual Physiology Molecular	plant-environment plant-plant plant-herbivory plant-pathogen systems biology	GC/MS LC/MS NMR	General contribution of metabolomics from a systems biological view point
Draper et al. (2011)	bottom-up	Individual Physiology Molecular	plant-pathogen plant-mutualist plant-microbes	GC/MS LC/MS FIE-MS FT-ICR-MS	Metabolomics can provide improved spatial and temporal separation of biotrophic interaction processes between plants and pathogenic + mutualistic fungi
Bowne et al. (2011)	bottom-up	Individual Physiology Molecular	plant-environment	GC/MS LC/MS NMR LIF	Ecophysiological responses of plants to drought, cold stress, salinity + integration of several Omics
Weckwerth (2011)	bottom-up	Landscape Community Population Individual Physiology Molecular	plant-environment systems biology	GC-MS LC/MS UPLC Proteomics	Practical applications necessitate in-depth understanding of the physiology of single plant species; Metabolomics is one key technology to translate this knowledge to complex ecosystems; Correlation networks are one way to determine multi-scale interactions
Moore et al. (2004)	bottom-up	Landscape Population Individual Physiology	plant-environment	-	Metabolomics can identify biomarkers and contaminants involved with environmental pollution; Metabolomics can be used to develop policies and management for sustainable environments; The concept of scaling and levels of biological organisation are discussed
Lankadurai et al. (2013)	bottom-up	Population Individual Physiology	plant-environment	LC/MS GC/MS NMR	General overview on experimental design, extraction methods, analytical instrumentation and statistical methods used in environmental metabolomics and pipeline how to detect biomarkers
Macel et al. (2010)	bottom-up	Population Individual Physiology Molecular	plant-herbivore	LC/MS GC/MS NMR FTIR	Metabolomics is a research domain linking genotypes to phenotypes, describing metabolites that are important in plant herbivore interactions
