# Supplementary material for: Current Challenges in Plant Eco-Metabolomics
Source: Int J Mol Sci. 2018 May 6;19(5):1385. doi: 10.3390/ijms19051385 (PMC5983679; doi:10.3390/ijms19051385)
Supplement: Supplementary File 1 [file ijms-19-01385-s001.zip › _supplemental/ecometabolomics_acquisitions.csv]

acquisition method	number of studies
LC/MS	35
GC/MS	14
NMR	9
ESI/MS + FTIR + H- & U-PLC	12
Elemental analyser (C, N, ...)	6
