# Supplementary material for: Current Challenges in Plant Eco-Metabolomics
Source: Int J Mol Sci. 2018 May 6;19(5):1385. doi: 10.3390/ijms19051385 (PMC5983679; doi:10.3390/ijms19051385)
Supplement: Supplementary File 1 [file ijms-19-01385-s001.zip › _supplemental/ecometabolomics_references.rdf]

<rdf:RDF
 xmlns:rdf="http://www.w3.org/1999/02/22-rdf-syntax-ns#"
 xmlns:z="http://www.zotero.org/namespaces/export#"
 xmlns:dcterms="http://purl.org/dc/terms/"
 xmlns:bib="http://purl.org/net/biblio#"
 xmlns:foaf="http://xmlns.com/foaf/0.1/"
 xmlns:dc="http://purl.org/dc/elements/1.1/"
 xmlns:prism="http://prismstandard.org/namespaces/1.2/basic/"
 xmlns:vcard="http://nwalsh.com/rdf/vCard#"
 xmlns:link="http://purl.org/rss/1.0/modules/link/">
    <bib:Article rdf:about="http://www.nature.com/articles/nplants2016178">
        <z:itemType>journalArticle</z:itemType>
        <dcterms:isPartOf rdf:resource="urn:issn:2055-0278"/>
        <bib:authors>
            <rdf:Seq>
                <rdf:li>
                    <foaf:Person>
                        <foaf:surname>Abraham</foaf:surname>
                        <foaf:givenname>Paul E.</foaf:givenname>
                    </foaf:Person>
                </rdf:li>
                <rdf:li>
                    <foaf:Person>
                        <foaf:surname>Yin</foaf:surname>
                        <foaf:givenname>Hengfu</foaf:givenname>
                    </foaf:Person>
                </rdf:li>
                <rdf:li>
                    <foaf:Person>
                        <foaf:surname>Borland</foaf:surname>
                        <foaf:givenname>Anne M.</foaf:givenname>
                    </foaf:Person>
                </rdf:li>
                <rdf:li>
                    <foaf:Person>
                        <foaf:surname>Weighill</foaf:surname>
                        <foaf:givenname>Deborah</foaf:givenname>
                    </foaf:Person>
                </rdf:li>
                <rdf:li>
                    <foaf:Person>
                        <foaf:surname>Lim</foaf:surname>
                        <foaf:givenname>Sung Don</foaf:givenname>
                    </foaf:Person>
                </rdf:li>
                <rdf:li>
                    <foaf:Person>
                        <foaf:surname>De Paoli</foaf:surname>
                        <foaf:givenname>Henrique Cestari</foaf:givenname>
                    </foaf:Person>
                </rdf:li>
                <rdf:li>
                    <foaf:Person>
                        <foaf:surname>Engle</foaf:surname>
                        <foaf:givenname>Nancy</foaf:givenname>
                    </foaf:Person>
                </rdf:li>
                <rdf:li>
                    <foaf:Person>
                        <foaf:surname>Jones</foaf:surname>
                        <foaf:givenname>Piet C.</foaf:givenname>
                    </foaf:Person>
                </rdf:li>
                <rdf:li>
                    <foaf:Person>
                        <foaf:surname>Agh</foaf:surname>
                        <foaf:givenname>Ryan</foaf:givenname>
                    </foaf:Person>
                </rdf:li>
                <rdf:li>
                    <foaf:Person>
                        <foaf:surname>Weston</foaf:surname>
                        <foaf:givenname>David J.</foaf:givenname>
                    </foaf:Person>
                </rdf:li>
                <rdf:li>
                    <foaf:Person>
                        <foaf:surname>Wullschleger</foaf:surname>
                        <foaf:givenname>Stan D.</foaf:givenname>
                    </foaf:Person>
                </rdf:li>
                <rdf:li>
                    <foaf:Person>
                        <foaf:surname>Tschaplinski</foaf:surname>
                        <foaf:givenname>Timothy</foaf:givenname>
                    </foaf:Person>
                </rdf:li>
                <rdf:li>
                    <foaf:Person>
                        <foaf:surname>Jacobson</foaf:surname>
                        <foaf:givenname>Daniel</foaf:givenname>
                    </foaf:Person>
                </rdf:li>
                <rdf:li>
                    <foaf:Person>
                        <foaf:surname>Cushman</foaf:surname>
                        <foaf:givenname>John C.</foaf:givenname>
                    </foaf:Person>
                </rdf:li>
                <rdf:li>
                    <foaf:Person>
                        <foaf:surname>Hettich</foaf:surname>
                        <foaf:givenname>Robert L.</foaf:givenname>
                    </foaf:Person>
                </rdf:li>
                <rdf:li>
                    <foaf:Person>
                        <foaf:surname>Tuskan</foaf:surname>
                        <foaf:givenname>Gerald A.</foaf:givenname>
                    </foaf:Person>
                </rdf:li>
                <rdf:li>
                    <foaf:Person>
                        <foaf:surname>Yang</foaf:surname>
                        <foaf:givenname>Xiaohan</foaf:givenname>
                    </foaf:Person>
                </rdf:li>
            </rdf:Seq>
        </bib:authors>
        <dc:identifier>
            <dcterms:URI>
                <rdf:value>http://www.nature.com/articles/nplants2016178</rdf:value>
            </dcterms:URI>
        </dc:identifier>
        <bib:pages>16178</bib:pages>
        <dc:date>2016-11-21</dc:date>
        <dcterms:dateSubmitted>2018-02-27 11:43:21</dcterms:dateSubmitted>
        <z:libraryCatalog>CrossRef</z:libraryCatalog>
        <dc:title>Transcript, protein and metabolite temporal dynamics in the CAM plant Agave</dc:title>
    </bib:Article>
    <bib:Journal rdf:about="urn:issn:2055-0278">
        <prism:volume>2</prism:volume>
        <prism:number>12</prism:number>
        <dc:title>Nature Plants</dc:title>
        <dc:identifier>ISSN 2055-0278</dc:identifier>
        <dc:identifier>DOI 10.1038/nplants.2016.178</dc:identifier>
    </bib:Journal>
    <bib:Article rdf:about="https://academic.oup.com/nar/article-lookup/doi/10.1093/nar/gkw343">
        <z:itemType>journalArticle</z:itemType>
        <dcterms:isPartOf rdf:resource="urn:issn:0305-1048,%201362-4962"/>
        <bib:authors>
            <rdf:Seq>
                <rdf:li>
                    <foaf:Person>
                        <foaf:surname>Afgan</foaf:surname>
                        <foaf:givenname>Enis</foaf:givenname>
                    </foaf:Person>
                </rdf:li>
                <rdf:li>
                    <foaf:Person>
                        <foaf:surname>Baker</foaf:surname>
                        <foaf:givenname>Dannon</foaf:givenname>
                    </foaf:Person>
                </rdf:li>
                <rdf:li>
                    <foaf:Person>
                        <foaf:surname>van den Beek</foaf:surname>
                        <foaf:givenname>Marius</foaf:givenname>
                    </foaf:Person>
                </rdf:li>
                <rdf:li>
                    <foaf:Person>
                        <foaf:surname>Blankenberg</foaf:surname>
                        <foaf:givenname>Daniel</foaf:givenname>
                    </foaf:Person>
                </rdf:li>
                <rdf:li>
                    <foaf:Person>
                        <foaf:surname>Bouvier</foaf:surname>
                        <foaf:givenname>Dave</foaf:givenname>
                    </foaf:Person>
                </rdf:li>
                <rdf:li>
                    <foaf:Person>
                        <foaf:surname>Čech</foaf:surname>
                        <foaf:givenname>Martin</foaf:givenname>
                    </foaf:Person>
                </rdf:li>
                <rdf:li>
                    <foaf:Person>
                        <foaf:surname>Chilton</foaf:surname>
                        <foaf:givenname>John</foaf:givenname>
                    </foaf:Person>
                </rdf:li>
                <rdf:li>
                    <foaf:Person>
                        <foaf:surname>Clements</foaf:surname>
                        <foaf:givenname>Dave</foaf:givenname>
                    </foaf:Person>
                </rdf:li>
                <rdf:li>
                    <foaf:Person>
                        <foaf:surname>Coraor</foaf:surname>
                        <foaf:givenname>Nate</foaf:givenname>
                    </foaf:Person>
                </rdf:li>
                <rdf:li>
                    <foaf:Person>
                        <foaf:surname>Eberhard</foaf:surname>
                        <foaf:givenname>Carl</foaf:givenname>
                    </foaf:Person>
                </rdf:li>
                <rdf:li>
                    <foaf:Person>
                        <foaf:surname>Grüning</foaf:surname>
                        <foaf:givenname>Björn</foaf:givenname>
                    </foaf:Person>
                </rdf:li>
                <rdf:li>
                    <foaf:Person>
                        <foaf:surname>Guerler</foaf:surname>
                        <foaf:givenname>Aysam</foaf:givenname>
                    </foaf:Person>
                </rdf:li>
                <rdf:li>
                    <foaf:Person>
                        <foaf:surname>Hillman-Jackson</foaf:surname>
                        <foaf:givenname>Jennifer</foaf:givenname>
                    </foaf:Person>
                </rdf:li>
                <rdf:li>
                    <foaf:Person>
                        <foaf:surname>Von Kuster</foaf:surname>
                        <foaf:givenname>Greg</foaf:givenname>
                    </foaf:Person>
                </rdf:li>
                <rdf:li>
                    <foaf:Person>
                        <foaf:surname>Rasche</foaf:surname>
                        <foaf:givenname>Eric</foaf:givenname>
                    </foaf:Person>
                </rdf:li>
                <rdf:li>
                    <foaf:Person>
                        <foaf:surname>Soranzo</foaf:surname>
                        <foaf:givenname>Nicola</foaf:givenname>
                    </foaf:Person>
                </rdf:li>
                <rdf:li>
                    <foaf:Person>
                        <foaf:surname>Turaga</foaf:surname>
                        <foaf:givenname>Nitesh</foaf:givenname>
                    </foaf:Person>
                </rdf:li>
                <rdf:li>
                    <foaf:Person>
                        <foaf:surname>Taylor</foaf:surname>
                        <foaf:givenname>James</foaf:givenname>
                    </foaf:Person>
                </rdf:li>
                <rdf:li>
                    <foaf:Person>
                        <foaf:surname>Nekrutenko</foaf:surname>
                        <foaf:givenname>Anton</foaf:givenname>
                    </foaf:Person>
                </rdf:li>
                <rdf:li>
                    <foaf:Person>
                        <foaf:surname>Goecks</foaf:surname>
                        <foaf:givenname>Jeremy</foaf:givenname>
                    </foaf:Person>
                </rdf:li>
            </rdf:Seq>
        </bib:authors>
        <dc:identifier>
            <dcterms:URI>
                <rdf:value>https://academic.oup.com/nar/article-lookup/doi/10.1093/nar/gkw343</rdf:value>
            </dcterms:URI>
        </dc:identifier>
        <bib:pages>W3-W10</bib:pages>
        <dc:date>2016-07-08</dc:date>
        <dcterms:dateSubmitted>2018-02-27 11:43:22</dcterms:dateSubmitted>
        <z:libraryCatalog>CrossRef</z:libraryCatalog>
        <z:language>en</z:language>
        <dc:title>The Galaxy platform for accessible, reproducible and collaborative biomedical analyses: 2016 update</dc:title>
        <z:shortTitle>The Galaxy platform for accessible, reproducible and collaborative biomedical analyses</z:shortTitle>
    </bib:Article>
    <bib:Journal rdf:about="urn:issn:0305-1048,%201362-4962">
        <prism:volume>44</prism:volume>
        <prism:number>W1</prism:number>
        <dc:title>Nucleic Acids Research</dc:title>
        <dc:identifier>ISSN 0305-1048, 1362-4962</dc:identifier>
        <dc:identifier>DOI 10.1093/nar/gkw343</dc:identifier>
    </bib:Journal>
    <bib:Article rdf:about="http://pubs.acs.org/doi/10.1021/acs.analchem.6b04512">
        <z:itemType>journalArticle</z:itemType>
        <dcterms:isPartOf rdf:resource="urn:issn:0003-2700,%201520-6882"/>
        <bib:authors>
            <rdf:Seq>
                <rdf:li>
                    <foaf:Person>
                        <foaf:surname>Aguilar-Mogas</foaf:surname>
                        <foaf:givenname>Antoni</foaf:givenname>
                    </foaf:Person>
                </rdf:li>
                <rdf:li>
                    <foaf:Person>
                        <foaf:surname>Sales-Pardo</foaf:surname>
                        <foaf:givenname>Marta</foaf:givenname>
                    </foaf:Person>
                </rdf:li>
                <rdf:li>
                    <foaf:Person>
                        <foaf:surname>Navarro</foaf:surname>
                        <foaf:givenname>Miriam</foaf:givenname>
                    </foaf:Person>
                </rdf:li>
                <rdf:li>
                    <foaf:Person>
                        <foaf:surname>Guimerà</foaf:surname>
                        <foaf:givenname>Roger</foaf:givenname>
                    </foaf:Person>
                </rdf:li>
                <rdf:li>
                    <foaf:Person>
                        <foaf:surname>Yanes</foaf:surname>
                        <foaf:givenname>Oscar</foaf:givenname>
                    </foaf:Person>
                </rdf:li>
            </rdf:Seq>
        </bib:authors>
        <dc:identifier>
            <dcterms:URI>
                <rdf:value>http://pubs.acs.org/doi/10.1021/acs.analchem.6b04512</rdf:value>
            </dcterms:URI>
        </dc:identifier>
        <bib:pages>3474-3482</bib:pages>
        <dc:date>2017-03-21</dc:date>
        <dcterms:dateSubmitted>2018-02-27 11:43:23</dcterms:dateSubmitted>
        <z:libraryCatalog>CrossRef</z:libraryCatalog>
        <z:language>en</z:language>
        <dc:title>iMet: A Network-Based Computational Tool To Assist in the Annotation of Metabolites from Tandem Mass Spectra</dc:title>
        <z:shortTitle>iMet</z:shortTitle>
    </bib:Article>
    <bib:Journal rdf:about="urn:issn:0003-2700,%201520-6882">
        <prism:volume>89</prism:volume>
        <prism:number>6</prism:number>
        <dc:title>Analytical Chemistry</dc:title>
        <dc:identifier>ISSN 0003-2700, 1520-6882</dc:identifier>
        <dc:identifier>DOI 10.1021/acs.analchem.6b04512</dc:identifier>
    </bib:Journal>
    <bib:Article rdf:about="http://doi.wiley.com/10.1111/pce.12640">
        <z:itemType>journalArticle</z:itemType>
        <dcterms:isPartOf rdf:resource="urn:issn:01407791"/>
        <bib:authors>
            <rdf:Seq>
                <rdf:li>
                    <foaf:Person>
                        <foaf:surname>Alamgir</foaf:surname>
                        <foaf:givenname>Kabir Md</foaf:givenname>
                    </foaf:Person>
                </rdf:li>
                <rdf:li>
                    <foaf:Person>
                        <foaf:surname>Hojo</foaf:surname>
                        <foaf:givenname>Yuko</foaf:givenname>
                    </foaf:Person>
                </rdf:li>
                <rdf:li>
                    <foaf:Person>
                        <foaf:surname>Christeller</foaf:surname>
                        <foaf:givenname>John T.</foaf:givenname>
                    </foaf:Person>
                </rdf:li>
                <rdf:li>
                    <foaf:Person>
                        <foaf:surname>Fukumoto</foaf:surname>
                        <foaf:givenname>Kaori</foaf:givenname>
                    </foaf:Person>
                </rdf:li>
                <rdf:li>
                    <foaf:Person>
                        <foaf:surname>Isshiki</foaf:surname>
                        <foaf:givenname>Ryutaro</foaf:givenname>
                    </foaf:Person>
                </rdf:li>
                <rdf:li>
                    <foaf:Person>
                        <foaf:surname>Shinya</foaf:surname>
                        <foaf:givenname>Tomonori</foaf:givenname>
                    </foaf:Person>
                </rdf:li>
                <rdf:li>
                    <foaf:Person>
                        <foaf:surname>Baldwin</foaf:surname>
                        <foaf:givenname>Ian T.</foaf:givenname>
                    </foaf:Person>
                </rdf:li>
                <rdf:li>
                    <foaf:Person>
                        <foaf:surname>Galis</foaf:surname>
                        <foaf:givenname>Ivan</foaf:givenname>
                    </foaf:Person>
                </rdf:li>
            </rdf:Seq>
        </bib:authors>
        <dc:identifier>
            <dcterms:URI>
               <rdf:value>http://doi.wiley.com/10.1111/pce.12640</rdf:value>
            </dcterms:URI>
        </dc:identifier>
        <bib:pages>453-466</bib:pages>
        <dc:date>02/2016</dc:date>
        <dcterms:dateSubmitted>2018-02-27 11:43:24</dcterms:dateSubmitted>
        <z:libraryCatalog>CrossRef</z:libraryCatalog>
        <z:language>en</z:language>
        <dc:title>Systematic analysis of rice ( &lt;i&gt;Oryza sativa&lt;/i&gt; ) metabolic responses to herbivory: Defence metabolites in rice</dc:title>
        <z:shortTitle>Systematic analysis of rice ( &lt;i&gt;Oryza sativa&lt;/i&gt; ) metabolic responses to herbivory</z:shortTitle>
    </bib:Article>
    <bib:Journal rdf:about="urn:issn:01407791">
        <prism:volume>39</prism:volume>
        <prism:number>2</prism:number>
        <dc:title>Plant, Cell &amp; Environment</dc:title>
        <dc:identifier>ISSN 01407791</dc:identifier>
        <dc:identifier>DOI 10.1111/pce.12640</dc:identifier>
    </bib:Journal>
    <bib:Article rdf:about="http://pubs.acs.org/doi/10.1021/acs.analchem.5b04804">
        <z:itemType>journalArticle</z:itemType>
        <dcterms:isPartOf>
            <bib:Journal>
                <prism:volume>88</prism:volume>
                <prism:number>6</prism:number>
                <dc:title>Analytical Chemistry</dc:title>
                <dc:identifier>ISSN 0003-2700, 1520-6882</dc:identifier>
                <dc:identifier>DOI 10.1021/acs.analchem.5b04804</dc:identifier>
            </bib:Journal>
        </dcterms:isPartOf>
        <bib:authors>
            <rdf:Seq>
                <rdf:li>
                    <foaf:Person>
                        <foaf:surname>Allard</foaf:surname>
                        <foaf:givenname>Pierre-Marie</foaf:givenname>
                    </foaf:Person>
                </rdf:li>
                <rdf:li>
                    <foaf:Person>
                        <foaf:surname>Péresse</foaf:surname>
                        <foaf:givenname>Tiphaine</foaf:givenname>
                    </foaf:Person>
                </rdf:li>
                <rdf:li>
                    <foaf:Person>
                        <foaf:surname>Bisson</foaf:surname>
                        <foaf:givenname>Jonathan</foaf:givenname>
                    </foaf:Person>
                </rdf:li>
                <rdf:li>
                    <foaf:Person>
                        <foaf:surname>Gindro</foaf:surname>
                        <foaf:givenname>Katia</foaf:givenname>
                    </foaf:Person>
                </rdf:li>
                <rdf:li>
                    <foaf:Person>
                        <foaf:surname>Marcourt</foaf:surname>
                        <foaf:givenname>Laurence</foaf:givenname>
                    </foaf:Person>
                </rdf:li>
                <rdf:li>
                    <foaf:Person>
                        <foaf:surname>Pham</foaf:surname>
                        <foaf:givenname>Van Cuong</foaf:givenname>
                    </foaf:Person>
                </rdf:li>
                <rdf:li>
                    <foaf:Person>
                        <foaf:surname>Roussi</foaf:surname>
                        <foaf:givenname>Fanny</foaf:givenname>
                    </foaf:Person>
                </rdf:li>
                <rdf:li>
                    <foaf:Person>
                        <foaf:surname>Litaudon</foaf:surname>
                        <foaf:givenname>Marc</foaf:givenname>
                    </foaf:Person>
                </rdf:li>
                <rdf:li>
                    <foaf:Person>
                        <foaf:surname>Wolfender</foaf:surname>
                        <foaf:givenname>Jean-Luc</foaf:givenname>
                    </foaf:Person>
                </rdf:li>
            </rdf:Seq>
        </bib:authors>
        <dc:identifier>
            <dcterms:URI>
                <rdf:value>http://pubs.acs.org/doi/10.1021/acs.analchem.5b04804</rdf:value>
            </dcterms:URI>
        </dc:identifier>
        <bib:pages>3317-3323</bib:pages>
        <dc:date>2016-03-15</dc:date>
        <dcterms:dateSubmitted>2018-02-27 11:43:25</dcterms:dateSubmitted>
        <z:libraryCatalog>CrossRef</z:libraryCatalog>
        <z:language>en</z:language>
        <dc:title>Integration of Molecular Networking and &lt;i&gt;In-Silico&lt;/i&gt; MS/MS Fragmentation for Natural Products Dereplication</dc:title>
    </bib:Article>
    <bib:Article rdf:about="http://academic.oup.com/nar/article/42/W1/W94/2437594/CFMID-a-web-server-for-annotation-spectrum">
        <z:itemType>journalArticle</z:itemType>
        <dcterms:isPartOf rdf:resource="urn:issn:1362-4962,%200305-1048"/>
        <bib:authors>
            <rdf:Seq>
                <rdf:li>
                    <foaf:Person>
                        <foaf:surname>Allen</foaf:surname>
                        <foaf:givenname>Felicity</foaf:givenname>
                    </foaf:Person>
                </rdf:li>
                <rdf:li>
                    <foaf:Person>
                        <foaf:surname>Pon</foaf:surname>
                        <foaf:givenname>Allison</foaf:givenname>
                    </foaf:Person>
                </rdf:li>
                <rdf:li>
                    <foaf:Person>
                        <foaf:surname>Wilson</foaf:surname>
                        <foaf:givenname>Michael</foaf:givenname>
                    </foaf:Person>
                </rdf:li>
                <rdf:li>
                    <foaf:Person>
                        <foaf:surname>Greiner</foaf:surname>
                        <foaf:givenname>Russ</foaf:givenname>
                    </foaf:Person>
                </rdf:li>
                <rdf:li>
                    <foaf:Person>
                        <foaf:surname>Wishart</foaf:surname>
                        <foaf:givenname>David</foaf:givenname>
                    </foaf:Person>
                </rdf:li>
            </rdf:Seq>
        </bib:authors>
        <dc:identifier>
            <dcterms:URI>
                <rdf:value>http://academic.oup.com/nar/article/42/W1/W94/2437594/CFMID-a-web-server-for-annotation-spectrum</rdf:value>
            </dcterms:URI>
        </dc:identifier>
        <bib:pages>W94-W99</bib:pages>
        <dc:date>2014-07-01</dc:date>
        <dcterms:dateSubmitted>2018-02-27 11:43:25</dcterms:dateSubmitted>
        <z:libraryCatalog>CrossRef</z:libraryCatalog>
        <z:language>en</z:language>
        <dc:title>CFM-ID: a web server for annotation, spectrum prediction and metabolite identification from tandem mass spectra</dc:title>
        <z:shortTitle>CFM-ID</z:shortTitle>
    </bib:Article>
    <bib:Journal rdf:about="urn:issn:1362-4962,%200305-1048">
        <prism:volume>42</prism:volume>
        <prism:number>W1</prism:number>
        <dc:title>Nucleic Acids Research</dc:title>
        <dc:identifier>ISSN 1362-4962, 0305-1048</dc:identifier>
        <dc:identifier>DOI 10.1093/nar/gku436</dc:identifier>
    </bib:Journal>
    <bib:BookSection rdf:about="urn:isbn:978-0-12-385118-5">
        <z:itemType>bookSection</z:itemType>
        <dcterms:isPartOf>
            <bib:Book>
                <prism:volume>500</prism:volume>
                <dc:identifier>ISBN 978-0-12-385118-5</dc:identifier>
                <dc:title>Methods in Enzymology</dc:title>
            </bib:Book>
        </dcterms:isPartOf>
        <dc:publisher>
           <foaf:Organization><foaf:name>Elsevier</foaf:name></foaf:Organization>
        </dc:publisher>
        <bib:authors>
            <rdf:Seq>
                <rdf:li>
                    <foaf:Person>
                        <foaf:surname>Allwood</foaf:surname>
                        <foaf:givenname>J. William</foaf:givenname>
                    </foaf:Person>
                </rdf:li>
                <rdf:li>
                    <foaf:Person>
                        <foaf:surname>De Vos</foaf:surname>
                        <foaf:givenname>Ric C.H.</foaf:givenname>
                    </foaf:Person>
                </rdf:li>
                <rdf:li>
                    <foaf:Person>
                        <foaf:surname>Moing</foaf:surname>
                        <foaf:givenname>Annick</foaf:givenname>
                    </foaf:Person>
                </rdf:li>
                <rdf:li>
                    <foaf:Person>
                        <foaf:surname>Deborde</foaf:surname>
                        <foaf:givenname>Catherine</foaf:givenname>
                    </foaf:Person>
                </rdf:li>
                <rdf:li>
                    <foaf:Person>
                        <foaf:surname>Erban</foaf:surname>
                        <foaf:givenname>Alexander</foaf:givenname>
                    </foaf:Person>
                </rdf:li>
                <rdf:li>
                    <foaf:Person>
                        <foaf:surname>Kopka</foaf:surname>
                        <foaf:givenname>Joachim</foaf:givenname>
                    </foaf:Person>
                </rdf:li>
                <rdf:li>
                    <foaf:Person>
                        <foaf:surname>Goodacre</foaf:surname>
                        <foaf:givenname>Royston</foaf:givenname>
                    </foaf:Person>
                </rdf:li>
                <rdf:li>
                    <foaf:Person>
                        <foaf:surname>Hall</foaf:surname>
                        <foaf:givenname>Robert D.</foaf:givenname>
                    </foaf:Person>
                </rdf:li>
            </rdf:Seq>
        </bib:authors>
        <dc:identifier>
            <dcterms:URI>
                <rdf:value>http://linkinghub.elsevier.com/retrieve/pii/B9780123851185000165</rdf:value>
            </dcterms:URI>
        </dc:identifier>
        <bib:pages>299-336</bib:pages>
        <dc:date>2011</dc:date>
        <dc:description>DOI: 10.1016/B978-0-12-385118-5.00016-5</dc:description>
        <dcterms:dateSubmitted>2018-02-27 11:43:26</dcterms:dateSubmitted>
        <z:libraryCatalog>CrossRef</z:libraryCatalog>
        <z:language>en</z:language>
        <dc:title>Plant Metabolomics and Its Potential for Systems Biology Research</dc:title>
    </bib:BookSection>
    <bib:Article rdf:about="http://linkinghub.elsevier.com/retrieve/pii/S1570023215002081">
        <z:itemType>journalArticle</z:itemType>
        <dcterms:isPartOf rdf:resource="urn:issn:15700232"/>
        <bib:authors>
            <rdf:Seq>
                <rdf:li>
                    <foaf:Person>
                        <foaf:surname>Arens</foaf:surname>
                        <foaf:givenname>Nadja</foaf:givenname>
                    </foaf:Person>
                </rdf:li>
                <rdf:li>
                    <foaf:Person>
                        <foaf:surname>Döll</foaf:surname>
                        <foaf:givenname>Stefanie</foaf:givenname>
                    </foaf:Person>
                </rdf:li>
                <rdf:li>
                    <foaf:Person>
                        <foaf:surname>Mock</foaf:surname>
                        <foaf:givenname>Hans-Peter</foaf:givenname>
                    </foaf:Person>
                </rdf:li>
            </rdf:Seq>
        </bib:authors>
        <dc:identifier>
            <dcterms:URI>
                <rdf:value>http://linkinghub.elsevier.com/retrieve/pii/S1570023215002081</rdf:value>
            </dcterms:URI>
        </dc:identifier>
        <bib:pages>41-45</bib:pages>
        <dc:date>06/2015</dc:date>
        <dcterms:dateSubmitted>2018-02-27 11:43:28</dcterms:dateSubmitted>
        <z:libraryCatalog>CrossRef</z:libraryCatalog>
        <z:language>en</z:language>
        <dc:title>The reproducibility of liquid chromatography separation technology and its potential impact on large scale plant metabolomics experiments</dc:title>
    </bib:Article>
    <bib:Journal rdf:about="urn:issn:15700232">
        <prism:volume>991</prism:volume>
        <dc:title>Journal of Chromatography B</dc:title>
        <dc:identifier>ISSN 15700232</dc:identifier>
        <dc:identifier>DOI 10.1016/j.jchromb.2015.04.005</dc:identifier>
    </bib:Journal>
    <bib:Article rdf:about="http://doi.wiley.com/10.1111/ppl.12362">
        <z:itemType>journalArticle</z:itemType>
        <dcterms:isPartOf rdf:resource="urn:issn:00319317"/>
        <bib:authors>
            <rdf:Seq>
                <rdf:li>
                    <foaf:Person>
                        <foaf:surname>Bhat</foaf:surname>
                        <foaf:givenname>Hilal A.</foaf:givenname>
                    </foaf:Person>
                </rdf:li>
                <rdf:li>
                    <foaf:Person>
                        <foaf:surname>Kaur</foaf:surname>
                        <foaf:givenname>Tarandeep</foaf:givenname>
                    </foaf:Person>
                </rdf:li>
                <rdf:li>
                    <foaf:Person>
                        <foaf:surname>Bhat</foaf:surname>
                        <foaf:givenname>Rohini</foaf:givenname>
                    </foaf:Person>
                </rdf:li>
                <rdf:li>
                    <foaf:Person>
                        <foaf:surname>Vyas</foaf:surname>
                        <foaf:givenname>Dhiraj</foaf:givenname>
                    </foaf:Person>
                </rdf:li>
            </rdf:Seq>
        </bib:authors>
        <dc:identifier>
            <dcterms:URI>
               <rdf:value>http://doi.wiley.com/10.1111/ppl.12362</rdf:value>
            </dcterms:URI>
        </dc:identifier>
        <bib:pages>278-293</bib:pages>
        <dc:date>03/2016</dc:date>
        <dcterms:dateSubmitted>2018-02-27 11:43:29</dcterms:dateSubmitted>
        <z:libraryCatalog>CrossRef</z:libraryCatalog>
        <z:language>en</z:language>
        <dc:title>Physiological and biochemical plasticity of &lt;i&gt;Lepidium latifolium&lt;/i&gt; as ‘sleeper weed’ in Western Himalayas</dc:title>
    </bib:Article>
    <bib:Journal rdf:about="urn:issn:00319317">
        <prism:volume>156</prism:volume>
        <prism:number>3</prism:number>
        <dc:title>Physiologia Plantarum</dc:title>
        <dc:identifier>ISSN 00319317</dc:identifier>
        <dc:identifier>DOI 10.1111/ppl.12362</dc:identifier>
    </bib:Journal>
    <bib:BookSection rdf:about="#item_11">
        <z:itemType>bookSection</z:itemType>
        <dcterms:isPartOf>
            <bib:Book>
               <dc:title>Concepts in Plant Metabolomics</dc:title>
            </bib:Book>
        </dcterms:isPartOf>
        <dc:publisher>
           <foaf:Organization><foaf:name>Springer</foaf:name></foaf:Organization>
        </dc:publisher>
        <bib:authors>
            <rdf:Seq>
                <rdf:li>
                    <foaf:Person>
                        <foaf:surname>Birkemeyer</foaf:surname>
                        <foaf:givenname>Claudia</foaf:givenname>
                    </foaf:Person>
                </rdf:li>
                <rdf:li>
                    <foaf:Person>
                        <foaf:surname>Kopka</foaf:surname>
                        <foaf:givenname>Joachim</foaf:givenname>
                    </foaf:Person>
                </rdf:li>
            </rdf:Seq>
        </bib:authors>
        <bib:pages>45–69</bib:pages>
        <dc:date>2007</dc:date>
        <z:libraryCatalog>Google Scholar</z:libraryCatalog>
        <dc:title>Design of metabolite recovery by variations of the metabolite profiling protocol</dc:title>
    </bib:BookSection>
    <bib:BookSection rdf:about="urn:isbn:978-0-12-801431-8">
        <z:itemType>bookSection</z:itemType>
        <dcterms:isPartOf>
            <bib:Book>
                <prism:volume>82</prism:volume>
                <dc:identifier>ISBN 978-0-12-801431-8</dc:identifier>
                <dc:title>Advances in Botanical Research</dc:title>
            </bib:Book>
        </dcterms:isPartOf>
        <dc:publisher>
           <foaf:Organization><foaf:name>Elsevier</foaf:name></foaf:Organization>
        </dc:publisher>
        <bib:authors>
            <rdf:Seq>
                <rdf:li>
                    <foaf:Person>
                        <foaf:surname>Blande</foaf:surname>
                        <foaf:givenname>J.D.</foaf:givenname>
                    </foaf:Person>
                </rdf:li>
            </rdf:Seq>
        </bib:authors>
        <dc:identifier>
            <dcterms:URI>
                <rdf:value>http://linkinghub.elsevier.com/retrieve/pii/S0065229616300908</rdf:value>
            </dcterms:URI>
        </dc:identifier>
        <bib:pages>281-304</bib:pages>
        <dc:date>2017</dc:date>
        <dc:description>DOI: 10.1016/bs.abr.2016.09.004</dc:description>
        <dcterms:dateSubmitted>2018-02-27 11:43:32</dcterms:dateSubmitted>
        <z:libraryCatalog>CrossRef</z:libraryCatalog>
        <z:language>en</z:language>
        <dc:title>Plant Communication With Herbivores</dc:title>
    </bib:BookSection>
    <bib:Article rdf:about="https://academic.oup.com/bioinformatics/article-lookup/doi/10.1093/bioinformatics/btn603">
        <z:itemType>journalArticle</z:itemType>
        <dcterms:isPartOf rdf:resource="urn:issn:1460-2059,%201367-4803"/>
        <bib:authors>
            <rdf:Seq>
                <rdf:li>
                    <foaf:Person>
                        <foaf:surname>Böcker</foaf:surname>
                        <foaf:givenname>Sebastian</foaf:givenname>
                    </foaf:Person>
                </rdf:li>
                <rdf:li>
                    <foaf:Person>
                        <foaf:surname>Letzel</foaf:surname>
                        <foaf:givenname>Matthias C.</foaf:givenname>
                    </foaf:Person>
                </rdf:li>
                <rdf:li>
                    <foaf:Person>
                        <foaf:surname>Lipták</foaf:surname>
                        <foaf:givenname>Zsuzsanna</foaf:givenname>
                    </foaf:Person>
                </rdf:li>
                <rdf:li>
                    <foaf:Person>
                        <foaf:surname>Pervukhin</foaf:surname>
                        <foaf:givenname>Anton</foaf:givenname>
                    </foaf:Person>
                </rdf:li>
            </rdf:Seq>
        </bib:authors>
        <dc:identifier>
            <dcterms:URI>
                <rdf:value>https://academic.oup.com/bioinformatics/article-lookup/doi/10.1093/bioinformatics/btn603</rdf:value>
            </dcterms:URI>
        </dc:identifier>
        <bib:pages>218-224</bib:pages>
        <dc:date>2009-1-15</dc:date>
        <dcterms:dateSubmitted>2018-02-27 11:43:32</dcterms:dateSubmitted>
        <z:libraryCatalog>CrossRef</z:libraryCatalog>
        <z:language>en</z:language>
        <dc:title>SIRIUS: decomposing isotope patterns for metabolite identification†</dc:title>
        <z:shortTitle>SIRIUS</z:shortTitle>
    </bib:Article>
    <bib:Journal rdf:about="urn:issn:1460-2059,%201367-4803">
        <prism:volume>25</prism:volume>
        <prism:number>2</prism:number>
        <dc:title>Bioinformatics</dc:title>
        <dc:identifier>ISSN 1460-2059, 1367-4803</dc:identifier>
        <dc:identifier>DOI 10.1093/bioinformatics/btn603</dc:identifier>
    </bib:Journal>
    <bib:Article rdf:about="http://www.altex.org/index.php/altex/article/view/213">
        <z:itemType>journalArticle</z:itemType>
        <dcterms:isPartOf rdf:resource="urn:issn:1868596X"/>
        <bib:authors>
            <rdf:Seq>
                <rdf:li>
                    <foaf:Person>
                        <foaf:surname>Bouhifd</foaf:surname>
                        <foaf:givenname>Mounir</foaf:givenname>
                    </foaf:Person>
                </rdf:li>
            </rdf:Seq>
        </bib:authors>
        <dc:identifier>
            <dcterms:URI>
                <rdf:value>http://www.altex.org/index.php/altex/article/view/213</rdf:value>
            </dcterms:URI>
        </dc:identifier>
        <bib:pages>319-326</bib:pages>
        <dc:date>2015</dc:date>
        <dcterms:dateSubmitted>2018-02-27 11:43:33</dcterms:dateSubmitted>
        <z:libraryCatalog>CrossRef</z:libraryCatalog>
        <dc:title>Quality assurance of metabolomics</dc:title>
    </bib:Article>
    <bib:Journal rdf:about="urn:issn:1868596X">
        <prism:volume>32</prism:volume>
        <prism:number>4</prism:number>
        <dc:title>ALTEX</dc:title>
        <dc:identifier>ISSN 1868596X</dc:identifier>
        <dc:identifier>DOI 10.14573/altex.1509161</dc:identifier>
    </bib:Journal>
    <bib:BookSection rdf:about="urn:isbn:978-1-4443-3995-6%20978-1-4051-9954-4">
        <z:itemType>bookSection</z:itemType>
        <dcterms:isPartOf>
            <bib:Book>
                <dc:identifier>ISBN 978-1-4443-3995-6 978-1-4051-9954-4</dc:identifier>
                <dc:title>Annual Plant Reviews Volume 43</dc:title>
            </bib:Book>
        </dcterms:isPartOf>
        <dc:publisher>
            <foaf:Organization>
                <vcard:adr>
                    <vcard:Address>
                       <vcard:locality>Oxford, UK</vcard:locality>
                    </vcard:Address>
                </vcard:adr>
                <foaf:name>Wiley-Blackwell</foaf:name>
            </foaf:Organization>
        </dc:publisher>
        <bib:authors>
            <rdf:Seq>
                <rdf:li>
                    <foaf:Person>
                        <foaf:surname>Bowne</foaf:surname>
                        <foaf:givenname>Jairus</foaf:givenname>
                    </foaf:Person>
                </rdf:li>
                <rdf:li>
                    <foaf:Person>
                        <foaf:surname>Bacic</foaf:surname>
                        <foaf:givenname>Antony</foaf:givenname>
                    </foaf:Person>
                </rdf:li>
                <rdf:li>
                    <foaf:Person>
                        <foaf:surname>Tester</foaf:surname>
                        <foaf:givenname>Mark</foaf:givenname>
                    </foaf:Person>
                </rdf:li>
                <rdf:li>
                    <foaf:Person>
                        <foaf:surname>Roessner</foaf:surname>
                        <foaf:givenname>Ute</foaf:givenname>
                    </foaf:Person>
                </rdf:li>
            </rdf:Seq>
        </bib:authors>
        <bib:editors>
            <rdf:Seq>
                <rdf:li>
                    <foaf:Person>
                        <foaf:surname>Hall</foaf:surname>
                        <foaf:givenname>Robert D.</foaf:givenname>
                    </foaf:Person>
                </rdf:li>
            </rdf:Seq>
        </bib:editors>
        <dc:identifier>
            <dcterms:URI>
                <rdf:value>http://doi.wiley.com/10.1002/9781444339956.ch3</rdf:value>
            </dcterms:URI>
        </dc:identifier>
        <bib:pages>61-85</bib:pages>
        <dc:date>2011-03-17</dc:date>
        <dc:description>DOI: 10.1002/9781444339956.ch3</dc:description>
        <dcterms:dateSubmitted>2018-02-27 11:43:34</dcterms:dateSubmitted>
        <z:libraryCatalog>CrossRef</z:libraryCatalog>
        <dc:title>Abiotic Stress and Metabolomics</dc:title>
    </bib:BookSection>
    <bib:Article rdf:about="http://link.springer.com/10.1007/s11306-006-0037-z">
        <z:itemType>journalArticle</z:itemType>
        <dcterms:isPartOf rdf:resource="urn:issn:1573-3882,%201573-3890"/>
        <bib:authors>
            <rdf:Seq>
                <rdf:li>
                    <foaf:Person>
                        <foaf:surname>Broadhurst</foaf:surname>
                        <foaf:givenname>David I.</foaf:givenname>
                    </foaf:Person>
                </rdf:li>
                <rdf:li>
                    <foaf:Person>
                        <foaf:surname>Kell</foaf:surname>
                        <foaf:givenname>Douglas B.</foaf:givenname>
                    </foaf:Person>
                </rdf:li>
            </rdf:Seq>
        </bib:authors>
        <dc:identifier>
            <dcterms:URI>
                <rdf:value>http://link.springer.com/10.1007/s11306-006-0037-z</rdf:value>
            </dcterms:URI>
        </dc:identifier>
        <bib:pages>171-196</bib:pages>
        <dc:date>2007-1-12</dc:date>
        <dcterms:dateSubmitted>2018-02-27 11:43:35</dcterms:dateSubmitted>
        <z:libraryCatalog>CrossRef</z:libraryCatalog>
        <z:language>en</z:language>
        <dc:title>Statistical strategies for avoiding false discoveries in metabolomics and related experiments</dc:title>
    </bib:Article>
    <bib:Journal rdf:about="urn:issn:1573-3882,%201573-3890">
        <prism:volume>2</prism:volume>
        <prism:number>4</prism:number>
        <dc:title>Metabolomics</dc:title>
        <dc:identifier>ISSN 1573-3882, 1573-3890</dc:identifier>
        <dc:identifier>DOI 10.1007/s11306-006-0037-z</dc:identifier>
    </bib:Journal>
    <bib:Article rdf:about="https://academic.oup.com/jxb/article-lookup/doi/10.1093/jxb/ert244">
        <z:itemType>journalArticle</z:itemType>
        <dcterms:isPartOf rdf:resource="urn:issn:1460-2431,%200022-0957"/>
        <bib:authors>
            <rdf:Seq>
                <rdf:li>
                    <foaf:Person>
                        <foaf:surname>Brunetti</foaf:surname>
                        <foaf:givenname>Cecilia</foaf:givenname>
                    </foaf:Person>
                </rdf:li>
                <rdf:li>
                    <foaf:Person>
                        <foaf:surname>George</foaf:surname>
                        <foaf:givenname>Rachel M.</foaf:givenname>
                    </foaf:Person>
                </rdf:li>
                <rdf:li>
                    <foaf:Person>
                        <foaf:surname>Tattini</foaf:surname>
                        <foaf:givenname>Massimiliano</foaf:givenname>
                    </foaf:Person>
                </rdf:li>
                <rdf:li>
                    <foaf:Person>
                        <foaf:surname>Field</foaf:surname>
                        <foaf:givenname>Katie</foaf:givenname>
                    </foaf:Person>
                </rdf:li>
                <rdf:li>
                    <foaf:Person>
                        <foaf:surname>Davey</foaf:surname>
                        <foaf:givenname>Matthew P.</foaf:givenname>
                    </foaf:Person>
                </rdf:li>
            </rdf:Seq>
        </bib:authors>
        <dc:identifier>
            <dcterms:URI>
                <rdf:value>https://academic.oup.com/jxb/article-lookup/doi/10.1093/jxb/ert244</rdf:value>
            </dcterms:URI>
        </dc:identifier>
        <bib:pages>4011-4020</bib:pages>
        <dc:date>10/2013</dc:date>
        <dcterms:dateSubmitted>2018-02-27 11:43:37</dcterms:dateSubmitted>
        <z:libraryCatalog>CrossRef</z:libraryCatalog>
        <z:language>en</z:language>
        <dc:title>Metabolomics in plant environmental physiology</dc:title>
    </bib:Article>
    <bib:Journal rdf:about="urn:issn:1460-2431,%200022-0957">
        <prism:volume>64</prism:volume>
        <prism:number>13</prism:number>
        <dc:title>Journal of Experimental Botany</dc:title>
        <dc:identifier>ISSN 1460-2431, 0022-0957</dc:identifier>
        <dc:identifier>DOI 10.1093/jxb/ert244</dc:identifier>
    </bib:Journal>
    <bib:Article rdf:about="http://link.springer.com/10.1007/s11306-008-0152-0">
        <z:itemType>journalArticle</z:itemType>
        <dcterms:isPartOf>
            <bib:Journal>
                <prism:volume>5</prism:volume>
                <prism:number>1</prism:number>
                <dc:title>Metabolomics</dc:title>
                <dc:identifier>ISSN 1573-3882, 1573-3890</dc:identifier>
                <dc:identifier>DOI 10.1007/s11306-008-0152-0</dc:identifier>
            </bib:Journal>
        </dcterms:isPartOf>
        <bib:authors>
            <rdf:Seq>
                <rdf:li>
                    <foaf:Person>
                        <foaf:surname>Bundy</foaf:surname>
                        <foaf:givenname>Jacob G.</foaf:givenname>
                    </foaf:Person>
                </rdf:li>
                <rdf:li>
                    <foaf:Person>
                        <foaf:surname>Davey</foaf:surname>
                        <foaf:givenname>Matthew P.</foaf:givenname>
                    </foaf:Person>
                </rdf:li>
                <rdf:li>
                    <foaf:Person>
                        <foaf:surname>Viant</foaf:surname>
                        <foaf:givenname>Mark R.</foaf:givenname>
                    </foaf:Person>
                </rdf:li>
            </rdf:Seq>
        </bib:authors>
        <dc:identifier>
            <dcterms:URI>
                <rdf:value>http://link.springer.com/10.1007/s11306-008-0152-0</rdf:value>
            </dcterms:URI>
        </dc:identifier>
        <bib:pages>3-21</bib:pages>
        <dc:date>3/2009</dc:date>
        <dcterms:dateSubmitted>2018-02-27 11:43:38</dcterms:dateSubmitted>
        <z:libraryCatalog>CrossRef</z:libraryCatalog>
        <z:language>en</z:language>
        <dc:title>Environmental metabolomics: a critical review and future perspectives</dc:title>
        <z:shortTitle>Environmental metabolomics</z:shortTitle>
    </bib:Article>
    <bib:Article rdf:about="http://link.springer.com/10.1007/s00442-018-4064-z">
        <z:itemType>journalArticle</z:itemType>
        <dcterms:isPartOf rdf:resource="urn:issn:0029-8549,%201432-1939"/>
        <bib:authors>
            <rdf:Seq>
                <rdf:li>
                    <foaf:Person>
                        <foaf:surname>Calf</foaf:surname>
                        <foaf:givenname>Onno W.</foaf:givenname>
                    </foaf:Person>
                </rdf:li>
                <rdf:li>
                    <foaf:Person>
                        <foaf:surname>Huber</foaf:surname>
                        <foaf:givenname>Heidrun</foaf:givenname>
                    </foaf:Person>
                </rdf:li>
                <rdf:li>
                    <foaf:Person>
                        <foaf:surname>Peters</foaf:surname>
                        <foaf:givenname>Janny L.</foaf:givenname>
                    </foaf:Person>
                </rdf:li>
                <rdf:li>
                    <foaf:Person>
                        <foaf:surname>Weinhold</foaf:surname>
                        <foaf:givenname>Alexander</foaf:givenname>
                    </foaf:Person>
                </rdf:li>
                <rdf:li>
                    <foaf:Person>
                        <foaf:surname>van Dam</foaf:surname>
                        <foaf:givenname>Nicole M.</foaf:givenname>
                    </foaf:Person>
                </rdf:li>
            </rdf:Seq>
        </bib:authors>
        <dc:identifier>
            <dcterms:URI>
                <rdf:value>http://link.springer.com/10.1007/s00442-018-4064-z</rdf:value>
            </dcterms:URI>
        </dc:identifier>
        <dc:date>2018-1-30</dc:date>
        <dcterms:dateSubmitted>2018-02-27 11:43:39</dcterms:dateSubmitted>
        <z:libraryCatalog>CrossRef</z:libraryCatalog>
        <z:language>en</z:language>
        <dc:title>Glycoalkaloid composition explains variation in slug resistance in Solanum dulcamara</dc:title>
    </bib:Article>
    <bib:Journal rdf:about="urn:issn:0029-8549,%201432-1939">
        <dc:title>Oecologia</dc:title>
        <dc:identifier>ISSN 0029-8549, 1432-1939</dc:identifier>
        <dc:identifier>DOI 10.1007/s00442-018-4064-z</dc:identifier>
    </bib:Journal>
    <bib:Article rdf:about="http://linkinghub.elsevier.com/retrieve/pii/S0038071716302097">
        <z:itemType>journalArticle</z:itemType>
        <dcterms:isPartOf rdf:resource="urn:issn:00380717"/>
        <bib:authors>
            <rdf:Seq>
                <rdf:li>
                    <foaf:Person>
                        <foaf:surname>Canarini</foaf:surname>
                        <foaf:givenname>Alberto</foaf:givenname>
                    </foaf:Person>
                </rdf:li>
                <rdf:li>
                    <foaf:Person>
                        <foaf:surname>Carrillo</foaf:surname>
                        <foaf:givenname>Yolima</foaf:givenname>
                    </foaf:Person>
                </rdf:li>
                <rdf:li>
                    <foaf:Person>
                        <foaf:surname>Mariotte</foaf:surname>
                        <foaf:givenname>Pierre</foaf:givenname>
                    </foaf:Person>
                </rdf:li>
                <rdf:li>
                    <foaf:Person>
                        <foaf:surname>Ingram</foaf:surname>
                        <foaf:givenname>Lachlan</foaf:givenname>
                    </foaf:Person>
                </rdf:li>
                <rdf:li>
                    <foaf:Person>
                        <foaf:surname>Dijkstra</foaf:surname>
                        <foaf:givenname>Feike A.</foaf:givenname>
                    </foaf:Person>
                </rdf:li>
            </rdf:Seq>
        </bib:authors>
        <dc:identifier>
            <dcterms:URI>
                <rdf:value>http://linkinghub.elsevier.com/retrieve/pii/S0038071716302097</rdf:value>
            </dcterms:URI>
        </dc:identifier>
        <bib:pages>171-180</bib:pages>
        <dc:date>12/2016</dc:date>
        <dcterms:dateSubmitted>2018-02-27 11:43:40</dcterms:dateSubmitted>
        <z:libraryCatalog>CrossRef</z:libraryCatalog>
        <z:language>en</z:language>
        <dc:title>Soil microbial community resistance to drought and links to C stabilization in an Australian grassland</dc:title>
    </bib:Article>
    <bib:Journal rdf:about="urn:issn:00380717">
        <prism:volume>103</prism:volume>
        <dc:title>Soil Biology and Biochemistry</dc:title>
        <dc:identifier>ISSN 00380717</dc:identifier>
        <dc:identifier>DOI 10.1016/j.soilbio.2016.08.024</dc:identifier>
    </bib:Journal>
    <bib:Article rdf:about="http://link.springer.com/10.1007/s11306-014-0727-x">
        <z:itemType>journalArticle</z:itemType>
        <dcterms:isPartOf>
            <bib:Journal>
                <prism:volume>11</prism:volume>
                <prism:number>3</prism:number>
                <dc:title>Metabolomics</dc:title>
                <dc:identifier>ISSN 1573-3882, 1573-3890</dc:identifier>
                <dc:identifier>DOI 10.1007/s11306-014-0727-x</dc:identifier>
            </bib:Journal>
        </dcterms:isPartOf>
        <bib:authors>
            <rdf:Seq>
                <rdf:li>
                    <foaf:Person>
                        <foaf:surname>Cao</foaf:surname>
                        <foaf:givenname>Mingshu</foaf:givenname>
                    </foaf:Person>
                </rdf:li>
                <rdf:li>
                    <foaf:Person>
                        <foaf:surname>Fraser</foaf:surname>
                        <foaf:givenname>Karl</foaf:givenname>
                    </foaf:Person>
                </rdf:li>
                <rdf:li>
                    <foaf:Person>
                        <foaf:surname>Huege</foaf:surname>
                        <foaf:givenname>Jan</foaf:givenname>
                    </foaf:Person>
                </rdf:li>
                <rdf:li>
                    <foaf:Person>
                        <foaf:surname>Featonby</foaf:surname>
                        <foaf:givenname>Tom</foaf:givenname>
                    </foaf:Person>
                </rdf:li>
                <rdf:li>
                    <foaf:Person>
                        <foaf:surname>Rasmussen</foaf:surname>
                        <foaf:givenname>Susanne</foaf:givenname>
                    </foaf:Person>
                </rdf:li>
                <rdf:li>
                    <foaf:Person>
                        <foaf:surname>Jones</foaf:surname>
                        <foaf:givenname>Chris</foaf:givenname>
                    </foaf:Person>
                </rdf:li>
            </rdf:Seq>
        </bib:authors>
        <dc:identifier>
            <dcterms:URI>
                <rdf:value>http://link.springer.com/10.1007/s11306-014-0727-x</rdf:value>
            </dcterms:URI>
        </dc:identifier>
        <bib:pages>696-706</bib:pages>
        <dc:date>6/2015</dc:date>
        <dcterms:dateSubmitted>2018-02-27 11:43:41</dcterms:dateSubmitted>
        <z:libraryCatalog>CrossRef</z:libraryCatalog>
        <z:language>en</z:language>
        <dc:title>Predicting retention time in hydrophilic interaction liquid chromatography mass spectrometry and its use for peak annotation in metabolomics</dc:title>
    </bib:Article>
    <bib:Article rdf:about="#item_22">
        <z:itemType>journalArticle</z:itemType>
        <dcterms:isPartOf>
            <bib:Journal>
                <prism:volume>11</prism:volume>
                <prism:number>1</prism:number>
                <dc:title>BMC bioinformatics</dc:title>
            </bib:Journal>
        </dcterms:isPartOf>
        <bib:authors>
            <rdf:Seq>
                <rdf:li>
                    <foaf:Person>
                        <foaf:surname>Carroll</foaf:surname>
                        <foaf:givenname>Adam J.</foaf:givenname>
                    </foaf:Person>
                </rdf:li>
                <rdf:li>
                    <foaf:Person>
                        <foaf:surname>Badger</foaf:surname>
                        <foaf:givenname>Murray R.</foaf:givenname>
                    </foaf:Person>
                </rdf:li>
                <rdf:li>
                    <foaf:Person>
                        <foaf:surname>Millar</foaf:surname>
                        <foaf:givenname>A. Harvey</foaf:givenname>
                    </foaf:Person>
                </rdf:li>
            </rdf:Seq>
        </bib:authors>
        <bib:pages>376</bib:pages>
        <dc:date>2010</dc:date>
        <z:libraryCatalog>Google Scholar</z:libraryCatalog>
        <dc:title>The MetabolomeExpress Project: enabling web-based processing, analysis and transparent dissemination of GC/MS metabolomics datasets</dc:title>
        <z:shortTitle>The MetabolomeExpress Project</z:shortTitle>
    </bib:Article>
    <bib:Article rdf:about="http://www.tandfonline.com/doi/abs/10.1080/17550874.2012.748850">
        <z:itemType>journalArticle</z:itemType>
        <dcterms:isPartOf rdf:resource="urn:issn:1755-0874,%201755-1668"/>
        <bib:authors>
            <rdf:Seq>
                <rdf:li>
                    <foaf:Person>
                        <foaf:surname>Caseys</foaf:surname>
                        <foaf:givenname>Celine</foaf:givenname>
                    </foaf:Person>
                </rdf:li>
                <rdf:li>
                    <foaf:Person>
                        <foaf:surname>Glauser</foaf:surname>
                        <foaf:givenname>Gaetan</foaf:givenname>
                    </foaf:Person>
                </rdf:li>
                <rdf:li>
                    <foaf:Person>
                        <foaf:surname>Stölting</foaf:surname>
                        <foaf:givenname>Kai N.</foaf:givenname>
                    </foaf:Person>
                </rdf:li>
                <rdf:li>
                    <foaf:Person>
                        <foaf:surname>Christe</foaf:surname>
                        <foaf:givenname>Camille</foaf:givenname>
                    </foaf:Person>
                </rdf:li>
                <rdf:li>
                    <foaf:Person>
                        <foaf:surname>Albrectsen</foaf:surname>
                        <foaf:givenname>Benedicte R.</foaf:givenname>
                    </foaf:Person>
                </rdf:li>
                <rdf:li>
                    <foaf:Person>
                        <foaf:surname>Lexer</foaf:surname>
                        <foaf:givenname>Christian</foaf:givenname>
                    </foaf:Person>
                </rdf:li>
            </rdf:Seq>
        </bib:authors>
        <dc:identifier>
            <dcterms:URI>
                <rdf:value>http://www.tandfonline.com/doi/abs/10.1080/17550874.2012.748850</rdf:value>
            </dcterms:URI>
        </dc:identifier>
        <bib:pages>457-471</bib:pages>
        <dc:date>12/2012</dc:date>
        <dcterms:dateSubmitted>2018-02-27 11:43:46</dcterms:dateSubmitted>
        <z:libraryCatalog>CrossRef</z:libraryCatalog>
        <z:language>en</z:language>
        <dc:title>Effects of interspecific recombination on functional traits in trees revealed by metabolomics and genotyping-by-resequencing</dc:title>
    </bib:Article>
    <bib:Journal rdf:about="urn:issn:1755-0874,%201755-1668">
        <prism:volume>5</prism:volume>
        <prism:number>4</prism:number>
        <dc:title>Plant Ecology &amp; Diversity</dc:title>
        <dc:identifier>ISSN 1755-0874, 1755-1668</dc:identifier>
        <dc:identifier>DOI 10.1080/17550874.2012.748850</dc:identifier>
    </bib:Journal>
    <bib:Article rdf:about="https://academic.oup.com/nar/article-lookup/doi/10.1093/nar/gkv1164">
        <z:itemType>journalArticle</z:itemType>
        <dcterms:isPartOf>
            <bib:Journal>
                <prism:volume>44</prism:volume>
                <prism:number>D1</prism:number>
                <dc:title>Nucleic Acids Research</dc:title>
                <dc:identifier>ISSN 0305-1048, 1362-4962</dc:identifier>
                <dc:identifier>DOI 10.1093/nar/gkv1164</dc:identifier>
            </bib:Journal>
        </dcterms:isPartOf>
        <bib:authors>
            <rdf:Seq>
                <rdf:li>
                    <foaf:Person>
                        <foaf:surname>Caspi</foaf:surname>
                        <foaf:givenname>Ron</foaf:givenname>
                    </foaf:Person>
                </rdf:li>
                <rdf:li>
                    <foaf:Person>
                        <foaf:surname>Billington</foaf:surname>
                        <foaf:givenname>Richard</foaf:givenname>
                    </foaf:Person>
                </rdf:li>
                <rdf:li>
                    <foaf:Person>
                        <foaf:surname>Ferrer</foaf:surname>
                        <foaf:givenname>Luciana</foaf:givenname>
                    </foaf:Person>
                </rdf:li>
                <rdf:li>
                    <foaf:Person>
                        <foaf:surname>Foerster</foaf:surname>
                        <foaf:givenname>Hartmut</foaf:givenname>
                    </foaf:Person>
                </rdf:li>
                <rdf:li>
                    <foaf:Person>
                        <foaf:surname>Fulcher</foaf:surname>
                        <foaf:givenname>Carol A.</foaf:givenname>
                    </foaf:Person>
                </rdf:li>
                <rdf:li>
                    <foaf:Person>
                        <foaf:surname>Keseler</foaf:surname>
                        <foaf:givenname>Ingrid M.</foaf:givenname>
                    </foaf:Person>
                </rdf:li>
                <rdf:li>
                    <foaf:Person>
                        <foaf:surname>Kothari</foaf:surname>
                        <foaf:givenname>Anamika</foaf:givenname>
                    </foaf:Person>
                </rdf:li>
                <rdf:li>
                    <foaf:Person>
                        <foaf:surname>Krummenacker</foaf:surname>
                        <foaf:givenname>Markus</foaf:givenname>
                    </foaf:Person>
                </rdf:li>
                <rdf:li>
                    <foaf:Person>
                        <foaf:surname>Latendresse</foaf:surname>
                        <foaf:givenname>Mario</foaf:givenname>
                    </foaf:Person>
                </rdf:li>
                <rdf:li>
                    <foaf:Person>
                        <foaf:surname>Mueller</foaf:surname>
                        <foaf:givenname>Lukas A.</foaf:givenname>
                    </foaf:Person>
                </rdf:li>
                <rdf:li>
                    <foaf:Person>
                        <foaf:surname>Ong</foaf:surname>
                        <foaf:givenname>Quang</foaf:givenname>
                    </foaf:Person>
                </rdf:li>
                <rdf:li>
                    <foaf:Person>
                        <foaf:surname>Paley</foaf:surname>
                        <foaf:givenname>Suzanne</foaf:givenname>
                    </foaf:Person>
                </rdf:li>
                <rdf:li>
                    <foaf:Person>
                        <foaf:surname>Subhraveti</foaf:surname>
                        <foaf:givenname>Pallavi</foaf:givenname>
                    </foaf:Person>
                </rdf:li>
                <rdf:li>
                    <foaf:Person>
                        <foaf:surname>Weaver</foaf:surname>
                        <foaf:givenname>Daniel S.</foaf:givenname>
                    </foaf:Person>
                </rdf:li>
                <rdf:li>
                    <foaf:Person>
                        <foaf:surname>Karp</foaf:surname>
                        <foaf:givenname>Peter D.</foaf:givenname>
                    </foaf:Person>
                </rdf:li>
            </rdf:Seq>
        </bib:authors>
        <dc:identifier>
            <dcterms:URI>
                <rdf:value>https://academic.oup.com/nar/article-lookup/doi/10.1093/nar/gkv1164</rdf:value>
            </dcterms:URI>
        </dc:identifier>
        <bib:pages>D471-D480</bib:pages>
        <dc:date>2016-01-04</dc:date>
        <dcterms:dateSubmitted>2018-02-27 11:43:47</dcterms:dateSubmitted>
        <z:libraryCatalog>CrossRef</z:libraryCatalog>
        <z:language>en</z:language>
        <dc:title>The MetaCyc database of metabolic pathways and enzymes and the BioCyc collection of pathway/genome databases</dc:title>
    </bib:Article>
    <bib:Article rdf:about="http://pubs.acs.org/doi/10.1021/acs.jnatprod.6b01035">
        <z:itemType>journalArticle</z:itemType>
        <dcterms:isPartOf rdf:resource="urn:issn:0163-3864,%201520-6025"/>
        <bib:authors>
            <rdf:Seq>
                <rdf:li>
                    <foaf:Person>
                        <foaf:surname>Chervin</foaf:surname>
                        <foaf:givenname>Justine</foaf:givenname>
                    </foaf:Person>
                </rdf:li>
                <rdf:li>
                    <foaf:Person>
                        <foaf:surname>Stierhof</foaf:surname>
                        <foaf:givenname>Marc</foaf:givenname>
                    </foaf:Person>
                </rdf:li>
                <rdf:li>
                    <foaf:Person>
                        <foaf:surname>Tong</foaf:surname>
                        <foaf:givenname>Ming Him</foaf:givenname>
                    </foaf:Person>
                </rdf:li>
                <rdf:li>
                    <foaf:Person>
                        <foaf:surname>Peace</foaf:surname>
                        <foaf:givenname>Doe</foaf:givenname>
                    </foaf:Person>
                </rdf:li>
                <rdf:li>
                    <foaf:Person>
                        <foaf:surname>Hansen</foaf:surname>
                        <foaf:givenname>Kine Østnes</foaf:givenname>
                    </foaf:Person>
                </rdf:li>
                <rdf:li>
                    <foaf:Person>
                        <foaf:surname>Urgast</foaf:surname>
                        <foaf:givenname>Dagmar Solveig</foaf:givenname>
                    </foaf:Person>
                </rdf:li>
                <rdf:li>
                    <foaf:Person>
                        <foaf:surname>Andersen</foaf:surname>
                        <foaf:givenname>Jeanette Hammer</foaf:givenname>
                    </foaf:Person>
                </rdf:li>
                <rdf:li>
                    <foaf:Person>
                        <foaf:surname>Yu</foaf:surname>
                        <foaf:givenname>Yi</foaf:givenname>
                    </foaf:Person>
                </rdf:li>
                <rdf:li>
                    <foaf:Person>
                        <foaf:surname>Ebel</foaf:surname>
                        <foaf:givenname>Rainer</foaf:givenname>
                    </foaf:Person>
                </rdf:li>
                <rdf:li>
                    <foaf:Person>
                        <foaf:surname>Kyeremeh</foaf:surname>
                        <foaf:givenname>Kwaku</foaf:givenname>
                    </foaf:Person>
                </rdf:li>
                <rdf:li>
                    <foaf:Person>
                        <foaf:surname>Paget</foaf:surname>
                        <foaf:givenname>Veronica</foaf:givenname>
                    </foaf:Person>
                </rdf:li>
                <rdf:li>
                    <foaf:Person>
                        <foaf:surname>Cimpan</foaf:surname>
                        <foaf:givenname>Gabriela</foaf:givenname>
                    </foaf:Person>
                </rdf:li>
                <rdf:li>
                    <foaf:Person>
                        <foaf:surname>Wyk</foaf:surname>
                        <foaf:givenname>Albert Van</foaf:givenname>
                    </foaf:Person>
                </rdf:li>
                <rdf:li>
                    <foaf:Person>
                        <foaf:surname>Deng</foaf:surname>
                        <foaf:givenname>Hai</foaf:givenname>
                    </foaf:Person>
                </rdf:li>
                <rdf:li>
                    <foaf:Person>
                        <foaf:surname>Jaspars</foaf:surname>
                        <foaf:givenname>Marcel</foaf:givenname>
                    </foaf:Person>
                </rdf:li>
                <rdf:li>
                    <foaf:Person>
                        <foaf:surname>Tabudravu</foaf:surname>
                        <foaf:givenname>Jioji N.</foaf:givenname>
                    </foaf:Person>
                </rdf:li>
            </rdf:Seq>
        </bib:authors>
        <dc:identifier>
            <dcterms:URI>
                <rdf:value>http://pubs.acs.org/doi/10.1021/acs.jnatprod.6b01035</rdf:value>
            </dcterms:URI>
        </dc:identifier>
        <bib:pages>1370-1377</bib:pages>
        <dc:date>2017-05-26</dc:date>
        <dcterms:dateSubmitted>2018-02-27 11:43:48</dcterms:dateSubmitted>
        <z:libraryCatalog>CrossRef</z:libraryCatalog>
        <z:language>en</z:language>
        <dc:title>Targeted Dereplication of Microbial Natural Products by High-Resolution MS and Predicted LC Retention Time</dc:title>
    </bib:Article>
    <bib:Journal rdf:about="urn:issn:0163-3864,%201520-6025">
        <prism:volume>80</prism:volume>
        <prism:number>5</prism:number>
        <dc:title>Journal of Natural Products</dc:title>
        <dc:identifier>ISSN 0163-3864, 1520-6025</dc:identifier>
        <dc:identifier>DOI 10.1021/acs.jnatprod.6b01035</dc:identifier>
    </bib:Journal>
    <bib:Article rdf:about="#item_26">
        <z:itemType>journalArticle</z:itemType>
        <dcterms:isPartOf>
            <bib:Journal>
                <prism:volume>93</prism:volume>
                <prism:number>8</prism:number>
                <dc:title>Ecology</dc:title>
            </bib:Journal>
        </dcterms:isPartOf>
        <bib:authors>
            <rdf:Seq>
                <rdf:li>
                    <foaf:Person>
                        <foaf:surname>Clough</foaf:surname>
                        <foaf:givenname>Yann</foaf:givenname>
                    </foaf:Person>
                </rdf:li>
            </rdf:Seq>
        </bib:authors>
        <bib:pages>1809–1815</bib:pages>
        <dc:date>2012</dc:date>
        <z:libraryCatalog>Google Scholar</z:libraryCatalog>
        <dc:title>A generalized approach to modeling and estimating indirect effects in ecology</dc:title>
    </bib:Article>
    <bib:Article rdf:about="https://academic.oup.com/aob/article-lookup/doi/10.1093/aob/mcm030">
        <z:itemType>journalArticle</z:itemType>
        <dcterms:isPartOf rdf:resource="urn:issn:0305-7364,%201095-8290"/>
        <bib:authors>
            <rdf:Seq>
                <rdf:li>
                    <foaf:Person>
                        <foaf:surname>Cornelissen</foaf:surname>
                        <foaf:givenname>J. H. C.</foaf:givenname>
                    </foaf:Person>
                </rdf:li>
                <rdf:li>
                    <foaf:Person>
                        <foaf:surname>Lang</foaf:surname>
                        <foaf:givenname>S. I.</foaf:givenname>
                    </foaf:Person>
                </rdf:li>
                <rdf:li>
                    <foaf:Person>
                        <foaf:surname>Soudzilovskaia</foaf:surname>
                        <foaf:givenname>N. A.</foaf:givenname>
                    </foaf:Person>
                </rdf:li>
                <rdf:li>
                    <foaf:Person>
                        <foaf:surname>During</foaf:surname>
                        <foaf:givenname>H. J.</foaf:givenname>
                    </foaf:Person>
                </rdf:li>
            </rdf:Seq>
        </bib:authors>
        <dc:identifier>
            <dcterms:URI>
                <rdf:value>https://academic.oup.com/aob/article-lookup/doi/10.1093/aob/mcm030</rdf:value>
            </dcterms:URI>
        </dc:identifier>
        <bib:pages>987-1001</bib:pages>
        <dc:date>2007-05-01</dc:date>
        <dcterms:dateSubmitted>2018-02-27 11:43:50</dcterms:dateSubmitted>
        <z:libraryCatalog>CrossRef</z:libraryCatalog>
        <z:language>en</z:language>
        <dc:title>Comparative Cryptogam Ecology: A Review of Bryophyte and Lichen Traits that Drive Biogeochemistry</dc:title>
        <z:shortTitle>Comparative Cryptogam Ecology</z:shortTitle>
    </bib:Article>
    <bib:Journal rdf:about="urn:issn:0305-7364,%201095-8290">
        <prism:volume>99</prism:volume>
        <prism:number>5</prism:number>
        <dc:title>Annals of Botany</dc:title>
        <dc:identifier>ISSN 0305-7364, 1095-8290</dc:identifier>
        <dc:identifier>DOI 10.1093/aob/mcm030</dc:identifier>
    </bib:Journal>
    <bib:Article rdf:about="http://doi.wiley.com/10.1002/ecs2.1719">
        <z:itemType>journalArticle</z:itemType>
        <dcterms:isPartOf rdf:resource="urn:issn:21508925"/>
        <bib:authors>
            <rdf:Seq>
                <rdf:li>
                    <foaf:Person>
                        <foaf:surname>Cortois</foaf:surname>
                        <foaf:givenname>Roeland</foaf:givenname>
                    </foaf:Person>
                </rdf:li>
                <rdf:li>
                    <foaf:Person>
                        <foaf:surname>Veen</foaf:surname>
                        <foaf:givenname>G. F. Ciska</foaf:givenname>
                    </foaf:Person>
                </rdf:li>
                <rdf:li>
                    <foaf:Person>
                        <foaf:surname>Duyts</foaf:surname>
                        <foaf:givenname>Henk</foaf:givenname>
                    </foaf:Person>
                </rdf:li>
                <rdf:li>
                    <foaf:Person>
                        <foaf:surname>Abbas</foaf:surname>
                        <foaf:givenname>Maike</foaf:givenname>
                    </foaf:Person>
                </rdf:li>
                <rdf:li>
                    <foaf:Person>
                        <foaf:surname>Strecker</foaf:surname>
                        <foaf:givenname>Tanja</foaf:givenname>
                    </foaf:Person>
                </rdf:li>
                <rdf:li>
                    <foaf:Person>
                        <foaf:surname>Kostenko</foaf:surname>
                        <foaf:givenname>Olga</foaf:givenname>
                    </foaf:Person>
                </rdf:li>
                <rdf:li>
                    <foaf:Person>
                        <foaf:surname>Eisenhauer</foaf:surname>
                        <foaf:givenname>Nico</foaf:givenname>
                    </foaf:Person>
                </rdf:li>
                <rdf:li>
                    <foaf:Person>
                        <foaf:surname>Scheu</foaf:surname>
                        <foaf:givenname>Stefan</foaf:givenname>
                    </foaf:Person>
                </rdf:li>
                <rdf:li>
                    <foaf:Person>
                        <foaf:surname>Gleixner</foaf:surname>
                        <foaf:givenname>Gerd</foaf:givenname>
                    </foaf:Person>
                </rdf:li>
                <rdf:li>
                    <foaf:Person>
                        <foaf:surname>De Deyn</foaf:surname>
                        <foaf:givenname>Gerlinde B.</foaf:givenname>
                    </foaf:Person>
                </rdf:li>
                <rdf:li>
                    <foaf:Person>
                        <foaf:surname>van der Putten</foaf:surname>
                        <foaf:givenname>Wim H.</foaf:givenname>
                    </foaf:Person>
                </rdf:li>
            </rdf:Seq>
        </bib:authors>
        <dc:identifier>
            <dcterms:URI>
               <rdf:value>http://doi.wiley.com/10.1002/ecs2.1719</rdf:value>
            </dcterms:URI>
        </dc:identifier>
        <bib:pages>e01719</bib:pages>
        <dc:date>05/2017</dc:date>
        <dcterms:dateSubmitted>2018-02-27 11:43:51</dcterms:dateSubmitted>
        <z:libraryCatalog>CrossRef</z:libraryCatalog>
        <z:language>en</z:language>
        <dc:title>Possible mechanisms underlying abundance and diversity responses of nematode communities to plant diversity</dc:title>
    </bib:Article>
    <bib:Journal rdf:about="urn:issn:21508925">
        <prism:volume>8</prism:volume>
        <prism:number>5</prism:number>
        <dc:title>Ecosphere</dc:title>
        <dc:identifier>ISSN 21508925</dc:identifier>
        <dc:identifier>DOI 10.1002/ecs2.1719</dc:identifier>
    </bib:Journal>
    <bib:Article rdf:about="http://pubs.acs.org/doi/abs/10.1021/ac2021823">
        <z:itemType>journalArticle</z:itemType>
        <dcterms:isPartOf>
            <bib:Journal>
                <prism:volume>83</prism:volume>
                <prism:number>22</prism:number>
                <dc:title>Analytical Chemistry</dc:title>
                <dc:identifier>ISSN 0003-2700, 1520-6882</dc:identifier>
                <dc:identifier>DOI 10.1021/ac2021823</dc:identifier>
            </bib:Journal>
        </dcterms:isPartOf>
        <bib:authors>
            <rdf:Seq>
                <rdf:li>
                    <foaf:Person>
                        <foaf:surname>Creek</foaf:surname>
                        <foaf:givenname>Darren J.</foaf:givenname>
                    </foaf:Person>
                </rdf:li>
                <rdf:li>
                    <foaf:Person>
                        <foaf:surname>Jankevics</foaf:surname>
                        <foaf:givenname>Andris</foaf:givenname>
                    </foaf:Person>
                </rdf:li>
                <rdf:li>
                    <foaf:Person>
                        <foaf:surname>Breitling</foaf:surname>
                        <foaf:givenname>Rainer</foaf:givenname>
                    </foaf:Person>
                </rdf:li>
                <rdf:li>
                    <foaf:Person>
                        <foaf:surname>Watson</foaf:surname>
                        <foaf:givenname>David G.</foaf:givenname>
                    </foaf:Person>
                </rdf:li>
                <rdf:li>
                    <foaf:Person>
                        <foaf:surname>Barrett</foaf:surname>
                        <foaf:givenname>Michael P.</foaf:givenname>
                    </foaf:Person>
                </rdf:li>
                <rdf:li>
                    <foaf:Person>
                        <foaf:surname>Burgess</foaf:surname>
                        <foaf:givenname>Karl E. V.</foaf:givenname>
                    </foaf:Person>
                </rdf:li>
            </rdf:Seq>
        </bib:authors>
        <dc:identifier>
            <dcterms:URI>
                <rdf:value>http://pubs.acs.org/doi/abs/10.1021/ac2021823</rdf:value>
            </dcterms:URI>
        </dc:identifier>
        <bib:pages>8703-8710</bib:pages>
        <dc:date>2011-11-15</dc:date>
        <dcterms:dateSubmitted>2018-02-27 11:43:52</dcterms:dateSubmitted>
        <z:libraryCatalog>CrossRef</z:libraryCatalog>
        <z:language>en</z:language>
        <dc:title>Toward Global Metabolomics Analysis with Hydrophilic Interaction Liquid Chromatography–Mass Spectrometry: Improved Metabolite Identification by Retention Time Prediction</dc:title>
        <z:shortTitle>Toward Global Metabolomics Analysis with Hydrophilic Interaction Liquid Chromatography–Mass Spectrometry</z:shortTitle>
    </bib:Article>
    <bib:Article rdf:about="https://academic.oup.com/gigascience/article-lookup/doi/10.1186/s13742-016-0115-8">
        <z:itemType>journalArticle</z:itemType>
        <dcterms:isPartOf rdf:resource="urn:issn:2047-217X"/>
        <bib:authors>
            <rdf:Seq>
                <rdf:li>
                    <foaf:Person>
                        <foaf:surname>Davidson</foaf:surname>
                        <foaf:givenname>Robert L.</foaf:givenname>
                    </foaf:Person>
                </rdf:li>
                <rdf:li>
                    <foaf:Person>
                        <foaf:surname>Weber</foaf:surname>
                        <foaf:givenname>Ralf J. M.</foaf:givenname>
                    </foaf:Person>
                </rdf:li>
                <rdf:li>
                    <foaf:Person>
                        <foaf:surname>Liu</foaf:surname>
                        <foaf:givenname>Haoyu</foaf:givenname>
                    </foaf:Person>
                </rdf:li>
                <rdf:li>
                    <foaf:Person>
                        <foaf:surname>Sharma-Oates</foaf:surname>
                        <foaf:givenname>Archana</foaf:givenname>
                    </foaf:Person>
                </rdf:li>
                <rdf:li>
                    <foaf:Person>
                        <foaf:surname>Viant</foaf:surname>
                        <foaf:givenname>Mark R.</foaf:givenname>
                    </foaf:Person>
                </rdf:li>
            </rdf:Seq>
        </bib:authors>
        <dc:identifier>
            <dcterms:URI>
                <rdf:value>https://academic.oup.com/gigascience/article-lookup/doi/10.1186/s13742-016-0115-8</rdf:value>
            </dcterms:URI>
        </dc:identifier>
        <dc:date>12/2016</dc:date>
        <dcterms:dateSubmitted>2018-02-27 11:43:53</dcterms:dateSubmitted>
        <z:libraryCatalog>CrossRef</z:libraryCatalog>
        <z:language>en</z:language>
        <dc:title>Galaxy-M: a Galaxy workflow for processing and analyzing direct infusion and liquid chromatography mass spectrometry-based metabolomics data</dc:title>
        <z:shortTitle>Galaxy-M</z:shortTitle>
    </bib:Article>
    <bib:Journal rdf:about="urn:issn:2047-217X">
        <prism:volume>5</prism:volume>
        <prism:number>1</prism:number>
        <dc:title>GigaScience</dc:title>
        <dc:identifier>ISSN 2047-217X</dc:identifier>
        <dc:identifier>DOI 10.1186/s13742-016-0115-8</dc:identifier>
    </bib:Journal>
    <bib:Article rdf:about="http://pubs.acs.org/doi/abs/10.1021/ac7025964">
        <z:itemType>journalArticle</z:itemType>
        <dcterms:isPartOf>
            <bib:Journal>
                <prism:volume>80</prism:volume>
                <prism:number>10</prism:number>
                <dc:title>Analytical Chemistry</dc:title>
                <dc:identifier>ISSN 0003-2700, 1520-6882</dc:identifier>
                <dc:identifier>DOI 10.1021/ac7025964</dc:identifier>
            </bib:Journal>
        </dcterms:isPartOf>
        <bib:authors>
            <rdf:Seq>
                <rdf:li>
                    <foaf:Person>
                        <foaf:surname>De Meyer</foaf:surname>
                        <foaf:givenname>Tim</foaf:givenname>
                    </foaf:Person>
                </rdf:li>
                <rdf:li>
                    <foaf:Person>
                        <foaf:surname>Sinnaeve</foaf:surname>
                        <foaf:givenname>Davy</foaf:givenname>
                    </foaf:Person>
                </rdf:li>
                <rdf:li>
                    <foaf:Person>
                        <foaf:surname>Van Gasse</foaf:surname>
                        <foaf:givenname>Bjorn</foaf:givenname>
                    </foaf:Person>
                </rdf:li>
                <rdf:li>
                    <foaf:Person>
                        <foaf:surname>Tsiporkova</foaf:surname>
                        <foaf:givenname>Elena</foaf:givenname>
                    </foaf:Person>
                </rdf:li>
                <rdf:li>
                    <foaf:Person>
                        <foaf:surname>Rietzschel</foaf:surname>
                        <foaf:givenname>Ernst R.</foaf:givenname>
                    </foaf:Person>
                </rdf:li>
                <rdf:li>
                    <foaf:Person>
                        <foaf:surname>De Buyzere</foaf:surname>
                        <foaf:givenname>Marc L.</foaf:givenname>
                    </foaf:Person>
                </rdf:li>
                <rdf:li>
                    <foaf:Person>
                        <foaf:surname>Gillebert</foaf:surname>
                        <foaf:givenname>Thierry C.</foaf:givenname>
                    </foaf:Person>
                </rdf:li>
                <rdf:li>
                    <foaf:Person>
                        <foaf:surname>Bekaert</foaf:surname>
                        <foaf:givenname>Sofie</foaf:givenname>
                    </foaf:Person>
                </rdf:li>
                <rdf:li>
                    <foaf:Person>
                        <foaf:surname>Martins</foaf:surname>
                        <foaf:givenname>José C.</foaf:givenname>
                    </foaf:Person>
                </rdf:li>
                <rdf:li>
                    <foaf:Person>
                        <foaf:surname>Van Criekinge</foaf:surname>
                        <foaf:givenname>Wim</foaf:givenname>
                    </foaf:Person>
                </rdf:li>
            </rdf:Seq>
        </bib:authors>
        <dc:identifier>
            <dcterms:URI>
                <rdf:value>http://pubs.acs.org/doi/abs/10.1021/ac7025964</rdf:value>
            </dcterms:URI>
        </dc:identifier>
        <bib:pages>3783-3790</bib:pages>
        <dc:date>05/2008</dc:date>
        <dcterms:dateSubmitted>2018-02-27 11:43:54</dcterms:dateSubmitted>
        <z:libraryCatalog>CrossRef</z:libraryCatalog>
        <z:language>en</z:language>
        <dc:title>NMR-Based Characterization of Metabolic Alterations in Hypertension Using an Adaptive, Intelligent Binning Algorithm</dc:title>
    </bib:Article>
    <bib:Article rdf:about="http://linkinghub.elsevier.com/retrieve/pii/S0021967315010122">
        <z:itemType>journalArticle</z:itemType>
        <dcterms:isPartOf rdf:resource="urn:issn:00219673"/>
        <bib:authors>
            <rdf:Seq>
                <rdf:li>
                    <foaf:Person>
                        <foaf:surname>Domingo-Almenara</foaf:surname>
                        <foaf:givenname>Xavier</foaf:givenname>
                    </foaf:Person>
                </rdf:li>
                <rdf:li>
                    <foaf:Person>
                        <foaf:surname>Perera</foaf:surname>
                        <foaf:givenname>Alexandre</foaf:givenname>
                    </foaf:Person>
                </rdf:li>
                <rdf:li>
                    <foaf:Person>
                        <foaf:surname>Ramírez</foaf:surname>
                        <foaf:givenname>Noelia</foaf:givenname>
                    </foaf:Person>
                </rdf:li>
                <rdf:li>
                    <foaf:Person>
                        <foaf:surname>Cañellas</foaf:surname>
                        <foaf:givenname>Nicolau</foaf:givenname>
                    </foaf:Person>
                </rdf:li>
                <rdf:li>
                    <foaf:Person>
                        <foaf:surname>Correig</foaf:surname>
                        <foaf:givenname>Xavier</foaf:givenname>
                    </foaf:Person>
                </rdf:li>
                <rdf:li>
                    <foaf:Person>
                        <foaf:surname>Brezmes</foaf:surname>
                        <foaf:givenname>Jesus</foaf:givenname>
                    </foaf:Person>
                </rdf:li>
            </rdf:Seq>
        </bib:authors>
        <dc:identifier>
            <dcterms:URI>
                <rdf:value>http://linkinghub.elsevier.com/retrieve/pii/S0021967315010122</rdf:value>
            </dcterms:URI>
        </dc:identifier>
        <bib:pages>226-233</bib:pages>
        <dc:date>08/2015</dc:date>
        <dcterms:dateSubmitted>2018-02-27 11:43:59</dcterms:dateSubmitted>
        <z:libraryCatalog>CrossRef</z:libraryCatalog>
        <z:language>en</z:language>
        <dc:title>Compound identification in gas chromatography/mass spectrometry-based metabolomics by blind source separation</dc:title>
    </bib:Article>
    <bib:Journal rdf:about="urn:issn:00219673">
        <prism:volume>1409</prism:volume>
        <dc:title>Journal of Chromatography A</dc:title>
        <dc:identifier>ISSN 00219673</dc:identifier>
        <dc:identifier>DOI 10.1016/j.chroma.2015.07.044</dc:identifier>
    </bib:Journal>
    <bib:Article rdf:about="http://linkinghub.elsevier.com/retrieve/pii/S0021967316314315">
        <z:itemType>journalArticle</z:itemType>
        <dcterms:isPartOf>
            <bib:Journal>
                <prism:volume>1474</prism:volume>
                <dc:title>Journal of Chromatography A</dc:title>
                <dc:identifier>ISSN 00219673</dc:identifier>
                <dc:identifier>DOI 10.1016/j.chroma.2016.10.066</dc:identifier>
            </bib:Journal>
        </dcterms:isPartOf>
        <bib:authors>
            <rdf:Seq>
                <rdf:li>
                    <foaf:Person>
                        <foaf:surname>Domingo-Almenara</foaf:surname>
                        <foaf:givenname>Xavier</foaf:givenname>
                    </foaf:Person>
                </rdf:li>
                <rdf:li>
                    <foaf:Person>
                        <foaf:surname>Perera</foaf:surname>
                        <foaf:givenname>Alexandre</foaf:givenname>
                    </foaf:Person>
                </rdf:li>
                <rdf:li>
                    <foaf:Person>
                        <foaf:surname>Brezmes</foaf:surname>
                        <foaf:givenname>Jesus</foaf:givenname>
                    </foaf:Person>
                </rdf:li>
            </rdf:Seq>
        </bib:authors>
        <dc:identifier>
            <dcterms:URI>
                <rdf:value>http://linkinghub.elsevier.com/retrieve/pii/S0021967316314315</rdf:value>
            </dcterms:URI>
        </dc:identifier>
        <bib:pages>145-151</bib:pages>
        <dc:date>11/2016</dc:date>
        <dcterms:dateSubmitted>2018-02-27 11:44:00</dcterms:dateSubmitted>
        <z:libraryCatalog>CrossRef</z:libraryCatalog>
        <z:language>en</z:language>
        <dc:title>Avoiding hard chromatographic segmentation: A moving window approach for the automated resolution of gas chromatography–mass spectrometry-based metabolomics signals by multivariate methods</dc:title>
        <z:shortTitle>Avoiding hard chromatographic segmentation</z:shortTitle>
    </bib:Article>
    <bib:Article rdf:about="http://pubs.acs.org/doi/10.1021/acs.analchem.7b03929">
        <z:itemType>journalArticle</z:itemType>
        <dcterms:isPartOf>
            <bib:Journal>
                <prism:volume>90</prism:volume>
                <prism:number>1</prism:number>
                <dc:title>Analytical Chemistry</dc:title>
                <dc:identifier>ISSN 0003-2700, 1520-6882</dc:identifier>
                <dc:identifier>DOI 10.1021/acs.analchem.7b03929</dc:identifier>
            </bib:Journal>
        </dcterms:isPartOf>
        <bib:authors>
            <rdf:Seq>
                <rdf:li>
                    <foaf:Person>
                        <foaf:surname>Domingo-Almenara</foaf:surname>
                        <foaf:givenname>Xavier</foaf:givenname>
                    </foaf:Person>
                </rdf:li>
                <rdf:li>
                    <foaf:Person>
                        <foaf:surname>Montenegro-Burke</foaf:surname>
                        <foaf:givenname>J. Rafael</foaf:givenname>
                    </foaf:Person>
                </rdf:li>
                <rdf:li>
                    <foaf:Person>
                        <foaf:surname>Benton</foaf:surname>
                        <foaf:givenname>H. Paul</foaf:givenname>
                    </foaf:Person>
                </rdf:li>
                <rdf:li>
                    <foaf:Person>
                        <foaf:surname>Siuzdak</foaf:surname>
                        <foaf:givenname>Gary</foaf:givenname>
                    </foaf:Person>
                </rdf:li>
            </rdf:Seq>
        </bib:authors>
        <dc:identifier>
            <dcterms:URI>
                <rdf:value>http://pubs.acs.org/doi/10.1021/acs.analchem.7b03929</rdf:value>
            </dcterms:URI>
        </dc:identifier>
        <bib:pages>480-489</bib:pages>
        <dc:date>2018-01-02</dc:date>
        <dcterms:dateSubmitted>2018-02-27 11:44:01</dcterms:dateSubmitted>
        <z:libraryCatalog>CrossRef</z:libraryCatalog>
        <z:language>en</z:language>
        <dc:title>Annotation: A Computational Solution for Streamlining Metabolomics Analysis</dc:title>
        <z:shortTitle>Annotation</z:shortTitle>
    </bib:Article>
    <bib:Article rdf:about="http://linkinghub.elsevier.com/retrieve/pii/S0031942214000338">
        <z:itemType>journalArticle</z:itemType>
        <dcterms:isPartOf rdf:resource="urn:issn:00319422"/>
        <bib:authors>
            <rdf:Seq>
                <rdf:li>
                    <foaf:Person>
                        <foaf:surname>Dormont</foaf:surname>
                        <foaf:givenname>L.</foaf:givenname>
                    </foaf:Person>
                </rdf:li>
                <rdf:li>
                    <foaf:Person>
                        <foaf:surname>Delle-Vedove</foaf:surname>
                        <foaf:givenname>R.</foaf:givenname>
                    </foaf:Person>
                </rdf:li>
                <rdf:li>
                    <foaf:Person>
                        <foaf:surname>Bessière</foaf:surname>
                        <foaf:givenname>J.-M.</foaf:givenname>
                    </foaf:Person>
                </rdf:li>
                <rdf:li>
                    <foaf:Person>
                        <foaf:surname>Schatz</foaf:surname>
                        <foaf:givenname>B.</foaf:givenname>
                    </foaf:Person>
                </rdf:li>
            </rdf:Seq>
        </bib:authors>
        <dc:identifier>
            <dcterms:URI>
                <rdf:value>http://linkinghub.elsevier.com/retrieve/pii/S0031942214000338</rdf:value>
            </dcterms:URI>
        </dc:identifier>
        <bib:pages>51-59</bib:pages>
        <dc:date>04/2014</dc:date>
        <dcterms:dateSubmitted>2018-02-27 11:44:02</dcterms:dateSubmitted>
        <z:libraryCatalog>CrossRef</z:libraryCatalog>
        <z:language>en</z:language>
        <dc:title>Floral scent emitted by white and coloured morphs in orchids</dc:title>
    </bib:Article>
    <bib:Journal rdf:about="urn:issn:00319422">
        <prism:volume>100</prism:volume>
        <dc:title>Phytochemistry</dc:title>
        <dc:identifier>ISSN 00319422</dc:identifier>
        <dc:identifier>DOI 10.1016/j.phytochem.2014.01.009</dc:identifier>
    </bib:Journal>
    <bib:Article rdf:about="#item_36">
        <z:itemType>journalArticle</z:itemType>
        <dcterms:isPartOf>
            <bib:Journal>
                <prism:volume>93</prism:volume>
                <prism:number>4</prism:number>
                <dc:title>Ecology</dc:title>
            </bib:Journal>
        </dcterms:isPartOf>
        <bib:authors>
            <rdf:Seq>
                <rdf:li>
                    <foaf:Person>
                        <foaf:surname>Douma</foaf:surname>
                        <foaf:givenname>J. C.</foaf:givenname>
                    </foaf:Person>
                </rdf:li>
                <rdf:li>
                    <foaf:Person>
                        <foaf:surname>Shipley</foaf:surname>
                        <foaf:givenname>B.</foaf:givenname>
                    </foaf:Person>
                </rdf:li>
                <rdf:li>
                    <foaf:Person>
                        <foaf:surname>Witte</foaf:surname>
                        <foaf:givenname>J.-PM</foaf:givenname>
                    </foaf:Person>
                </rdf:li>
                <rdf:li>
                    <foaf:Person>
                        <foaf:surname>Aerts</foaf:surname>
                        <foaf:givenname>R.</foaf:givenname>
                    </foaf:Person>
                </rdf:li>
                <rdf:li>
                    <foaf:Person>
                        <foaf:surname>Van Bodegom</foaf:surname>
                        <foaf:givenname>P. M.</foaf:givenname>
                    </foaf:Person>
                </rdf:li>
            </rdf:Seq>
        </bib:authors>
        <bib:pages>825–835</bib:pages>
        <dc:date>2012</dc:date>
        <z:libraryCatalog>Google Scholar</z:libraryCatalog>
        <dc:title>Disturbance and resource availability act differently on the same suite of plant traits: revisiting assembly hypotheses</dc:title>
        <z:shortTitle>Disturbance and resource availability act differently on the same suite of plant traits</z:shortTitle>
    </bib:Article>
    <bib:BookSection rdf:about="http://doi.wiley.com/10.1002/9781444339956.ch2">
        <z:itemType>bookSection</z:itemType>
        <dcterms:isPartOf>
            <bib:Book>
                <dc:identifier>ISBN 978-1-4443-3995-6 978-1-4051-9954-4</dc:identifier>
                <dc:title>Annual Plant Reviews Volume 43</dc:title>
            </bib:Book>
        </dcterms:isPartOf>
        <dc:publisher>
            <foaf:Organization>
                <vcard:adr>
                    <vcard:Address>
                       <vcard:locality>Oxford, UK</vcard:locality>
                    </vcard:Address>
                </vcard:adr>
                <foaf:name>Wiley-Blackwell</foaf:name>
            </foaf:Organization>
        </dc:publisher>
        <bib:authors>
            <rdf:Seq>
                <rdf:li>
                    <foaf:Person>
                        <foaf:surname>Draper</foaf:surname>
                        <foaf:givenname>John</foaf:givenname>
                    </foaf:Person>
                </rdf:li>
                <rdf:li>
                    <foaf:Person>
                        <foaf:surname>Rasmussen</foaf:surname>
                        <foaf:givenname>Susanne</foaf:givenname>
                    </foaf:Person>
                </rdf:li>
                <rdf:li>
                    <foaf:Person>
                        <foaf:surname>Zubair</foaf:surname>
                        <foaf:givenname>Hassan</foaf:givenname>
                    </foaf:Person>
                </rdf:li>
            </rdf:Seq>
        </bib:authors>
        <bib:editors>
            <rdf:Seq>
                <rdf:li>
                    <foaf:Person>
                        <foaf:surname>Hall</foaf:surname>
                        <foaf:givenname>Robert D.</foaf:givenname>
                    </foaf:Person>
                </rdf:li>
            </rdf:Seq>
        </bib:editors>
        <dc:identifier>
            <dcterms:URI>
                <rdf:value>http://doi.wiley.com/10.1002/9781444339956.ch2</rdf:value>
            </dcterms:URI>
        </dc:identifier>
        <bib:pages>25-59</bib:pages>
        <dc:date>2011-03-17</dc:date>
        <dc:description>DOI: 10.1002/9781444339956.ch2</dc:description>
        <dcterms:dateSubmitted>2018-02-27 11:44:04</dcterms:dateSubmitted>
        <z:libraryCatalog>CrossRef</z:libraryCatalog>
        <dc:title>Metabolite Analysis and Metabolomics in the Study of Biotrophic Interactions between Plants and Microbes</dc:title>
    </bib:BookSection>
    <bib:Article rdf:about="https://academic.oup.com/aob/article-lookup/doi/10.1093/aob/mcs100">
        <z:itemType>journalArticle</z:itemType>
        <dcterms:isPartOf>
            <bib:Journal>
                <prism:volume>110</prism:volume>
                <prism:number>1</prism:number>
                <dc:title>Annals of Botany</dc:title>
                <dc:identifier>ISSN 0305-7364, 1095-8290</dc:identifier>
                <dc:identifier>DOI 10.1093/aob/mcs100</dc:identifier>
            </bib:Journal>
        </dcterms:isPartOf>
        <bib:authors>
            <rdf:Seq>
                <rdf:li>
                    <foaf:Person>
                        <foaf:surname>Drenovsky</foaf:surname>
                        <foaf:givenname>Rebecca E.</foaf:givenname>
                    </foaf:Person>
                </rdf:li>
                <rdf:li>
                    <foaf:Person>
                        <foaf:surname>Grewell</foaf:surname>
                        <foaf:givenname>Brenda J.</foaf:givenname>
                    </foaf:Person>
                </rdf:li>
                <rdf:li>
                    <foaf:Person>
                        <foaf:surname>D'Antonio</foaf:surname>
                        <foaf:givenname>Carla M.</foaf:givenname>
                    </foaf:Person>
                </rdf:li>
                <rdf:li>
                    <foaf:Person>
                        <foaf:surname>Funk</foaf:surname>
                        <foaf:givenname>Jennifer L.</foaf:givenname>
                    </foaf:Person>
                </rdf:li>
                <rdf:li>
                    <foaf:Person>
                        <foaf:surname>James</foaf:surname>
                        <foaf:givenname>Jeremy J.</foaf:givenname>
                    </foaf:Person>
                </rdf:li>
                <rdf:li>
                    <foaf:Person>
                        <foaf:surname>Molinari</foaf:surname>
                        <foaf:givenname>Nicole</foaf:givenname>
                    </foaf:Person>
                </rdf:li>
                <rdf:li>
                    <foaf:Person>
                        <foaf:surname>Parker</foaf:surname>
                        <foaf:givenname>Ingrid M.</foaf:givenname>
                    </foaf:Person>
                </rdf:li>
                <rdf:li>
                    <foaf:Person>
                        <foaf:surname>Richards</foaf:surname>
                        <foaf:givenname>Christina L.</foaf:givenname>
                    </foaf:Person>
                </rdf:li>
            </rdf:Seq>
        </bib:authors>
        <dc:identifier>
            <dcterms:URI>
                <rdf:value>https://academic.oup.com/aob/article-lookup/doi/10.1093/aob/mcs100</rdf:value>
            </dcterms:URI>
        </dc:identifier>
        <bib:pages>141-153</bib:pages>
        <dc:date>2012-07-01</dc:date>
        <dcterms:dateSubmitted>2018-02-27 11:44:05</dcterms:dateSubmitted>
        <z:libraryCatalog>CrossRef</z:libraryCatalog>
        <z:language>en</z:language>
        <dc:title>A functional trait perspective on plant invasion</dc:title>
    </bib:Article>
    <bib:Article rdf:about="https://academic.oup.com/treephys/article-lookup/doi/10.1093/treephys/tpv105">
        <z:itemType>journalArticle</z:itemType>
        <dcterms:isPartOf rdf:resource="urn:issn:0829-318X,%201758-4469"/>
        <bib:authors>
            <rdf:Seq>
                <rdf:li>
                    <foaf:Person>
                        <foaf:surname>Du</foaf:surname>
                        <foaf:givenname>Baoguo</foaf:givenname>
                    </foaf:Person>
                </rdf:li>
                <rdf:li>
                    <foaf:Person>
                        <foaf:surname>Jansen</foaf:surname>
                        <foaf:givenname>Kirstin</foaf:givenname>
                    </foaf:Person>
                </rdf:li>
                <rdf:li>
                    <foaf:Person>
                        <foaf:surname>Kleiber</foaf:surname>
                        <foaf:givenname>Anita</foaf:givenname>
                    </foaf:Person>
                </rdf:li>
                <rdf:li>
                    <foaf:Person>
                        <foaf:surname>Eiblmeier</foaf:surname>
                        <foaf:givenname>Monika</foaf:givenname>
                    </foaf:Person>
                </rdf:li>
                <rdf:li>
                    <foaf:Person>
                        <foaf:surname>Kammerer</foaf:surname>
                        <foaf:givenname>Bernd</foaf:givenname>
                    </foaf:Person>
                </rdf:li>
                <rdf:li>
                    <foaf:Person>
                        <foaf:surname>Ensminger</foaf:surname>
                        <foaf:givenname>Ingo</foaf:givenname>
                    </foaf:Person>
                </rdf:li>
                <rdf:li>
                    <foaf:Person>
                        <foaf:surname>Gessler</foaf:surname>
                        <foaf:givenname>Arthur</foaf:givenname>
                    </foaf:Person>
                </rdf:li>
                <rdf:li>
                    <foaf:Person>
                        <foaf:surname>Rennenberg</foaf:surname>
                        <foaf:givenname>Heinz</foaf:givenname>
                    </foaf:Person>
                </rdf:li>
                <rdf:li>
                    <foaf:Person>
                        <foaf:surname>Kreuzwieser</foaf:surname>
                        <foaf:givenname>Jürgen</foaf:givenname>
                    </foaf:Person>
                </rdf:li>
            </rdf:Seq>
        </bib:authors>
        <bib:editors>
            <rdf:Seq>
                <rdf:li>
                    <foaf:Person>
                        <foaf:surname>Millard</foaf:surname>
                        <foaf:givenname>Peter</foaf:givenname>
                    </foaf:Person>
                </rdf:li>
            </rdf:Seq>
        </bib:editors>
        <dc:identifier>
            <dcterms:URI>
                <rdf:value>https://academic.oup.com/treephys/article-lookup/doi/10.1093/treephys/tpv105</rdf:value>
            </dcterms:URI>
        </dc:identifier>
        <bib:pages>tpv105</bib:pages>
        <dc:date>2015-10-20</dc:date>
        <dcterms:dateSubmitted>2018-02-27 11:44:06</dcterms:dateSubmitted>
        <z:libraryCatalog>CrossRef</z:libraryCatalog>
        <z:language>en</z:language>
        <dc:title>A coastal and an interior Douglas fir provenance exhibit different metabolic strategies to deal with drought stress</dc:title>
    </bib:Article>
    <bib:Journal rdf:about="urn:issn:0829-318X,%201758-4469">
        <dc:title>Tree Physiology</dc:title>
        <dc:identifier>ISSN 0829-318X, 1758-4469</dc:identifier>
        <dc:identifier>DOI 10.1093/treephys/tpv105</dc:identifier>
    </bib:Journal>
    <bib:Article rdf:about="http://www.pnas.org/lookup/doi/10.1073/pnas.1509788112">
        <z:itemType>journalArticle</z:itemType>
        <dcterms:isPartOf rdf:resource="urn:issn:0027-8424,%201091-6490"/>
        <bib:authors>
            <rdf:Seq>
                <rdf:li>
                    <foaf:Person>
                        <foaf:surname>Dührkop</foaf:surname>
                        <foaf:givenname>Kai</foaf:givenname>
                    </foaf:Person>
                </rdf:li>
                <rdf:li>
                    <foaf:Person>
                        <foaf:surname>Shen</foaf:surname>
                        <foaf:givenname>Huibin</foaf:givenname>
                    </foaf:Person>
                </rdf:li>
                <rdf:li>
                    <foaf:Person>
                        <foaf:surname>Meusel</foaf:surname>
                        <foaf:givenname>Marvin</foaf:givenname>
                    </foaf:Person>
                </rdf:li>
                <rdf:li>
                    <foaf:Person>
                        <foaf:surname>Rousu</foaf:surname>
                        <foaf:givenname>Juho</foaf:givenname>
                    </foaf:Person>
                </rdf:li>
                <rdf:li>
                    <foaf:Person>
                        <foaf:surname>Böcker</foaf:surname>
                        <foaf:givenname>Sebastian</foaf:givenname>
                    </foaf:Person>
                </rdf:li>
            </rdf:Seq>
        </bib:authors>
        <dc:identifier>
            <dcterms:URI>
                <rdf:value>http://www.pnas.org/lookup/doi/10.1073/pnas.1509788112</rdf:value>
            </dcterms:URI>
        </dc:identifier>
        <bib:pages>12580-12585</bib:pages>
        <dc:date>2015-10-13</dc:date>
        <dcterms:dateSubmitted>2018-02-27 11:44:07</dcterms:dateSubmitted>
        <z:libraryCatalog>CrossRef</z:libraryCatalog>
        <z:language>en</z:language>
        <dc:title>Searching molecular structure databases with tandem mass spectra using CSI:FingerID</dc:title>
        <z:shortTitle>Searching molecular structure databases with tandem mass spectra using CSI</z:shortTitle>
    </bib:Article>
    <bib:Journal rdf:about="urn:issn:0027-8424,%201091-6490">
        <prism:volume>112</prism:volume>
        <prism:number>41</prism:number>
        <dc:title>Proceedings of the National Academy of Sciences</dc:title>
        <dc:identifier>ISSN 0027-8424, 1091-6490</dc:identifier>
        <dc:identifier>DOI 10.1073/pnas.1509788112</dc:identifier>
    </bib:Journal>
    <bib:Article rdf:about="http://linkinghub.elsevier.com/retrieve/pii/S0165993605000348">
        <z:itemType>journalArticle</z:itemType>
        <dcterms:isPartOf rdf:resource="urn:issn:01659936"/>
        <bib:authors>
            <rdf:Seq>
                <rdf:li>
                    <foaf:Person>
                        <foaf:surname>Dunn</foaf:surname>
                        <foaf:givenname>Warwick B.</foaf:givenname>
                    </foaf:Person>
                </rdf:li>
                <rdf:li>
                    <foaf:Person>
                        <foaf:surname>Ellis</foaf:surname>
                        <foaf:givenname>David. I</foaf:givenname>
                    </foaf:Person>
                </rdf:li>
            </rdf:Seq>
        </bib:authors>
        <dc:identifier>
            <dcterms:URI>
                <rdf:value>http://linkinghub.elsevier.com/retrieve/pii/S0165993605000348</rdf:value>
            </dcterms:URI>
        </dc:identifier>
        <bib:pages>285-294</bib:pages>
        <dc:date>04/2005</dc:date>
        <dcterms:dateSubmitted>2018-02-27 11:44:08</dcterms:dateSubmitted>
        <z:libraryCatalog>CrossRef</z:libraryCatalog>
        <z:language>en</z:language>
        <dc:title>Metabolomics: Current analytical platforms and methodologies</dc:title>
        <z:shortTitle>Metabolomics</z:shortTitle>
    </bib:Article>
    <bib:Journal rdf:about="urn:issn:01659936">
        <prism:volume>24</prism:volume>
        <prism:number>4</prism:number>
        <dc:title>TrAC Trends in Analytical Chemistry</dc:title>
        <dc:identifier>ISSN 01659936</dc:identifier>
        <dc:identifier>DOI 10.1016/j.trac.2004.11.021</dc:identifier>
    </bib:Journal>
    <bib:Article rdf:about="http://www.future-science.com/doi/10.4155/bio.12.204">
        <z:itemType>journalArticle</z:itemType>
        <dcterms:isPartOf rdf:resource="urn:issn:1757-6180,%201757-6199"/>
        <bib:authors>
            <rdf:Seq>
                <rdf:li>
                    <foaf:Person>
                        <foaf:surname>Dunn</foaf:surname>
                        <foaf:givenname>Warwick B</foaf:givenname>
                    </foaf:Person>
                </rdf:li>
                <rdf:li>
                    <foaf:Person>
                        <foaf:surname>Wilson</foaf:surname>
                        <foaf:givenname>Ian D</foaf:givenname>
                    </foaf:Person>
                </rdf:li>
                <rdf:li>
                    <foaf:Person>
                        <foaf:surname>Nicholls</foaf:surname>
                        <foaf:givenname>Andrew W</foaf:givenname>
                    </foaf:Person>
                </rdf:li>
                <rdf:li>
                    <foaf:Person>
                        <foaf:surname>Broadhurst</foaf:surname>
                        <foaf:givenname>David</foaf:givenname>
                    </foaf:Person>
                </rdf:li>
            </rdf:Seq>
        </bib:authors>
        <dc:identifier>
            <dcterms:URI>
                <rdf:value>http://www.future-science.com/doi/10.4155/bio.12.204</rdf:value>
            </dcterms:URI>
        </dc:identifier>
        <bib:pages>2249-2264</bib:pages>
        <dc:date>09/2012</dc:date>
        <dcterms:dateSubmitted>2018-02-27 11:44:09</dcterms:dateSubmitted>
        <z:libraryCatalog>CrossRef</z:libraryCatalog>
        <z:language>en</z:language>
        <dc:title>The importance of experimental design and QC samples in large-scale and MS-driven untargeted metabolomic studies of humans</dc:title>
    </bib:Article>
    <bib:Journal rdf:about="urn:issn:1757-6180,%201757-6199">
        <prism:volume>4</prism:volume>
        <prism:number>18</prism:number>
        <dc:title>Bioanalysis</dc:title>
        <dc:identifier>ISSN 1757-6180, 1757-6199</dc:identifier>
        <dc:identifier>DOI 10.4155/bio.12.204</dc:identifier>
    </bib:Journal>
    <bib:Article rdf:about="http://linkinghub.elsevier.com/retrieve/pii/S0958166916301847">
        <z:itemType>journalArticle</z:itemType>
        <dcterms:isPartOf rdf:resource="urn:issn:09581669"/>
        <bib:authors>
            <rdf:Seq>
                <rdf:li>
                    <foaf:Person>
                        <foaf:surname>Eghbalnia</foaf:surname>
                        <foaf:givenname>Hamid R</foaf:givenname>
                    </foaf:Person>
                </rdf:li>
                <rdf:li>
                    <foaf:Person>
                        <foaf:surname>Romero</foaf:surname>
                        <foaf:givenname>Pedro R</foaf:givenname>
                    </foaf:Person>
                </rdf:li>
                <rdf:li>
                    <foaf:Person>
                        <foaf:surname>Westler</foaf:surname>
                        <foaf:givenname>William M</foaf:givenname>
                    </foaf:Person>
                </rdf:li>
                <rdf:li>
                    <foaf:Person>
                        <foaf:surname>Baskaran</foaf:surname>
                        <foaf:givenname>Kumaran</foaf:givenname>
                    </foaf:Person>
                </rdf:li>
                <rdf:li>
                    <foaf:Person>
                        <foaf:surname>Ulrich</foaf:surname>
                        <foaf:givenname>Eldon L</foaf:givenname>
                    </foaf:Person>
                </rdf:li>
                <rdf:li>
                    <foaf:Person>
                        <foaf:surname>Markley</foaf:surname>
                        <foaf:givenname>John L</foaf:givenname>
                    </foaf:Person>
                </rdf:li>
            </rdf:Seq>
        </bib:authors>
        <dc:identifier>
            <dcterms:URI>
                <rdf:value>http://linkinghub.elsevier.com/retrieve/pii/S0958166916301847</rdf:value>
            </dcterms:URI>
        </dc:identifier>
        <bib:pages>56-61</bib:pages>
        <dc:date>02/2017</dc:date>
        <dcterms:dateSubmitted>2018-02-27 11:44:09</dcterms:dateSubmitted>
        <z:libraryCatalog>CrossRef</z:libraryCatalog>
        <z:language>en</z:language>
        <dc:title>Increasing rigor in NMR-based metabolomics through validated and open source tools</dc:title>
    </bib:Article>
    <bib:Journal rdf:about="urn:issn:09581669">
        <prism:volume>43</prism:volume>
        <dc:title>Current Opinion in Biotechnology</dc:title>
        <dc:identifier>ISSN 09581669</dc:identifier>
        <dc:identifier>DOI 10.1016/j.copbio.2016.08.005</dc:identifier>
    </bib:Journal>
    <bib:Article rdf:about="http://rsbl.royalsocietypublishing.org/lookup/doi/10.1098/rsbl.2015.0853">
        <z:itemType>journalArticle</z:itemType>
        <dcterms:isPartOf rdf:resource="urn:issn:1744-9561,%201744-957X"/>
        <bib:authors>
            <rdf:Seq>
                <rdf:li>
                    <foaf:Person>
                        <foaf:surname>Ehlers</foaf:surname>
                        <foaf:givenname>Bodil K.</foaf:givenname>
                    </foaf:Person>
                </rdf:li>
                <rdf:li>
                    <foaf:Person>
                        <foaf:surname>Damgaard</foaf:surname>
                        <foaf:givenname>Christian F.</foaf:givenname>
                    </foaf:Person>
                </rdf:li>
                <rdf:li>
                    <foaf:Person>
                        <foaf:surname>Laroche</foaf:surname>
                        <foaf:givenname>Fabien</foaf:givenname>
                    </foaf:Person>
                </rdf:li>
            </rdf:Seq>
        </bib:authors>
        <dc:identifier>
            <dcterms:URI>
                <rdf:value>http://rsbl.royalsocietypublishing.org/lookup/doi/10.1098/rsbl.2015.0853</rdf:value>
            </dcterms:URI>
        </dc:identifier>
        <bib:pages>20150853</bib:pages>
        <dc:date>01/2016</dc:date>
        <dcterms:dateSubmitted>2018-02-27 11:44:10</dcterms:dateSubmitted>
        <z:libraryCatalog>CrossRef</z:libraryCatalog>
        <z:language>en</z:language>
        <dc:title>Intraspecific genetic variation and species coexistence in plant communities</dc:title>
    </bib:Article>
    <bib:Journal rdf:about="urn:issn:1744-9561,%201744-957X">
        <prism:volume>12</prism:volume>
        <prism:number>1</prism:number>
        <dc:title>Biology Letters</dc:title>
        <dc:identifier>ISSN 1744-9561, 1744-957X</dc:identifier>
        <dc:identifier>DOI 10.1098/rsbl.2015.0853</dc:identifier>
    </bib:Journal>
    <bib:Article rdf:about="http://doi.wiley.com/10.1111/j.1365-2486.2011.02555.x">
        <z:itemType>journalArticle</z:itemType>
        <dcterms:isPartOf rdf:resource="urn:issn:13541013"/>
        <bib:authors>
            <rdf:Seq>
                <rdf:li>
                    <foaf:Person>
                        <foaf:surname>Eisenhauer</foaf:surname>
                        <foaf:givenname>Nico</foaf:givenname>
                    </foaf:Person>
                </rdf:li>
                <rdf:li>
                    <foaf:Person>
                        <foaf:surname>Cesarz</foaf:surname>
                        <foaf:givenname>Simone</foaf:givenname>
                    </foaf:Person>
                </rdf:li>
                <rdf:li>
                    <foaf:Person>
                        <foaf:surname>Koller</foaf:surname>
                        <foaf:givenname>Robert</foaf:givenname>
                    </foaf:Person>
                </rdf:li>
                <rdf:li>
                    <foaf:Person>
                        <foaf:surname>Worm</foaf:surname>
                        <foaf:givenname>Kally</foaf:givenname>
                    </foaf:Person>
                </rdf:li>
                <rdf:li>
                    <foaf:Person>
                        <foaf:surname>Reich</foaf:surname>
                        <foaf:givenname>Peter B.</foaf:givenname>
                    </foaf:Person>
                </rdf:li>
            </rdf:Seq>
        </bib:authors>
        <dc:identifier>
            <dcterms:URI>
                <rdf:value>http://doi.wiley.com/10.1111/j.1365-2486.2011.02555.x</rdf:value>
            </dcterms:URI>
        </dc:identifier>
        <bib:pages>435-447</bib:pages>
        <dc:date>02/2012</dc:date>
        <dcterms:dateSubmitted>2018-02-27 11:44:11</dcterms:dateSubmitted>
        <z:libraryCatalog>CrossRef</z:libraryCatalog>
        <z:language>en</z:language>
        <dc:title>Global change belowground: impacts of elevated CO2, nitrogen, and summer drought on soil food webs and biodiversity</dc:title>
        <z:shortTitle>Global change belowground</z:shortTitle>
    </bib:Article>
    <bib:Journal rdf:about="urn:issn:13541013">
        <prism:volume>18</prism:volume>
        <prism:number>2</prism:number>
        <dc:title>Global Change Biology</dc:title>
        <dc:identifier>ISSN 13541013</dc:identifier>
        <dc:identifier>DOI 10.1111/j.1365-2486.2011.02555.x</dc:identifier>
    </bib:Journal>
    <bib:Article rdf:about="http://linkinghub.elsevier.com/retrieve/pii/S0031405615000281">
        <z:itemType>journalArticle</z:itemType>
        <dcterms:isPartOf rdf:resource="urn:issn:00314056"/>
        <bib:authors>
            <rdf:Seq>
                <rdf:li>
                    <foaf:Person>
                        <foaf:surname>Eisenhauer</foaf:surname>
                        <foaf:givenname>Nico</foaf:givenname>
                    </foaf:Person>
                </rdf:li>
                <rdf:li>
                    <foaf:Person>
                        <foaf:surname>Bowker</foaf:surname>
                        <foaf:givenname>Matthew A.</foaf:givenname>
                    </foaf:Person>
                </rdf:li>
                <rdf:li>
                    <foaf:Person>
                        <foaf:surname>Grace</foaf:surname>
                        <foaf:givenname>James B.</foaf:givenname>
                    </foaf:Person>
                </rdf:li>
                <rdf:li>
                    <foaf:Person>
                        <foaf:surname>Powell</foaf:surname>
                        <foaf:givenname>Jeff R.</foaf:givenname>
                    </foaf:Person>
                </rdf:li>
            </rdf:Seq>
        </bib:authors>
        <dc:identifier>
            <dcterms:URI>
                <rdf:value>http://linkinghub.elsevier.com/retrieve/pii/S0031405615000281</rdf:value>
            </dcterms:URI>
        </dc:identifier>
        <bib:pages>65-72</bib:pages>
        <dc:date>03/2015</dc:date>
        <dcterms:dateSubmitted>2018-02-27 11:44:12</dcterms:dateSubmitted>
        <z:libraryCatalog>CrossRef</z:libraryCatalog>
        <z:language>en</z:language>
        <dc:title>From patterns to causal understanding: Structural equation modeling (SEM) in soil ecology</dc:title>
        <z:shortTitle>From patterns to causal understanding</z:shortTitle>
    </bib:Article>
    <bib:Journal rdf:about="urn:issn:00314056">
        <prism:volume>58</prism:volume>
        <prism:number>2-3</prism:number>
        <dc:title>Pedobiologia</dc:title>
        <dc:identifier>ISSN 00314056</dc:identifier>
        <dc:identifier>DOI 10.1016/j.pedobi.2015.03.002</dc:identifier>
    </bib:Journal>
    <bib:Article rdf:about="http://doi.wiley.com/10.1111/1365-2745.12431">
        <z:itemType>journalArticle</z:itemType>
        <dcterms:isPartOf rdf:resource="urn:issn:00220477"/>
        <bib:authors>
            <rdf:Seq>
                <rdf:li>
                    <foaf:Person>
                        <foaf:surname>Endara</foaf:surname>
                        <foaf:givenname>María-José</foaf:givenname>
                    </foaf:Person>
                </rdf:li>
                <rdf:li>
                    <foaf:Person>
                        <foaf:surname>Weinhold</foaf:surname>
                        <foaf:givenname>Alexander</foaf:givenname>
                    </foaf:Person>
                </rdf:li>
                <rdf:li>
                    <foaf:Person>
                        <foaf:surname>Cox</foaf:surname>
                        <foaf:givenname>James E.</foaf:givenname>
                    </foaf:Person>
                </rdf:li>
                <rdf:li>
                    <foaf:Person>
                        <foaf:surname>Wiggins</foaf:surname>
                        <foaf:givenname>Natasha L.</foaf:givenname>
                    </foaf:Person>
                </rdf:li>
                <rdf:li>
                    <foaf:Person>
                        <foaf:surname>Coley</foaf:surname>
                        <foaf:givenname>Phyllis D.</foaf:givenname>
                    </foaf:Person>
                </rdf:li>
                <rdf:li>
                    <foaf:Person>
                        <foaf:surname>Kursar</foaf:surname>
                        <foaf:givenname>Thomas A.</foaf:givenname>
                    </foaf:Person>
                </rdf:li>
            </rdf:Seq>
        </bib:authors>
        <bib:editors>
            <rdf:Seq>
                <rdf:li>
                    <foaf:Person>
                        <foaf:surname>Carson</foaf:surname>
                        <foaf:givenname>Walter</foaf:givenname>
                    </foaf:Person>
                </rdf:li>
            </rdf:Seq>
        </bib:editors>
        <dc:identifier>
            <dcterms:URI>
               <rdf:value>http://doi.wiley.com/10.1111/1365-2745.12431</rdf:value>
            </dcterms:URI>
        </dc:identifier>
        <bib:pages>1107-1118</bib:pages>
        <dc:date>09/2015</dc:date>
        <dcterms:dateSubmitted>2018-02-27 11:44:13</dcterms:dateSubmitted>
        <z:libraryCatalog>CrossRef</z:libraryCatalog>
        <z:language>en</z:language>
        <dc:title>Divergent evolution in antiherbivore defences within species complexes at a single Amazonian site</dc:title>
    </bib:Article>
    <bib:Journal rdf:about="urn:issn:00220477">
        <prism:volume>103</prism:volume>
        <prism:number>5</prism:number>
        <dc:title>Journal of Ecology</dc:title>
        <dc:identifier>ISSN 00220477</dc:identifier>
        <dc:identifier>DOI 10.1111/1365-2745.12431</dc:identifier>
    </bib:Journal>
    <bib:Article rdf:about="http://journal.frontiersin.org/Article/10.3389/fpls.2016.00594/abstract">
        <z:itemType>journalArticle</z:itemType>
        <dcterms:isPartOf rdf:resource="urn:issn:1664-462X"/>
        <bib:authors>
            <rdf:Seq>
                <rdf:li>
                    <foaf:Person>
                        <foaf:surname>Fernandez</foaf:surname>
                        <foaf:givenname>Catherine</foaf:givenname>
                    </foaf:Person>
                </rdf:li>
                <rdf:li>
                    <foaf:Person>
                        <foaf:surname>Monnier</foaf:surname>
                        <foaf:givenname>Yogan</foaf:givenname>
                    </foaf:Person>
                </rdf:li>
                <rdf:li>
                    <foaf:Person>
                        <foaf:surname>Santonja</foaf:surname>
                        <foaf:givenname>Mathieu</foaf:givenname>
                    </foaf:Person>
                </rdf:li>
                <rdf:li>
                    <foaf:Person>
                        <foaf:surname>Gallet</foaf:surname>
                        <foaf:givenname>Christiane</foaf:givenname>
                    </foaf:Person>
                </rdf:li>
                <rdf:li>
                    <foaf:Person>
                        <foaf:surname>Weston</foaf:surname>
                        <foaf:givenname>Leslie A.</foaf:givenname>
                    </foaf:Person>
                </rdf:li>
                <rdf:li>
                    <foaf:Person>
                        <foaf:surname>Prévosto</foaf:surname>
                        <foaf:givenname>Bernard</foaf:givenname>
                    </foaf:Person>
                </rdf:li>
                <rdf:li>
                    <foaf:Person>
                        <foaf:surname>Saunier</foaf:surname>
                        <foaf:givenname>Amélie</foaf:givenname>
                    </foaf:Person>
                </rdf:li>
                <rdf:li>
                    <foaf:Person>
                        <foaf:surname>Baldy</foaf:surname>
                        <foaf:givenname>Virginie</foaf:givenname>
                    </foaf:Person>
                </rdf:li>
                <rdf:li>
                    <foaf:Person>
                        <foaf:surname>Bousquet-Mélou</foaf:surname>
                        <foaf:givenname>Anne</foaf:givenname>
                    </foaf:Person>
                </rdf:li>
            </rdf:Seq>
        </bib:authors>
        <dc:identifier>
            <dcterms:URI>
                <rdf:value>http://journal.frontiersin.org/Article/10.3389/fpls.2016.00594/abstract</rdf:value>
            </dcterms:URI>
        </dc:identifier>
        <dc:date>2016-05-04</dc:date>
        <dcterms:dateSubmitted>2018-02-27 11:44:14</dcterms:dateSubmitted>
        <z:libraryCatalog>CrossRef</z:libraryCatalog>
        <dc:title>The Impact of Competition and Allelopathy on the Trade-Off between Plant Defense and Growth in Two Contrasting Tree Species</dc:title>
    </bib:Article>
    <bib:Journal rdf:about="urn:issn:1664-462X">
        <prism:volume>7</prism:volume>
        <dc:title>Frontiers in Plant Science</dc:title>
        <dc:identifier>ISSN 1664-462X</dc:identifier>
        <dc:identifier>DOI 10.3389/fpls.2016.00594</dc:identifier>
    </bib:Journal>
    <bib:Article rdf:about="http://linkinghub.elsevier.com/retrieve/pii/S0031942214005470">
        <z:itemType>journalArticle</z:itemType>
        <dcterms:isPartOf>
            <bib:Journal>
                <prism:volume>110</prism:volume>
                <dc:title>Phytochemistry</dc:title>
                <dc:identifier>ISSN 00319422</dc:identifier>
                <dc:identifier>DOI 10.1016/j.phytochem.2014.12.015</dc:identifier>
            </bib:Journal>
        </dcterms:isPartOf>
        <bib:authors>
            <rdf:Seq>
                <rdf:li>
                    <foaf:Person>
                        <foaf:surname>Fester</foaf:surname>
                        <foaf:givenname>Thomas</foaf:givenname>
                    </foaf:Person>
                </rdf:li>
            </rdf:Seq>
        </bib:authors>
        <dc:identifier>
            <dcterms:URI>
                <rdf:value>http://linkinghub.elsevier.com/retrieve/pii/S0031942214005470</rdf:value>
            </dcterms:URI>
        </dc:identifier>
        <bib:pages>6-12</bib:pages>
        <dc:date>02/2015</dc:date>
        <dcterms:dateSubmitted>2018-02-27 11:44:15</dcterms:dateSubmitted>
        <z:libraryCatalog>CrossRef</z:libraryCatalog>
        <z:language>en</z:language>
        <dc:title>Plant metabolite profiles and the buffering capacities of ecosystems</dc:title>
    </bib:Article>
    <bib:Article rdf:about="http://doi.wiley.com/10.1111/j.1399-3054.2011.01480.x">
        <z:itemType>journalArticle</z:itemType>
        <dcterms:isPartOf>
            <bib:Journal>
                <prism:volume>142</prism:volume>
                <prism:number>4</prism:number>
                <dc:title>Physiologia Plantarum</dc:title>
                <dc:identifier>ISSN 00319317</dc:identifier>
                <dc:identifier>DOI 10.1111/j.1399-3054.2011.01480.x</dc:identifier>
            </bib:Journal>
        </dcterms:isPartOf>
        <bib:authors>
            <rdf:Seq>
                <rdf:li>
                    <foaf:Person>
                        <foaf:surname>Field</foaf:surname>
                        <foaf:givenname>Katie J.</foaf:givenname>
                    </foaf:Person>
                </rdf:li>
                <rdf:li>
                    <foaf:Person>
                        <foaf:surname>Lake</foaf:surname>
                        <foaf:givenname>Janice A.</foaf:givenname>
                    </foaf:Person>
                </rdf:li>
            </rdf:Seq>
        </bib:authors>
        <dc:identifier>
            <dcterms:URI>
                <rdf:value>http://doi.wiley.com/10.1111/j.1399-3054.2011.01480.x</rdf:value>
            </dcterms:URI>
        </dc:identifier>
        <bib:pages>352-360</bib:pages>
        <dc:date>08/2011</dc:date>
        <dcterms:dateSubmitted>2018-02-27 11:44:20</dcterms:dateSubmitted>
        <z:libraryCatalog>CrossRef</z:libraryCatalog>
        <z:language>en</z:language>
        <dc:title>Environmental metabolomics links genotype to phenotype and predicts genotype abundance in wild plant populations</dc:title>
    </bib:Article>
    <bib:Article rdf:about="http://linkinghub.elsevier.com/retrieve/pii/S0168165617315651">
        <z:itemType>journalArticle</z:itemType>
        <dcterms:isPartOf rdf:resource="urn:issn:01681656"/>
        <bib:authors>
            <rdf:Seq>
                <rdf:li>
                    <foaf:Person>
                        <foaf:surname>Fillbrunn</foaf:surname>
                        <foaf:givenname>Alexander</foaf:givenname>
                    </foaf:Person>
                </rdf:li>
                <rdf:li>
                    <foaf:Person>
                        <foaf:surname>Dietz</foaf:surname>
                        <foaf:givenname>Christian</foaf:givenname>
                    </foaf:Person>
                </rdf:li>
                <rdf:li>
                    <foaf:Person>
                        <foaf:surname>Pfeuffer</foaf:surname>
                        <foaf:givenname>Julianus</foaf:givenname>
                    </foaf:Person>
                </rdf:li>
                <rdf:li>
                    <foaf:Person>
                        <foaf:surname>Rahn</foaf:surname>
                        <foaf:givenname>René</foaf:givenname>
                    </foaf:Person>
                </rdf:li>
                <rdf:li>
                    <foaf:Person>
                        <foaf:surname>Landrum</foaf:surname>
                        <foaf:givenname>Gregory A.</foaf:givenname>
                    </foaf:Person>
                </rdf:li>
                <rdf:li>
                    <foaf:Person>
                        <foaf:surname>Berthold</foaf:surname>
                        <foaf:givenname>Michael R.</foaf:givenname>
                    </foaf:Person>
                </rdf:li>
            </rdf:Seq>
        </bib:authors>
        <dc:identifier>
            <dcterms:URI>
                <rdf:value>http://linkinghub.elsevier.com/retrieve/pii/S0168165617315651</rdf:value>
            </dcterms:URI>
        </dc:identifier>
        <bib:pages>149-156</bib:pages>
        <dc:date>11/2017</dc:date>
        <dcterms:dateSubmitted>2018-02-27 11:44:21</dcterms:dateSubmitted>
        <z:libraryCatalog>CrossRef</z:libraryCatalog>
        <z:language>en</z:language>
        <dc:title>KNIME for reproducible cross-domain analysis of life science data</dc:title>
    </bib:Article>
    <bib:Journal rdf:about="urn:issn:01681656">
        <prism:volume>261</prism:volume>
        <dc:title>Journal of Biotechnology</dc:title>
        <dc:identifier>ISSN 01681656</dc:identifier>
        <dc:identifier>DOI 10.1016/j.jbiotec.2017.07.028</dc:identifier>
    </bib:Journal>
    <bib:Article rdf:about="http://doi.wiley.com/10.1111/1462-2920.12899">
        <z:itemType>journalArticle</z:itemType>
        <dcterms:isPartOf rdf:resource="urn:issn:14622912"/>
        <bib:authors>
            <rdf:Seq>
                <rdf:li>
                    <foaf:Person>
                        <foaf:surname>Fiore</foaf:surname>
                        <foaf:givenname>Cara L.</foaf:givenname>
                    </foaf:Person>
                </rdf:li>
                <rdf:li>
                    <foaf:Person>
                        <foaf:surname>Longnecker</foaf:surname>
                        <foaf:givenname>Krista</foaf:givenname>
                    </foaf:Person>
                </rdf:li>
                <rdf:li>
                    <foaf:Person>
                        <foaf:surname>Kido Soule</foaf:surname>
                        <foaf:givenname>Melissa C.</foaf:givenname>
                    </foaf:Person>
                </rdf:li>
                <rdf:li>
                    <foaf:Person>
                        <foaf:surname>Kujawinski</foaf:surname>
                        <foaf:givenname>Elizabeth B.</foaf:givenname>
                    </foaf:Person>
                </rdf:li>
            </rdf:Seq>
        </bib:authors>
        <dc:identifier>
            <dcterms:URI>
               <rdf:value>http://doi.wiley.com/10.1111/1462-2920.12899</rdf:value>
            </dcterms:URI>
        </dc:identifier>
        <bib:pages>3949-3963</bib:pages>
        <dc:date>10/2015</dc:date>
        <dcterms:dateSubmitted>2018-02-27 11:44:22</dcterms:dateSubmitted>
        <z:libraryCatalog>CrossRef</z:libraryCatalog>
        <z:language>en</z:language>
        <dc:title>Release of ecologically relevant metabolites by the cyanobacterium &lt;i&gt;S&lt;/i&gt; &lt;i&gt;ynechococcus elongatus&lt;/i&gt; CCMP 1631: Metabolomics of &lt;i&gt;Synechococcus&lt;/i&gt;</dc:title>
        <z:shortTitle>Release of ecologically relevant metabolites by the cyanobacterium &lt;i&gt;S&lt;/i&gt; &lt;i&gt;ynechococcus elongatus&lt;/i&gt; CCMP 1631</z:shortTitle>
    </bib:Article>
    <bib:Journal rdf:about="urn:issn:14622912">
        <prism:volume>17</prism:volume>
        <prism:number>10</prism:number>
        <dc:title>Environmental Microbiology</dc:title>
        <dc:identifier>ISSN 14622912</dc:identifier>
        <dc:identifier>DOI 10.1111/1462-2920.12899</dc:identifier>
    </bib:Journal>
    <bib:Article rdf:about="http://doi.wiley.com/10.1111/nph.12983">
        <z:itemType>journalArticle</z:itemType>
        <dcterms:isPartOf rdf:resource="urn:issn:0028646X"/>
        <bib:authors>
            <rdf:Seq>
                <rdf:li>
                    <foaf:Person>
                        <foaf:surname>Fortuna</foaf:surname>
                        <foaf:givenname>Taiadjana M.</foaf:givenname>
                    </foaf:Person>
                </rdf:li>
                <rdf:li>
                    <foaf:Person>
                        <foaf:surname>Eckert</foaf:surname>
                        <foaf:givenname>Silvia</foaf:givenname>
                    </foaf:Person>
                </rdf:li>
                <rdf:li>
                    <foaf:Person>
                        <foaf:surname>Harvey</foaf:surname>
                        <foaf:givenname>Jeffrey A.</foaf:givenname>
                    </foaf:Person>
                </rdf:li>
                <rdf:li>
                    <foaf:Person>
                        <foaf:surname>Vet</foaf:surname>
                        <foaf:givenname>Louise E. M.</foaf:givenname>
                    </foaf:Person>
                </rdf:li>
                <rdf:li>
                    <foaf:Person>
                        <foaf:surname>Müller</foaf:surname>
                        <foaf:givenname>Caroline</foaf:givenname>
                    </foaf:Person>
                </rdf:li>
                <rdf:li>
                    <foaf:Person>
                        <foaf:surname>Gols</foaf:surname>
                        <foaf:givenname>Rieta</foaf:givenname>
                    </foaf:Person>
                </rdf:li>
            </rdf:Seq>
        </bib:authors>
        <dc:identifier>
            <dcterms:URI>
               <rdf:value>http://doi.wiley.com/10.1111/nph.12983</rdf:value>
            </dcterms:URI>
        </dc:identifier>
        <bib:pages>989-999</bib:pages>
        <dc:date>12/2014</dc:date>
        <dcterms:dateSubmitted>2018-02-27 11:44:23</dcterms:dateSubmitted>
        <z:libraryCatalog>CrossRef</z:libraryCatalog>
        <z:language>en</z:language>
        <dc:title>Variation in plant defences among populations of a range-expanding plant: consequences for trophic interactions</dc:title>
        <z:shortTitle>Variation in plant defences among populations of a range-expanding plant</z:shortTitle>
    </bib:Article>
    <bib:Journal rdf:about="urn:issn:0028646X">
        <prism:volume>204</prism:volume>
        <prism:number>4</prism:number>
        <dc:title>New Phytologist</dc:title>
        <dc:identifier>ISSN 0028646X</dc:identifier>
        <dc:identifier>DOI 10.1111/nph.12983</dc:identifier>
    </bib:Journal>
    <bib:Article rdf:about="http://linkinghub.elsevier.com/retrieve/pii/S0176161716302395">
        <z:itemType>journalArticle</z:itemType>
        <dcterms:isPartOf rdf:resource="urn:issn:01761617"/>
        <bib:authors>
            <rdf:Seq>
                <rdf:li>
                    <foaf:Person>
                        <foaf:surname>Frolov</foaf:surname>
                        <foaf:givenname>Andrej</foaf:givenname>
                    </foaf:Person>
                </rdf:li>
                <rdf:li>
                    <foaf:Person>
                        <foaf:surname>Bilova</foaf:surname>
                        <foaf:givenname>Tatiana</foaf:givenname>
                    </foaf:Person>
                </rdf:li>
                <rdf:li>
                    <foaf:Person>
                        <foaf:surname>Paudel</foaf:surname>
                        <foaf:givenname>Gagan</foaf:givenname>
                    </foaf:Person>
                </rdf:li>
                <rdf:li>
                    <foaf:Person>
                        <foaf:surname>Berger</foaf:surname>
                        <foaf:givenname>--&gt;Robert</foaf:givenname>
                    </foaf:Person>
                </rdf:li>
                <rdf:li>
                    <foaf:Person>
                        <foaf:surname>Balcke</foaf:surname>
                        <foaf:givenname>--&gt;Gerd U.</foaf:givenname>
                    </foaf:Person>
                </rdf:li>
                <rdf:li>
                    <foaf:Person>
                        <foaf:surname>Birkemeyer</foaf:surname>
                        <foaf:givenname>Claudia</foaf:givenname>
                    </foaf:Person>
                </rdf:li>
                <rdf:li>
                    <foaf:Person>
                        <foaf:surname>Wessjohann</foaf:surname>
                        <foaf:givenname>--&gt;Ludger A.</foaf:givenname>
                    </foaf:Person>
                </rdf:li>
            </rdf:Seq>
        </bib:authors>
        <dc:identifier>
            <dcterms:URI>
                <rdf:value>http://linkinghub.elsevier.com/retrieve/pii/S0176161716302395</rdf:value>
            </dcterms:URI>
        </dc:identifier>
        <bib:pages>70-83</bib:pages>
        <dc:date>01/2017</dc:date>
        <dcterms:dateSubmitted>2018-02-27 11:44:24</dcterms:dateSubmitted>
        <z:libraryCatalog>CrossRef</z:libraryCatalog>
        <z:language>en</z:language>
        <dc:title>Early responses of mature Arabidopsis thaliana plants to reduced water potential in the agar-based polyethylene glycol infusion drought model</dc:title>
    </bib:Article>
    <bib:Journal rdf:about="urn:issn:01761617">
        <prism:volume>208</prism:volume>
        <dc:title>Journal of Plant Physiology</dc:title>
        <dc:identifier>ISSN 01761617</dc:identifier>
        <dc:identifier>DOI 10.1016/j.jplph.2016.09.013</dc:identifier>
    </bib:Journal>
    <bib:Article rdf:about="http://doi.wiley.com/10.1111/nph.14757">
        <z:itemType>journalArticle</z:itemType>
        <dcterms:isPartOf>
            <bib:Journal>
                <prism:volume>217</prism:volume>
                <prism:number>1</prism:number>
                <dc:title>New Phytologist</dc:title>
                <dc:identifier>ISSN 0028646X</dc:identifier>
                <dc:identifier>DOI 10.1111/nph.14757</dc:identifier>
            </bib:Journal>
        </dcterms:isPartOf>
        <bib:authors>
            <rdf:Seq>
                <rdf:li>
                    <foaf:Person>
                        <foaf:surname>Gaillard</foaf:surname>
                        <foaf:givenname>Mickaël D. P.</foaf:givenname>
                    </foaf:Person>
                </rdf:li>
                <rdf:li>
                    <foaf:Person>
                        <foaf:surname>Glauser</foaf:surname>
                        <foaf:givenname>Gaétan</foaf:givenname>
                    </foaf:Person>
                </rdf:li>
                <rdf:li>
                    <foaf:Person>
                        <foaf:surname>Robert</foaf:surname>
                        <foaf:givenname>Christelle A. M.</foaf:givenname>
                    </foaf:Person>
                </rdf:li>
                <rdf:li>
                    <foaf:Person>
                        <foaf:surname>Turlings</foaf:surname>
                        <foaf:givenname>Ted C. J.</foaf:givenname>
                    </foaf:Person>
                </rdf:li>
            </rdf:Seq>
        </bib:authors>
        <dc:identifier>
            <dcterms:URI>
               <rdf:value>http://doi.wiley.com/10.1111/nph.14757</rdf:value>
            </dcterms:URI>
        </dc:identifier>
        <bib:pages>355-366</bib:pages>
        <dc:date>01/2018</dc:date>
        <dcterms:dateSubmitted>2018-02-27 11:44:25</dcterms:dateSubmitted>
        <z:libraryCatalog>CrossRef</z:libraryCatalog>
        <z:language>en</z:language>
        <dc:title>Fine-tuning the ‘plant domestication-reduced defense’ hypothesis: specialist vs generalist herbivores</dc:title>
        <z:shortTitle>Fine-tuning the ‘plant domestication-reduced defense’ hypothesis</z:shortTitle>
    </bib:Article>
    <bib:Article rdf:about="http://link.springer.com/10.1007/s00216-014-8127-7">
        <z:itemType>journalArticle</z:itemType>
        <dcterms:isPartOf rdf:resource="urn:issn:1618-2642,%201618-2650"/>
        <bib:authors>
            <rdf:Seq>
                <rdf:li>
                    <foaf:Person>
                        <foaf:surname>Gao</foaf:surname>
                        <foaf:givenname>Peng</foaf:givenname>
                    </foaf:Person>
                </rdf:li>
                <rdf:li>
                    <foaf:Person>
                        <foaf:surname>Xu</foaf:surname>
                        <foaf:givenname>Guowang</foaf:givenname>
                    </foaf:Person>
                </rdf:li>
            </rdf:Seq>
        </bib:authors>
        <dc:identifier>
            <dcterms:URI>
                <rdf:value>http://link.springer.com/10.1007/s00216-014-8127-7</rdf:value>
            </dcterms:URI>
        </dc:identifier>
        <bib:pages>669-680</bib:pages>
        <dc:date>1/2015</dc:date>
        <dcterms:dateSubmitted>2018-02-27 11:44:26</dcterms:dateSubmitted>
        <z:libraryCatalog>CrossRef</z:libraryCatalog>
        <z:language>en</z:language>
        <dc:title>Mass-spectrometry-based microbial metabolomics: recent developments and applications</dc:title>
        <z:shortTitle>Mass-spectrometry-based microbial metabolomics</z:shortTitle>
    </bib:Article>
    <bib:Journal rdf:about="urn:issn:1618-2642,%201618-2650">
        <prism:volume>407</prism:volume>
        <prism:number>3</prism:number>
        <dc:title>Analytical and Bioanalytical Chemistry</dc:title>
        <dc:identifier>ISSN 1618-2642, 1618-2650</dc:identifier>
        <dc:identifier>DOI 10.1007/s00216-014-8127-7</dc:identifier>
    </bib:Journal>
    <bib:Article rdf:about="https://academic.oup.com/aobpla/article-lookup/doi/10.1093/aobpla/plt002">
        <z:itemType>journalArticle</z:itemType>
        <dcterms:isPartOf rdf:resource="urn:issn:2041-2851"/>
        <bib:authors>
            <rdf:Seq>
                <rdf:li>
                    <foaf:Person>
                        <foaf:surname>Gaquerel</foaf:surname>
                        <foaf:givenname>E.</foaf:givenname>
                    </foaf:Person>
                </rdf:li>
                <rdf:li>
                    <foaf:Person>
                        <foaf:surname>Baldwin</foaf:surname>
                        <foaf:givenname>I. T.</foaf:givenname>
                    </foaf:Person>
                </rdf:li>
            </rdf:Seq>
        </bib:authors>
        <dc:identifier>
            <dcterms:URI>
                <rdf:value>https://academic.oup.com/aobpla/article-lookup/doi/10.1093/aobpla/plt002</rdf:value>
            </dcterms:URI>
        </dc:identifier>
        <bib:pages>plt002-plt002</bib:pages>
        <dc:date>2013-02-25</dc:date>
        <dcterms:dateSubmitted>2018-02-27 11:44:27</dcterms:dateSubmitted>
        <z:libraryCatalog>CrossRef</z:libraryCatalog>
        <z:language>en</z:language>
        <dc:title>Honing in on phenotypes: comprehensive two-dimensional gas chromatography of herbivory-induced volatile emissions and novel opportunities for system-level analyses</dc:title>
        <z:shortTitle>Honing in on phenotypes</z:shortTitle>
    </bib:Article>
    <bib:Journal rdf:about="urn:issn:2041-2851">
        <prism:volume>5</prism:volume>
        <prism:number>0</prism:number>
        <dc:title>AoB Plants</dc:title>
        <dc:identifier>ISSN 2041-2851</dc:identifier>
        <dc:identifier>DOI 10.1093/aobpla/plt002</dc:identifier>
    </bib:Journal>
    <bib:Article rdf:about="http://doi.wiley.com/10.1111/nph.13377">
        <z:itemType>journalArticle</z:itemType>
        <dcterms:isPartOf>
            <bib:Journal>
                <prism:volume>207</prism:volume>
                <prism:number>3</prism:number>
                <dc:title>New Phytologist</dc:title>
                <dc:identifier>ISSN 0028646X</dc:identifier>
                <dc:identifier>DOI 10.1111/nph.13377</dc:identifier>
            </bib:Journal>
        </dcterms:isPartOf>
        <bib:authors>
            <rdf:Seq>
                <rdf:li>
                    <foaf:Person>
                        <foaf:surname>Gargallo-Garriga</foaf:surname>
                        <foaf:givenname>Albert</foaf:givenname>
                    </foaf:Person>
                </rdf:li>
                <rdf:li>
                    <foaf:Person>
                        <foaf:surname>Sardans</foaf:surname>
                        <foaf:givenname>Jordi</foaf:givenname>
                    </foaf:Person>
                </rdf:li>
                <rdf:li>
                    <foaf:Person>
                        <foaf:surname>Pérez-Trujillo</foaf:surname>
                        <foaf:givenname>Míriam</foaf:givenname>
                    </foaf:Person>
                </rdf:li>
                <rdf:li>
                    <foaf:Person>
                        <foaf:surname>Oravec</foaf:surname>
                        <foaf:givenname>Michal</foaf:givenname>
                    </foaf:Person>
                </rdf:li>
                <rdf:li>
                    <foaf:Person>
                        <foaf:surname>Urban</foaf:surname>
                        <foaf:givenname>Otmar</foaf:givenname>
                    </foaf:Person>
                </rdf:li>
                <rdf:li>
                    <foaf:Person>
                        <foaf:surname>Jentsch</foaf:surname>
                        <foaf:givenname>Anke</foaf:givenname>
                    </foaf:Person>
                </rdf:li>
                <rdf:li>
                    <foaf:Person>
                        <foaf:surname>Kreyling</foaf:surname>
                        <foaf:givenname>Juergen</foaf:givenname>
                    </foaf:Person>
                </rdf:li>
                <rdf:li>
                    <foaf:Person>
                        <foaf:surname>Beierkuhnlein</foaf:surname>
                        <foaf:givenname>Carl</foaf:givenname>
                    </foaf:Person>
                </rdf:li>
                <rdf:li>
                    <foaf:Person>
                        <foaf:surname>Parella</foaf:surname>
                        <foaf:givenname>Teodor</foaf:givenname>
                    </foaf:Person>
                </rdf:li>
                <rdf:li>
                    <foaf:Person>
                        <foaf:surname>Peñuelas</foaf:surname>
                        <foaf:givenname>Josep</foaf:givenname>
                    </foaf:Person>
                </rdf:li>
            </rdf:Seq>
        </bib:authors>
        <dc:identifier>
            <dcterms:URI>
               <rdf:value>http://doi.wiley.com/10.1111/nph.13377</rdf:value>
            </dcterms:URI>
        </dc:identifier>
        <bib:pages>591-603</bib:pages>
        <dc:date>08/2015</dc:date>
        <dcterms:dateSubmitted>2018-02-27 11:44:28</dcterms:dateSubmitted>
        <z:libraryCatalog>CrossRef</z:libraryCatalog>
        <z:language>en</z:language>
        <dc:title>Warming differentially influences the effects of drought on stoichiometry and metabolomics in shoots and roots</dc:title>
    </bib:Article>
    <bib:Article rdf:about="http://bmcplantbiol.biomedcentral.com/articles/10.1186/s12870-016-0767-7">
        <z:itemType>journalArticle</z:itemType>
        <dcterms:isPartOf rdf:resource="urn:issn:1471-2229"/>
        <bib:authors>
            <rdf:Seq>
                <rdf:li>
                    <foaf:Person>
                        <foaf:surname>Gargallo-Garriga</foaf:surname>
                        <foaf:givenname>Albert</foaf:givenname>
                    </foaf:Person>
                </rdf:li>
                <rdf:li>
                    <foaf:Person>
                        <foaf:surname>Sardans</foaf:surname>
                        <foaf:givenname>Jordi</foaf:givenname>
                    </foaf:Person>
                </rdf:li>
                <rdf:li>
                    <foaf:Person>
                        <foaf:surname>Pérez-Trujillo</foaf:surname>
                        <foaf:givenname>Míriam</foaf:givenname>
                    </foaf:Person>
                </rdf:li>
                <rdf:li>
                    <foaf:Person>
                        <foaf:surname>Guenther</foaf:surname>
                        <foaf:givenname>Alex</foaf:givenname>
                    </foaf:Person>
                </rdf:li>
                <rdf:li>
                    <foaf:Person>
                        <foaf:surname>Llusià</foaf:surname>
                        <foaf:givenname>Joan</foaf:givenname>
                    </foaf:Person>
                </rdf:li>
                <rdf:li>
                    <foaf:Person>
                        <foaf:surname>Rico</foaf:surname>
                        <foaf:givenname>Laura</foaf:givenname>
                    </foaf:Person>
                </rdf:li>
                <rdf:li>
                    <foaf:Person>
                        <foaf:surname>Terradas</foaf:surname>
                        <foaf:givenname>Jaume</foaf:givenname>
                    </foaf:Person>
                </rdf:li>
                <rdf:li>
                    <foaf:Person>
                        <foaf:surname>Farré-Armengol</foaf:surname>
                        <foaf:givenname>Gerard</foaf:givenname>
                    </foaf:Person>
                </rdf:li>
                <rdf:li>
                    <foaf:Person>
                        <foaf:surname>Filella</foaf:surname>
                        <foaf:givenname>Iolanda</foaf:givenname>
                    </foaf:Person>
                </rdf:li>
                <rdf:li>
                    <foaf:Person>
                        <foaf:surname>Parella</foaf:surname>
                        <foaf:givenname>Teodor</foaf:givenname>
                    </foaf:Person>
                </rdf:li>
                <rdf:li>
                    <foaf:Person>
                        <foaf:surname>Peñuelas</foaf:surname>
                        <foaf:givenname>Josep</foaf:givenname>
                    </foaf:Person>
                </rdf:li>
            </rdf:Seq>
        </bib:authors>
        <dc:identifier>
            <dcterms:URI>
                <rdf:value>http://bmcplantbiol.biomedcentral.com/articles/10.1186/s12870-016-0767-7</rdf:value>
            </dcterms:URI>
        </dc:identifier>
        <dc:date>12/2016</dc:date>
        <dcterms:dateSubmitted>2018-02-27 11:44:29</dcterms:dateSubmitted>
        <z:libraryCatalog>CrossRef</z:libraryCatalog>
        <z:language>en</z:language>
        <dc:title>Shifts in plant foliar and floral metabolomes in response to the suppression of the associated microbiota</dc:title>
    </bib:Article>
    <bib:Journal rdf:about="urn:issn:1471-2229">
        <prism:volume>16</prism:volume>
        <prism:number>1</prism:number>
        <dc:title>BMC Plant Biology</dc:title>
        <dc:identifier>ISSN 1471-2229</dc:identifier>
        <dc:identifier>DOI 10.1186/s12870-016-0767-7</dc:identifier>
    </bib:Journal>
    <bib:Article rdf:about="https://academic.oup.com/bioinformatics/article-lookup/doi/10.1093/bioinformatics/btu813">
        <z:itemType>journalArticle</z:itemType>
        <dcterms:isPartOf rdf:resource="urn:issn:1367-4803,%201460-2059"/>
        <bib:authors>
            <rdf:Seq>
                <rdf:li>
                    <foaf:Person>
                        <foaf:surname>Giacomoni</foaf:surname>
                        <foaf:givenname>F.</foaf:givenname>
                    </foaf:Person>
                </rdf:li>
                <rdf:li>
                    <foaf:Person>
                        <foaf:surname>Le Corguille</foaf:surname>
                        <foaf:givenname>G.</foaf:givenname>
                    </foaf:Person>
                </rdf:li>
                <rdf:li>
                    <foaf:Person>
                        <foaf:surname>Monsoor</foaf:surname>
                        <foaf:givenname>M.</foaf:givenname>
                    </foaf:Person>
                </rdf:li>
                <rdf:li>
                    <foaf:Person>
                        <foaf:surname>Landi</foaf:surname>
                        <foaf:givenname>M.</foaf:givenname>
                    </foaf:Person>
                </rdf:li>
                <rdf:li>
                    <foaf:Person>
                        <foaf:surname>Pericard</foaf:surname>
                        <foaf:givenname>P.</foaf:givenname>
                    </foaf:Person>
                </rdf:li>
                <rdf:li>
                    <foaf:Person>
                        <foaf:surname>Petera</foaf:surname>
                        <foaf:givenname>M.</foaf:givenname>
                    </foaf:Person>
                </rdf:li>
                <rdf:li>
                    <foaf:Person>
                        <foaf:surname>Duperier</foaf:surname>
                        <foaf:givenname>C.</foaf:givenname>
                    </foaf:Person>
                </rdf:li>
                <rdf:li>
                    <foaf:Person>
                        <foaf:surname>Tremblay-Franco</foaf:surname>
                        <foaf:givenname>M.</foaf:givenname>
                    </foaf:Person>
                </rdf:li>
                <rdf:li>
                    <foaf:Person>
                        <foaf:surname>Martin</foaf:surname>
                        <foaf:givenname>J.-F.</foaf:givenname>
                    </foaf:Person>
                </rdf:li>
                <rdf:li>
                    <foaf:Person>
                        <foaf:surname>Jacob</foaf:surname>
                        <foaf:givenname>D.</foaf:givenname>
                    </foaf:Person>
                </rdf:li>
                <rdf:li>
                    <foaf:Person>
                        <foaf:surname>Goulitquer</foaf:surname>
                        <foaf:givenname>S.</foaf:givenname>
                    </foaf:Person>
                </rdf:li>
                <rdf:li>
                    <foaf:Person>
                        <foaf:surname>Thevenot</foaf:surname>
                        <foaf:givenname>E. A.</foaf:givenname>
                    </foaf:Person>
                </rdf:li>
                <rdf:li>
                    <foaf:Person>
                        <foaf:surname>Caron</foaf:surname>
                        <foaf:givenname>C.</foaf:givenname>
                    </foaf:Person>
                </rdf:li>
            </rdf:Seq>
        </bib:authors>
        <dc:identifier>
            <dcterms:URI>
                <rdf:value>https://academic.oup.com/bioinformatics/article-lookup/doi/10.1093/bioinformatics/btu813</rdf:value>
            </dcterms:URI>
        </dc:identifier>
        <bib:pages>1493-1495</bib:pages>
        <dc:date>2015-05-01</dc:date>
        <dcterms:dateSubmitted>2018-02-27 11:44:30</dcterms:dateSubmitted>
        <z:libraryCatalog>CrossRef</z:libraryCatalog>
        <z:language>en</z:language>
        <dc:title>Workflow4Metabolomics: a collaborative research infrastructure for computational metabolomics</dc:title>
        <z:shortTitle>Workflow4Metabolomics</z:shortTitle>
    </bib:Article>
    <bib:Journal rdf:about="urn:issn:1367-4803,%201460-2059">
        <prism:volume>31</prism:volume>
        <prism:number>9</prism:number>
        <dc:title>Bioinformatics</dc:title>
        <dc:identifier>ISSN 1367-4803, 1460-2059</dc:identifier>
        <dc:identifier>DOI 10.1093/bioinformatics/btu813</dc:identifier>
    </bib:Journal>
    <bib:Article rdf:about="http://doi.wiley.com/10.1002/anie.201208175">
        <z:itemType>journalArticle</z:itemType>
        <dcterms:isPartOf rdf:resource="urn:issn:14337851"/>
        <bib:authors>
            <rdf:Seq>
                <rdf:li>
                    <foaf:Person>
                        <foaf:surname>Gillard</foaf:surname>
                        <foaf:givenname>Jeroen</foaf:givenname>
                    </foaf:Person>
                </rdf:li>
                <rdf:li>
                    <foaf:Person>
                        <foaf:surname>Frenkel</foaf:surname>
                        <foaf:givenname>Johannes</foaf:givenname>
                    </foaf:Person>
                </rdf:li>
                <rdf:li>
                    <foaf:Person>
                        <foaf:surname>Devos</foaf:surname>
                        <foaf:givenname>Valerie</foaf:givenname>
                    </foaf:Person>
                </rdf:li>
                <rdf:li>
                    <foaf:Person>
                        <foaf:surname>Sabbe</foaf:surname>
                        <foaf:givenname>Koen</foaf:givenname>
                    </foaf:Person>
                </rdf:li>
                <rdf:li>
                    <foaf:Person>
                        <foaf:surname>Paul</foaf:surname>
                        <foaf:givenname>Carsten</foaf:givenname>
                    </foaf:Person>
                </rdf:li>
                <rdf:li>
                    <foaf:Person>
                        <foaf:surname>Rempt</foaf:surname>
                        <foaf:givenname>Martin</foaf:givenname>
                    </foaf:Person>
                </rdf:li>
                <rdf:li>
                    <foaf:Person>
                        <foaf:surname>Inzé</foaf:surname>
                        <foaf:givenname>Dirk</foaf:givenname>
                    </foaf:Person>
                </rdf:li>
                <rdf:li>
                    <foaf:Person>
                        <foaf:surname>Pohnert</foaf:surname>
                        <foaf:givenname>Georg</foaf:givenname>
                    </foaf:Person>
                </rdf:li>
                <rdf:li>
                    <foaf:Person>
                        <foaf:surname>Vuylsteke</foaf:surname>
                        <foaf:givenname>Marnik</foaf:givenname>
                    </foaf:Person>
                </rdf:li>
                <rdf:li>
                    <foaf:Person>
                        <foaf:surname>Vyverman</foaf:surname>
                        <foaf:givenname>Wim</foaf:givenname>
                    </foaf:Person>
                </rdf:li>
            </rdf:Seq>
        </bib:authors>
        <dc:identifier>
            <dcterms:URI>
               <rdf:value>http://doi.wiley.com/10.1002/anie.201208175</rdf:value>
            </dcterms:URI>
        </dc:identifier>
        <bib:pages>854-857</bib:pages>
        <dc:date>2013-01-14</dc:date>
        <dcterms:dateSubmitted>2018-02-27 11:44:31</dcterms:dateSubmitted>
        <z:libraryCatalog>CrossRef</z:libraryCatalog>
        <z:language>en</z:language>
        <dc:title>Metabolomics Enables the Structure Elucidation of a Diatom Sex Pheromone</dc:title>
    </bib:Article>
    <bib:Journal rdf:about="urn:issn:14337851">
        <prism:volume>52</prism:volume>
        <prism:number>3</prism:number>
        <dc:title>Angewandte Chemie International Edition</dc:title>
        <dc:identifier>ISSN 14337851</dc:identifier>
        <dc:identifier>DOI 10.1002/anie.201208175</dc:identifier>
    </bib:Journal>
    <bib:Article rdf:about="http://link.springer.com/10.1007/s11306-014-0712-4">
        <z:itemType>journalArticle</z:itemType>
        <dcterms:isPartOf>
            <bib:Journal>
                <prism:volume>11</prism:volume>
                <prism:number>3</prism:number>
                <dc:title>Metabolomics</dc:title>
                <dc:identifier>ISSN 1573-3882, 1573-3890</dc:identifier>
                <dc:identifier>DOI 10.1007/s11306-014-0712-4</dc:identifier>
            </bib:Journal>
        </dcterms:isPartOf>
        <bib:authors>
            <rdf:Seq>
                <rdf:li>
                    <foaf:Person>
                        <foaf:surname>Godzien</foaf:surname>
                        <foaf:givenname>Joanna</foaf:givenname>
                    </foaf:Person>
                </rdf:li>
                <rdf:li>
                    <foaf:Person>
                        <foaf:surname>Alonso-Herranz</foaf:surname>
                        <foaf:givenname>Vanesa</foaf:givenname>
                    </foaf:Person>
                </rdf:li>
                <rdf:li>
                    <foaf:Person>
                        <foaf:surname>Barbas</foaf:surname>
                        <foaf:givenname>Coral</foaf:givenname>
                    </foaf:Person>
                </rdf:li>
                <rdf:li>
                    <foaf:Person>
                        <foaf:surname>Armitage</foaf:surname>
                        <foaf:givenname>Emily Grace</foaf:givenname>
                    </foaf:Person>
                </rdf:li>
            </rdf:Seq>
        </bib:authors>
        <dc:identifier>
            <dcterms:URI>
                <rdf:value>http://link.springer.com/10.1007/s11306-014-0712-4</rdf:value>
            </dcterms:URI>
        </dc:identifier>
        <bib:pages>518-528</bib:pages>
        <dc:date>6/2015</dc:date>
        <dcterms:dateSubmitted>2018-02-27 11:44:32</dcterms:dateSubmitted>
        <z:libraryCatalog>CrossRef</z:libraryCatalog>
        <z:language>en</z:language>
        <dc:title>Controlling the quality of metabolomics data: new strategies to get the best out of the QC sample</dc:title>
        <z:shortTitle>Controlling the quality of metabolomics data</z:shortTitle>
    </bib:Article>
    <bib:Article rdf:about="http://linkinghub.elsevier.com/retrieve/pii/S0167779904000812">
        <z:itemType>journalArticle</z:itemType>
        <dcterms:isPartOf rdf:resource="urn:issn:01677799"/>
        <bib:authors>
            <rdf:Seq>
                <rdf:li>
                    <foaf:Person>
                        <foaf:surname>Goodacre</foaf:surname>
                        <foaf:givenname>Royston</foaf:givenname>
                    </foaf:Person>
                </rdf:li>
                <rdf:li>
                    <foaf:Person>
                        <foaf:surname>Vaidyanathan</foaf:surname>
                        <foaf:givenname>Seetharaman</foaf:givenname>
                    </foaf:Person>
                </rdf:li>
                <rdf:li>
                    <foaf:Person>
                        <foaf:surname>Dunn</foaf:surname>
                        <foaf:givenname>Warwick B.</foaf:givenname>
                    </foaf:Person>
                </rdf:li>
                <rdf:li>
                    <foaf:Person>
                        <foaf:surname>Harrigan</foaf:surname>
                        <foaf:givenname>George G.</foaf:givenname>
                    </foaf:Person>
                </rdf:li>
                <rdf:li>
                    <foaf:Person>
                        <foaf:surname>Kell</foaf:surname>
                        <foaf:givenname>Douglas B.</foaf:givenname>
                    </foaf:Person>
                </rdf:li>
            </rdf:Seq>
        </bib:authors>
        <dc:identifier>
            <dcterms:URI>
                <rdf:value>http://linkinghub.elsevier.com/retrieve/pii/S0167779904000812</rdf:value>
            </dcterms:URI>
        </dc:identifier>
        <bib:pages>245-252</bib:pages>
        <dc:date>5/2004</dc:date>
        <dcterms:dateSubmitted>2018-02-27 11:44:32</dcterms:dateSubmitted>
        <z:libraryCatalog>CrossRef</z:libraryCatalog>
        <z:language>en</z:language>
        <dc:title>Metabolomics by numbers: acquiring and understanding global metabolite data</dc:title>
        <z:shortTitle>Metabolomics by numbers</z:shortTitle>
    </bib:Article>
    <bib:Journal rdf:about="urn:issn:01677799">
        <prism:volume>22</prism:volume>
        <prism:number>5</prism:number>
        <dc:title>Trends in Biotechnology</dc:title>
        <dc:identifier>ISSN 01677799</dc:identifier>
        <dc:identifier>DOI 10.1016/j.tibtech.2004.03.007</dc:identifier>
    </bib:Journal>
    <bib:Article rdf:about="http://link.springer.com/10.1007/s00049-012-0102-1">
        <z:itemType>journalArticle</z:itemType>
        <dcterms:isPartOf rdf:resource="urn:issn:0937-7409,%201423-0445"/>
        <bib:authors>
            <rdf:Seq>
                <rdf:li>
                    <foaf:Person>
                        <foaf:surname>Gutbrodt</foaf:surname>
                        <foaf:givenname>Bettina</foaf:givenname>
                    </foaf:Person>
                </rdf:li>
                <rdf:li>
                    <foaf:Person>
                        <foaf:surname>Dorn</foaf:surname>
                        <foaf:givenname>Silvia</foaf:givenname>
                    </foaf:Person>
                </rdf:li>
                <rdf:li>
                    <foaf:Person>
                        <foaf:surname>Unsicker</foaf:surname>
                        <foaf:givenname>Sybille B.</foaf:givenname>
                    </foaf:Person>
                </rdf:li>
                <rdf:li>
                    <foaf:Person>
                        <foaf:surname>Mody</foaf:surname>
                        <foaf:givenname>Karsten</foaf:givenname>
                    </foaf:Person>
                </rdf:li>
            </rdf:Seq>
        </bib:authors>
        <dc:identifier>
            <dcterms:URI>
                <rdf:value>http://link.springer.com/10.1007/s00049-012-0102-1</rdf:value>
            </dcterms:URI>
        </dc:identifier>
        <bib:pages>101-111</bib:pages>
        <dc:date>6/2012</dc:date>
        <dcterms:dateSubmitted>2018-02-27 11:44:33</dcterms:dateSubmitted>
        <z:libraryCatalog>CrossRef</z:libraryCatalog>
        <z:language>en</z:language>
        <dc:title>Species-specific responses of herbivores to within-plant and environmentally mediated between-plant variability in plant chemistry</dc:title>
    </bib:Article>
    <bib:Journal rdf:about="urn:issn:0937-7409,%201423-0445">
        <prism:volume>22</prism:volume>
        <prism:number>2</prism:number>
        <dc:title>Chemoecology</dc:title>
        <dc:identifier>ISSN 0937-7409, 1423-0445</dc:identifier>
        <dc:identifier>DOI 10.1007/s00049-012-0102-1</dc:identifier>
    </bib:Journal>
    <bib:Article rdf:about="http://www.nature.com/doifinder/10.1038/nprot.2014.090">
        <z:itemType>journalArticle</z:itemType>
        <dcterms:isPartOf rdf:resource="urn:issn:1754-2189,%201750-2799"/>
        <bib:authors>
            <rdf:Seq>
                <rdf:li>
                    <foaf:Person>
                        <foaf:surname>Hao</foaf:surname>
                        <foaf:givenname>Jie</foaf:givenname>
                    </foaf:Person>
                </rdf:li>
                <rdf:li>
                    <foaf:Person>
                        <foaf:surname>Liebeke</foaf:surname>
                        <foaf:givenname>Manuel</foaf:givenname>
                    </foaf:Person>
                </rdf:li>
                <rdf:li>
                    <foaf:Person>
                        <foaf:surname>Astle</foaf:surname>
                        <foaf:givenname>William</foaf:givenname>
                    </foaf:Person>
                </rdf:li>
                <rdf:li>
                    <foaf:Person>
                        <foaf:surname>De Iorio</foaf:surname>
                        <foaf:givenname>Maria</foaf:givenname>
                    </foaf:Person>
                </rdf:li>
                <rdf:li>
                    <foaf:Person>
                        <foaf:surname>Bundy</foaf:surname>
                        <foaf:givenname>Jacob G</foaf:givenname>
                    </foaf:Person>
                </rdf:li>
                <rdf:li>
                    <foaf:Person>
                        <foaf:surname>Ebbels</foaf:surname>
                        <foaf:givenname>Timothy M D</foaf:givenname>
                    </foaf:Person>
                </rdf:li>
            </rdf:Seq>
        </bib:authors>
        <dc:identifier>
            <dcterms:URI>
                <rdf:value>http://www.nature.com/doifinder/10.1038/nprot.2014.090</rdf:value>
            </dcterms:URI>
        </dc:identifier>
        <bib:pages>1416-1427</bib:pages>
        <dc:date>2014-5-22</dc:date>
        <dcterms:dateSubmitted>2018-02-27 11:44:34</dcterms:dateSubmitted>
        <z:libraryCatalog>CrossRef</z:libraryCatalog>
        <dc:title>Bayesian deconvolution and quantification of metabolites in complex 1D NMR spectra using BATMAN</dc:title>
    </bib:Article>
    <bib:Journal rdf:about="urn:issn:1754-2189,%201750-2799">
        <prism:volume>9</prism:volume>
        <prism:number>6</prism:number>
        <dc:title>Nature Protocols</dc:title>
        <dc:identifier>ISSN 1754-2189, 1750-2799</dc:identifier>
        <dc:identifier>DOI 10.1038/nprot.2014.090</dc:identifier>
    </bib:Journal>
    <bib:Article rdf:about="http://academic.oup.com/nar/article/41/D1/D781/1050654/MetaboLightsan-openaccess-generalpurpose">
        <z:itemType>journalArticle</z:itemType>
        <dcterms:isPartOf>
            <bib:Journal>
                <prism:volume>41</prism:volume>
                <prism:number>D1</prism:number>
                <dc:title>Nucleic Acids Research</dc:title>
                <dc:identifier>ISSN 0305-1048, 1362-4962</dc:identifier>
                <dc:identifier>DOI 10.1093/nar/gks1004</dc:identifier>
            </bib:Journal>
        </dcterms:isPartOf>
        <bib:authors>
            <rdf:Seq>
                <rdf:li>
                    <foaf:Person>
                        <foaf:surname>Haug</foaf:surname>
                        <foaf:givenname>Kenneth</foaf:givenname>
                    </foaf:Person>
                </rdf:li>
                <rdf:li>
                    <foaf:Person>
                        <foaf:surname>Salek</foaf:surname>
                        <foaf:givenname>Reza M.</foaf:givenname>
                    </foaf:Person>
                </rdf:li>
                <rdf:li>
                    <foaf:Person>
                        <foaf:surname>Conesa</foaf:surname>
                        <foaf:givenname>Pablo</foaf:givenname>
                    </foaf:Person>
                </rdf:li>
                <rdf:li>
                    <foaf:Person>
                        <foaf:surname>Hastings</foaf:surname>
                        <foaf:givenname>Janna</foaf:givenname>
                    </foaf:Person>
                </rdf:li>
                <rdf:li>
                    <foaf:Person>
                        <foaf:surname>de Matos</foaf:surname>
                        <foaf:givenname>Paula</foaf:givenname>
                    </foaf:Person>
                </rdf:li>
                <rdf:li>
                    <foaf:Person>
                        <foaf:surname>Rijnbeek</foaf:surname>
                        <foaf:givenname>Mark</foaf:givenname>
                    </foaf:Person>
                </rdf:li>
                <rdf:li>
                    <foaf:Person>
                        <foaf:surname>Mahendraker</foaf:surname>
                        <foaf:givenname>Tejasvi</foaf:givenname>
                    </foaf:Person>
                </rdf:li>
                <rdf:li>
                    <foaf:Person>
                        <foaf:surname>Williams</foaf:surname>
                        <foaf:givenname>Mark</foaf:givenname>
                    </foaf:Person>
                </rdf:li>
                <rdf:li>
                    <foaf:Person>
                        <foaf:surname>Neumann</foaf:surname>
                        <foaf:givenname>Steffen</foaf:givenname>
                    </foaf:Person>
                </rdf:li>
                <rdf:li>
                    <foaf:Person>
                        <foaf:surname>Rocca-Serra</foaf:surname>
                        <foaf:givenname>Philippe</foaf:givenname>
                    </foaf:Person>
                </rdf:li>
                <rdf:li>
                    <foaf:Person>
                        <foaf:surname>Maguire</foaf:surname>
                        <foaf:givenname>Eamonn</foaf:givenname>
                    </foaf:Person>
                </rdf:li>
                <rdf:li>
                    <foaf:Person>
                        <foaf:surname>González-Beltrán</foaf:surname>
                        <foaf:givenname>Alejandra</foaf:givenname>
                    </foaf:Person>
                </rdf:li>
                <rdf:li>
                    <foaf:Person>
                        <foaf:surname>Sansone</foaf:surname>
                        <foaf:givenname>Susanna-Assunta</foaf:givenname>
                    </foaf:Person>
                </rdf:li>
                <rdf:li>
                    <foaf:Person>
                        <foaf:surname>Griffin</foaf:surname>
                        <foaf:givenname>Julian L.</foaf:givenname>
                    </foaf:Person>
                </rdf:li>
                <rdf:li>
                    <foaf:Person>
                        <foaf:surname>Steinbeck</foaf:surname>
                        <foaf:givenname>Christoph</foaf:givenname>
                    </foaf:Person>
                </rdf:li>
            </rdf:Seq>
        </bib:authors>
        <dc:identifier>
            <dcterms:URI>
                <rdf:value>http://academic.oup.com/nar/article/41/D1/D781/1050654/MetaboLightsan-openaccess-generalpurpose</rdf:value>
            </dcterms:URI>
        </dc:identifier>
        <bib:pages>D781-D786</bib:pages>
        <dc:date>2013-01-01</dc:date>
        <dcterms:dateSubmitted>2018-02-27 11:44:35</dcterms:dateSubmitted>
        <z:libraryCatalog>CrossRef</z:libraryCatalog>
        <z:language>en</z:language>
        <dc:title>MetaboLights—an open-access general-purpose repository for metabolomics studies and associated meta-data</dc:title>
    </bib:Article>
    <bib:Article rdf:about="http://doi.wiley.com/10.3732/ajb.1100211">
        <z:itemType>journalArticle</z:itemType>
        <dcterms:isPartOf rdf:resource="urn:issn:0002-9122,%201537-2197"/>
        <bib:authors>
            <rdf:Seq>
                <rdf:li>
                    <foaf:Person>
                        <foaf:surname>Hennion</foaf:surname>
                        <foaf:givenname>F.</foaf:givenname>
                    </foaf:Person>
                </rdf:li>
                <rdf:li>
                    <foaf:Person>
                        <foaf:surname>Bouchereau</foaf:surname>
                        <foaf:givenname>A.</foaf:givenname>
                    </foaf:Person>
                </rdf:li>
                <rdf:li>
                    <foaf:Person>
                        <foaf:surname>Gauthier</foaf:surname>
                        <foaf:givenname>C.</foaf:givenname>
                    </foaf:Person>
                </rdf:li>
                <rdf:li>
                    <foaf:Person>
                        <foaf:surname>Hermant</foaf:surname>
                        <foaf:givenname>M.</foaf:givenname>
                    </foaf:Person>
                </rdf:li>
                <rdf:li>
                    <foaf:Person>
                        <foaf:surname>Vernon</foaf:surname>
                        <foaf:givenname>P.</foaf:givenname>
                    </foaf:Person>
                </rdf:li>
                <rdf:li>
                    <foaf:Person>
                        <foaf:surname>Prinzing</foaf:surname>
                        <foaf:givenname>A.</foaf:givenname>
                    </foaf:Person>
                </rdf:li>
            </rdf:Seq>
        </bib:authors>
        <dc:identifier>
            <dcterms:URI>
               <rdf:value>http://doi.wiley.com/10.3732/ajb.1100211</rdf:value>
            </dcterms:URI>
        </dc:identifier>
        <bib:pages>36-45</bib:pages>
        <dc:date>2012-01-01</dc:date>
        <dcterms:dateSubmitted>2018-02-27 11:44:36</dcterms:dateSubmitted>
        <z:libraryCatalog>CrossRef</z:libraryCatalog>
        <z:language>en</z:language>
        <dc:title>Variation in amine composition in plant species:How it integrates macroevolutionary and environmental signals</dc:title>
        <z:shortTitle>Variation in amine composition in plant species</z:shortTitle>
    </bib:Article>
    <bib:Journal rdf:about="urn:issn:0002-9122,%201537-2197">
        <prism:volume>99</prism:volume>
        <prism:number>1</prism:number>
        <dc:title>American Journal of Botany</dc:title>
        <dc:identifier>ISSN 0002-9122, 1537-2197</dc:identifier>
        <dc:identifier>DOI 10.3732/ajb.1100211</dc:identifier>
    </bib:Journal>
    <bib:Article rdf:about="http://doi.wiley.com/10.1111/jipb.12458">
        <z:itemType>journalArticle</z:itemType>
        <dcterms:isPartOf rdf:resource="urn:issn:16729072"/>
        <bib:authors>
            <rdf:Seq>
                <rdf:li>
                    <foaf:Person>
                        <foaf:surname>Herden</foaf:surname>
                        <foaf:givenname>Jasmin</foaf:givenname>
                    </foaf:Person>
                </rdf:li>
                <rdf:li>
                    <foaf:Person>
                        <foaf:surname>Meldau</foaf:surname>
                        <foaf:givenname>Stefan</foaf:givenname>
                    </foaf:Person>
                </rdf:li>
                <rdf:li>
                    <foaf:Person>
                        <foaf:surname>Kim</foaf:surname>
                        <foaf:givenname>Sang-Gyu</foaf:givenname>
                    </foaf:Person>
                </rdf:li>
                <rdf:li>
                    <foaf:Person>
                        <foaf:surname>Kunert</foaf:surname>
                        <foaf:givenname>Grit</foaf:givenname>
                    </foaf:Person>
                </rdf:li>
                <rdf:li>
                    <foaf:Person>
                        <foaf:surname>Joo</foaf:surname>
                        <foaf:givenname>Youngsung</foaf:givenname>
                    </foaf:Person>
                </rdf:li>
                <rdf:li>
                    <foaf:Person>
                        <foaf:surname>Baldwin</foaf:surname>
                        <foaf:givenname>Ian T.</foaf:givenname>
                    </foaf:Person>
                </rdf:li>
                <rdf:li>
                    <foaf:Person>
                        <foaf:surname>Schuman</foaf:surname>
                        <foaf:givenname>Meredith C.</foaf:givenname>
                    </foaf:Person>
                </rdf:li>
            </rdf:Seq>
        </bib:authors>
        <dc:identifier>
            <dcterms:URI>
               <rdf:value>http://doi.wiley.com/10.1111/jipb.12458</rdf:value>
            </dcterms:URI>
        </dc:identifier>
        <bib:pages>656-668</bib:pages>
        <dc:date>07/2016</dc:date>
        <dcterms:dateSubmitted>2018-02-27 11:44:37</dcterms:dateSubmitted>
        <z:libraryCatalog>CrossRef</z:libraryCatalog>
        <z:language>en</z:language>
        <dc:title>Shifting &lt;i&gt;Nicotiana attenuata&lt;/i&gt; 's diurnal rhythm does not alter its resistance to the specialist herbivore &lt;i&gt;Manduca sexta&lt;/i&gt;: &lt;i&gt;N. attenuata&lt;/i&gt; 's resistance to &lt;i&gt;M. sexta&lt;/i&gt; is diurnally robust</dc:title>
        <z:shortTitle>Shifting &lt;i&gt;Nicotiana attenuata&lt;/i&gt; 's diurnal rhythm does not alter its resistance to the specialist herbivore &lt;i&gt;Manduca sexta&lt;/i&gt;</z:shortTitle>
    </bib:Article>
    <bib:Journal rdf:about="urn:issn:16729072">
        <prism:volume>58</prism:volume>
        <prism:number>7</prism:number>
        <dc:title>Journal of Integrative Plant Biology</dc:title>
        <dc:identifier>ISSN 16729072</dc:identifier>
        <dc:identifier>DOI 10.1111/jipb.12458</dc:identifier>
    </bib:Journal>
    <bib:Article rdf:about="http://link.springer.com/10.1007/s00216-012-5844-7">
        <z:itemType>journalArticle</z:itemType>
        <dcterms:isPartOf>
            <bib:Journal>
                <prism:volume>403</prism:volume>
                <prism:number>5</prism:number>
                <dc:title>Analytical and Bioanalytical Chemistry</dc:title>
                <dc:identifier>ISSN 1618-2642, 1618-2650</dc:identifier>
                <dc:identifier>DOI 10.1007/s00216-012-5844-7</dc:identifier>
            </bib:Journal>
        </dcterms:isPartOf>
        <bib:authors>
            <rdf:Seq>
                <rdf:li>
                    <foaf:Person>
                        <foaf:surname>Hernández</foaf:surname>
                        <foaf:givenname>F.</foaf:givenname>
                    </foaf:Person>
                </rdf:li>
                <rdf:li>
                    <foaf:Person>
                        <foaf:surname>Sancho</foaf:surname>
                        <foaf:givenname>J. V.</foaf:givenname>
                    </foaf:Person>
                </rdf:li>
                <rdf:li>
                    <foaf:Person>
                        <foaf:surname>Ibáñez</foaf:surname>
                        <foaf:givenname>M.</foaf:givenname>
                    </foaf:Person>
                </rdf:li>
                <rdf:li>
                    <foaf:Person>
                        <foaf:surname>Abad</foaf:surname>
                        <foaf:givenname>E.</foaf:givenname>
                    </foaf:Person>
                </rdf:li>
                <rdf:li>
                    <foaf:Person>
                        <foaf:surname>Portolés</foaf:surname>
                        <foaf:givenname>T.</foaf:givenname>
                    </foaf:Person>
                </rdf:li>
                <rdf:li>
                    <foaf:Person>
                        <foaf:surname>Mattioli</foaf:surname>
                        <foaf:givenname>L.</foaf:givenname>
                    </foaf:Person>
                </rdf:li>
            </rdf:Seq>
        </bib:authors>
        <dc:identifier>
            <dcterms:URI>
                <rdf:value>http://link.springer.com/10.1007/s00216-012-5844-7</rdf:value>
            </dcterms:URI>
        </dc:identifier>
        <bib:pages>1251-1264</bib:pages>
        <dc:date>5/2012</dc:date>
        <dcterms:dateSubmitted>2018-02-27 11:44:38</dcterms:dateSubmitted>
        <z:libraryCatalog>CrossRef</z:libraryCatalog>
        <z:language>en</z:language>
        <dc:title>Current use of high-resolution mass spectrometry in the environmental sciences</dc:title>
    </bib:Article>
    <bib:Article rdf:about="http://link.springer.com/10.1007/s11306-017-1203-1">
        <z:itemType>journalArticle</z:itemType>
        <dcterms:isPartOf>
            <bib:Journal>
                <prism:volume>13</prism:volume>
                <prism:number>6</prism:number>
                <dc:title>Metabolomics</dc:title>
                <dc:identifier>ISSN 1573-3882, 1573-3890</dc:identifier>
                <dc:identifier>DOI 10.1007/s11306-017-1203-1</dc:identifier>
            </bib:Journal>
        </dcterms:isPartOf>
        <bib:authors>
            <rdf:Seq>
                <rdf:li>
                    <foaf:Person>
                        <foaf:surname>Hirth</foaf:surname>
                        <foaf:givenname>Matthias</foaf:givenname>
                    </foaf:Person>
                </rdf:li>
                <rdf:li>
                    <foaf:Person>
                        <foaf:surname>Liverani</foaf:surname>
                        <foaf:givenname>Silvia</foaf:givenname>
                    </foaf:Person>
                </rdf:li>
                <rdf:li>
                    <foaf:Person>
                        <foaf:surname>Mahlow</foaf:surname>
                        <foaf:givenname>Sebastian</foaf:givenname>
                    </foaf:Person>
                </rdf:li>
                <rdf:li>
                    <foaf:Person>
                        <foaf:surname>Bouget</foaf:surname>
                        <foaf:givenname>François-Yves</foaf:givenname>
                    </foaf:Person>
                </rdf:li>
                <rdf:li>
                    <foaf:Person>
                        <foaf:surname>Pohnert</foaf:surname>
                        <foaf:givenname>Georg</foaf:givenname>
                    </foaf:Person>
                </rdf:li>
                <rdf:li>
                    <foaf:Person>
                        <foaf:surname>Sasso</foaf:surname>
                        <foaf:givenname>Severin</foaf:givenname>
                    </foaf:Person>
                </rdf:li>
            </rdf:Seq>
        </bib:authors>
        <dc:identifier>
            <dcterms:URI>
                <rdf:value>http://link.springer.com/10.1007/s11306-017-1203-1</rdf:value>
            </dcterms:URI>
        </dc:identifier>
        <dc:date>6/2017</dc:date>
        <dcterms:dateSubmitted>2018-02-27 11:44:40</dcterms:dateSubmitted>
        <z:libraryCatalog>CrossRef</z:libraryCatalog>
        <z:language>en</z:language>
        <dc:title>Metabolic profiling identifies trehalose as an abundant and diurnally fluctuating metabolite in the microalga Ostreococcus tauri</dc:title>
    </bib:Article>
    <bib:Article rdf:about="http://link.springer.com/10.1007/s10886-007-9367-1">
        <z:itemType>journalArticle</z:itemType>
        <dcterms:isPartOf rdf:resource="urn:issn:0098-0331,%201573-1561"/>
        <bib:authors>
            <rdf:Seq>
                <rdf:li>
                    <foaf:Person>
                        <foaf:surname>Hodgkison</foaf:surname>
                        <foaf:givenname>Robert</foaf:givenname>
                    </foaf:Person>
                </rdf:li>
                <rdf:li>
                    <foaf:Person>
                        <foaf:surname>Ayasse</foaf:surname>
                        <foaf:givenname>Manfred</foaf:givenname>
                    </foaf:Person>
                </rdf:li>
                <rdf:li>
                    <foaf:Person>
                        <foaf:surname>Kalko</foaf:surname>
                        <foaf:givenname>Elisabeth K. V.</foaf:givenname>
                    </foaf:Person>
                </rdf:li>
                <rdf:li>
                    <foaf:Person>
                        <foaf:surname>Häberlein</foaf:surname>
                        <foaf:givenname>Christopher</foaf:givenname>
                    </foaf:Person>
                </rdf:li>
                <rdf:li>
                    <foaf:Person>
                        <foaf:surname>Schulz</foaf:surname>
                        <foaf:givenname>Stefan</foaf:givenname>
                    </foaf:Person>
                </rdf:li>
                <rdf:li>
                    <foaf:Person>
                        <foaf:surname>Mustapha</foaf:surname>
                        <foaf:givenname>Wan Aida Wan</foaf:givenname>
                    </foaf:Person>
                </rdf:li>
                <rdf:li>
                    <foaf:Person>
                        <foaf:surname>Zubaid</foaf:surname>
                        <foaf:givenname>Akbar</foaf:givenname>
                    </foaf:Person>
                </rdf:li>
                <rdf:li>
                    <foaf:Person>
                        <foaf:surname>Kunz</foaf:surname>
                        <foaf:givenname>Thomas H.</foaf:givenname>
                    </foaf:Person>
                </rdf:li>
            </rdf:Seq>
        </bib:authors>
        <dc:identifier>
            <dcterms:URI>
                <rdf:value>http://link.springer.com/10.1007/s10886-007-9367-1</rdf:value>
            </dcterms:URI>
        </dc:identifier>
        <bib:pages>2097-2110</bib:pages>
        <dc:date>2007-11-7</dc:date>
        <dcterms:dateSubmitted>2018-02-27 11:44:40</dcterms:dateSubmitted>
        <z:libraryCatalog>CrossRef</z:libraryCatalog>
        <z:language>en</z:language>
        <dc:title>Chemical Ecology of Fruit Bat Foraging Behavior in Relation to the Fruit Odors of Two Species of Paleotropical Bat-Dispersed Figs (Ficus hispida and Ficus scortechinii)</dc:title>
    </bib:Article>
    <bib:Journal rdf:about="urn:issn:0098-0331,%201573-1561">
        <prism:volume>33</prism:volume>
        <prism:number>11</prism:number>
        <dc:title>Journal of Chemical Ecology</dc:title>
        <dc:identifier>ISSN 0098-0331, 1573-1561</dc:identifier>
        <dc:identifier>DOI 10.1007/s10886-007-9367-1</dc:identifier>
    </bib:Journal>
    <bib:Article rdf:about="http://www.annualreviews.org/doi/10.1146/annurev.ento.54.110807.090623">
        <z:itemType>journalArticle</z:itemType>
        <dcterms:isPartOf rdf:resource="urn:issn:0066-4170,%201545-4487"/>
        <bib:authors>
            <rdf:Seq>
                <rdf:li>
                    <foaf:Person>
                        <foaf:surname>Hopkins</foaf:surname>
                        <foaf:givenname>Richard J.</foaf:givenname>
                    </foaf:Person>
                </rdf:li>
                <rdf:li>
                    <foaf:Person>
                        <foaf:surname>van Dam</foaf:surname>
                        <foaf:givenname>Nicole M.</foaf:givenname>
                    </foaf:Person>
                </rdf:li>
                <rdf:li>
                    <foaf:Person>
                        <foaf:surname>van Loon</foaf:surname>
                        <foaf:givenname>Joop J.A.</foaf:givenname>
                    </foaf:Person>
                </rdf:li>
            </rdf:Seq>
        </bib:authors>
        <dc:identifier>
            <dcterms:URI>
                <rdf:value>http://www.annualreviews.org/doi/10.1146/annurev.ento.54.110807.090623</rdf:value>
            </dcterms:URI>
        </dc:identifier>
        <bib:pages>57-83</bib:pages>
        <dc:date>01/2009</dc:date>
        <dcterms:dateSubmitted>2018-02-27 11:44:41</dcterms:dateSubmitted>
        <z:libraryCatalog>CrossRef</z:libraryCatalog>
        <z:language>en</z:language>
        <dc:title>Role of Glucosinolates in Insect-Plant Relationships and Multitrophic Interactions</dc:title>
    </bib:Article>
    <bib:Journal rdf:about="urn:issn:0066-4170,%201545-4487">
        <prism:volume>54</prism:volume>
        <prism:number>1</prism:number>
        <dc:title>Annual Review of Entomology</dc:title>
        <dc:identifier>ISSN 0066-4170, 1545-4487</dc:identifier>
        <dc:identifier>DOI 10.1146/annurev.ento.54.110807.090623</dc:identifier>
    </bib:Journal>
    <bib:Article rdf:about="http://www.tandfonline.com/doi/abs/10.1080/09670262.2012.741714">
        <z:itemType>journalArticle</z:itemType>
        <dcterms:isPartOf rdf:resource="urn:issn:0967-0262,%201469-4433"/>
        <bib:authors>
            <rdf:Seq>
                <rdf:li>
                    <foaf:Person>
                        <foaf:surname>Huseby</foaf:surname>
                        <foaf:givenname>Siv</foaf:givenname>
                    </foaf:Person>
                </rdf:li>
                <rdf:li>
                    <foaf:Person>
                        <foaf:surname>Degerlund</foaf:surname>
                        <foaf:givenname>Maria</foaf:givenname>
                    </foaf:Person>
                </rdf:li>
                <rdf:li>
                    <foaf:Person>
                        <foaf:surname>Zingone</foaf:surname>
                        <foaf:givenname>Adriana</foaf:givenname>
                    </foaf:Person>
                </rdf:li>
                <rdf:li>
                    <foaf:Person>
                        <foaf:surname>Hansen</foaf:surname>
                        <foaf:givenname>Espen</foaf:givenname>
                    </foaf:Person>
                </rdf:li>
            </rdf:Seq>
        </bib:authors>
        <dc:identifier>
            <dcterms:URI>
                <rdf:value>http://www.tandfonline.com/doi/abs/10.1080/09670262.2012.741714</rdf:value>
            </dcterms:URI>
        </dc:identifier>
        <bib:pages>480-489</bib:pages>
        <dc:date>11/2012</dc:date>
        <dcterms:dateSubmitted>2018-02-27 11:44:42</dcterms:dateSubmitted>
        <z:libraryCatalog>CrossRef</z:libraryCatalog>
        <z:language>en</z:language>
        <dc:title>Metabolic fingerprinting reveals differences between northern and southern strains of the cryptic diatom &lt;i&gt;Chaetoceros socialis&lt;/i&gt;</dc:title>
    </bib:Article>
    <bib:Journal rdf:about="urn:issn:0967-0262,%201469-4433">
        <prism:volume>47</prism:volume>
        <prism:number>4</prism:number>
        <dc:title>European Journal of Phycology</dc:title>
        <dc:identifier>ISSN 0967-0262, 1469-4433</dc:identifier>
        <dc:identifier>DOI 10.1080/09670262.2012.741714</dc:identifier>
    </bib:Journal>
    <bib:Article rdf:about="#item_74">
        <z:itemType>journalArticle</z:itemType>
        <dcterms:isPartOf>
            <bib:Journal>
                <prism:volume>65</prism:volume>
                <prism:number>4</prism:number>
                <dc:title>Die Pharmazie-An International Journal of Pharmaceutical Sciences</dc:title>
            </bib:Journal>
        </dcterms:isPartOf>
        <bib:authors>
            <rdf:Seq>
                <rdf:li>
                    <foaf:Person>
                        <foaf:surname>Hutschenreuther</foaf:surname>
                        <foaf:givenname>A.</foaf:givenname>
                    </foaf:Person>
                </rdf:li>
                <rdf:li>
                    <foaf:Person>
                        <foaf:surname>Birkemeyer</foaf:surname>
                        <foaf:givenname>C.</foaf:givenname>
                    </foaf:Person>
                </rdf:li>
                <rdf:li>
                    <foaf:Person>
                        <foaf:surname>Grötzinger</foaf:surname>
                        <foaf:givenname>K.</foaf:givenname>
                    </foaf:Person>
                </rdf:li>
                <rdf:li>
                    <foaf:Person>
                        <foaf:surname>Straubinger</foaf:surname>
                        <foaf:givenname>R. K.</foaf:givenname>
                    </foaf:Person>
                </rdf:li>
                <rdf:li>
                    <foaf:Person>
                        <foaf:surname>Rauwald</foaf:surname>
                        <foaf:givenname>H. W.</foaf:givenname>
                    </foaf:Person>
                </rdf:li>
            </rdf:Seq>
        </bib:authors>
        <bib:pages>290–295</bib:pages>
        <dc:date>2010</dc:date>
        <z:libraryCatalog>Google Scholar</z:libraryCatalog>
        <dc:title>Growth inhibiting activity of volatile oil from Cistus creticus L. against Borrelia burgdorferi ss in vitro</dc:title>
    </bib:Article>
    <bib:Article rdf:about="http://www.nature.com/doifinder/10.1038/ng.295">
        <z:itemType>journalArticle</z:itemType>
        <dcterms:isPartOf rdf:resource="urn:issn:1061-4036"/>
        <bib:authors>
            <rdf:Seq>
                <rdf:li>
                    <foaf:Person>
                        <foaf:surname>Ioannidis</foaf:surname>
                        <foaf:givenname>John P A</foaf:givenname>
                    </foaf:Person>
                </rdf:li>
                <rdf:li>
                    <foaf:Person>
                        <foaf:surname>Allison</foaf:surname>
                        <foaf:givenname>David B</foaf:givenname>
                    </foaf:Person>
                </rdf:li>
                <rdf:li>
                    <foaf:Person>
                        <foaf:surname>Ball</foaf:surname>
                        <foaf:givenname>Catherine A</foaf:givenname>
                    </foaf:Person>
                </rdf:li>
                <rdf:li>
                    <foaf:Person>
                        <foaf:surname>Coulibaly</foaf:surname>
                        <foaf:givenname>Issa</foaf:givenname>
                    </foaf:Person>
                </rdf:li>
                <rdf:li>
                    <foaf:Person>
                        <foaf:surname>Cui</foaf:surname>
                        <foaf:givenname>Xiangqin</foaf:givenname>
                    </foaf:Person>
                </rdf:li>
                <rdf:li>
                    <foaf:Person>
                        <foaf:surname>Culhane</foaf:surname>
                        <foaf:givenname>Aedín C</foaf:givenname>
                    </foaf:Person>
                </rdf:li>
                <rdf:li>
                    <foaf:Person>
                        <foaf:surname>Falchi</foaf:surname>
                        <foaf:givenname>Mario</foaf:givenname>
                    </foaf:Person>
                </rdf:li>
                <rdf:li>
                    <foaf:Person>
                        <foaf:surname>Furlanello</foaf:surname>
                        <foaf:givenname>Cesare</foaf:givenname>
                    </foaf:Person>
                </rdf:li>
                <rdf:li>
                    <foaf:Person>
                        <foaf:surname>Game</foaf:surname>
                        <foaf:givenname>Laurence</foaf:givenname>
                    </foaf:Person>
                </rdf:li>
                <rdf:li>
                    <foaf:Person>
                        <foaf:surname>Jurman</foaf:surname>
                        <foaf:givenname>Giuseppe</foaf:givenname>
                    </foaf:Person>
                </rdf:li>
                <rdf:li>
                    <foaf:Person>
                        <foaf:surname>Mangion</foaf:surname>
                        <foaf:givenname>Jon</foaf:givenname>
                    </foaf:Person>
                </rdf:li>
                <rdf:li>
                    <foaf:Person>
                        <foaf:surname>Mehta</foaf:surname>
                        <foaf:givenname>Tapan</foaf:givenname>
                    </foaf:Person>
                </rdf:li>
                <rdf:li>
                    <foaf:Person>
                        <foaf:surname>Nitzberg</foaf:surname>
                        <foaf:givenname>Michael</foaf:givenname>
                    </foaf:Person>
                </rdf:li>
                <rdf:li>
                    <foaf:Person>
                        <foaf:surname>Page</foaf:surname>
                        <foaf:givenname>Grier P</foaf:givenname>
                    </foaf:Person>
                </rdf:li>
                <rdf:li>
                    <foaf:Person>
                        <foaf:surname>Petretto</foaf:surname>
                        <foaf:givenname>Enrico</foaf:givenname>
                    </foaf:Person>
                </rdf:li>
                <rdf:li>
                    <foaf:Person>
                        <foaf:surname>van Noort</foaf:surname>
                        <foaf:givenname>Vera</foaf:givenname>
                    </foaf:Person>
                </rdf:li>
            </rdf:Seq>
        </bib:authors>
        <dc:identifier>
            <dcterms:URI>
                <rdf:value>http://www.nature.com/doifinder/10.1038/ng.295</rdf:value>
            </dcterms:URI>
        </dc:identifier>
        <bib:pages>149-155</bib:pages>
        <dc:date>2/2009</dc:date>
        <dcterms:dateSubmitted>2018-02-27 11:44:44</dcterms:dateSubmitted>
        <z:libraryCatalog>CrossRef</z:libraryCatalog>
        <dc:title>Repeatability of published microarray gene expression analyses</dc:title>
    </bib:Article>
    <bib:Journal rdf:about="urn:issn:1061-4036">
        <prism:volume>41</prism:volume>
        <prism:number>2</prism:number>
        <dc:title>Nature Genetics</dc:title>
        <dc:identifier>ISSN 1061-4036</dc:identifier>
        <dc:identifier>DOI 10.1038/ng.295</dc:identifier>
    </bib:Journal>
    <bib:Article rdf:about="http://link.springer.com/10.1007/s11306-010-0239-2">
        <z:itemType>journalArticle</z:itemType>
        <dcterms:isPartOf>
            <bib:Journal>
                <prism:volume>7</prism:volume>
                <prism:number>2</prism:number>
                <dc:title>Metabolomics</dc:title>
                <dc:identifier>ISSN 1573-3882, 1573-3890</dc:identifier>
                <dc:identifier>DOI 10.1007/s11306-010-0239-2</dc:identifier>
            </bib:Journal>
        </dcterms:isPartOf>
        <bib:authors>
            <rdf:Seq>
                <rdf:li>
                    <foaf:Person>
                        <foaf:surname>Ivanišević</foaf:surname>
                        <foaf:givenname>Julijana</foaf:givenname>
                    </foaf:Person>
                </rdf:li>
                <rdf:li>
                    <foaf:Person>
                        <foaf:surname>Thomas</foaf:surname>
                        <foaf:givenname>Olivier P.</foaf:givenname>
                    </foaf:Person>
                </rdf:li>
                <rdf:li>
                    <foaf:Person>
                        <foaf:surname>Lejeusne</foaf:surname>
                        <foaf:givenname>Christophe</foaf:givenname>
                    </foaf:Person>
                </rdf:li>
                <rdf:li>
                    <foaf:Person>
                        <foaf:surname>Chevaldonné</foaf:surname>
                        <foaf:givenname>Pierre</foaf:givenname>
                    </foaf:Person>
                </rdf:li>
                <rdf:li>
                    <foaf:Person>
                        <foaf:surname>Pérez</foaf:surname>
                        <foaf:givenname>Thierry</foaf:givenname>
                    </foaf:Person>
                </rdf:li>
            </rdf:Seq>
        </bib:authors>
        <dc:identifier>
            <dcterms:URI>
                <rdf:value>http://link.springer.com/10.1007/s11306-010-0239-2</rdf:value>
            </dcterms:URI>
        </dc:identifier>
        <bib:pages>289-304</bib:pages>
        <dc:date>6/2011</dc:date>
        <dcterms:dateSubmitted>2018-02-27 11:44:45</dcterms:dateSubmitted>
        <z:libraryCatalog>CrossRef</z:libraryCatalog>
        <z:language>en</z:language>
        <dc:title>Metabolic fingerprinting as an indicator of biodiversity: towards understanding inter-specific relationships among Homoscleromorpha sponges</dc:title>
        <z:shortTitle>Metabolic fingerprinting as an indicator of biodiversity</z:shortTitle>
    </bib:Article>
    <bib:Article rdf:about="http://link.springer.com/10.1007/s11306-017-1178-y">
        <z:itemType>journalArticle</z:itemType>
        <dcterms:isPartOf>
            <bib:Journal>
                <prism:volume>13</prism:volume>
                <prism:number>4</prism:number>
                <dc:title>Metabolomics</dc:title>
                <dc:identifier>ISSN 1573-3882, 1573-3890</dc:identifier>
                <dc:identifier>DOI 10.1007/s11306-017-1178-y</dc:identifier>
            </bib:Journal>
        </dcterms:isPartOf>
        <bib:authors>
            <rdf:Seq>
                <rdf:li>
                    <foaf:Person>
                        <foaf:surname>Jacob</foaf:surname>
                        <foaf:givenname>D.</foaf:givenname>
                    </foaf:Person>
                </rdf:li>
                <rdf:li>
                    <foaf:Person>
                        <foaf:surname>Deborde</foaf:surname>
                        <foaf:givenname>C.</foaf:givenname>
                    </foaf:Person>
                </rdf:li>
                <rdf:li>
                    <foaf:Person>
                        <foaf:surname>Lefebvre</foaf:surname>
                        <foaf:givenname>M.</foaf:givenname>
                    </foaf:Person>
                </rdf:li>
                <rdf:li>
                    <foaf:Person>
                        <foaf:surname>Maucourt</foaf:surname>
                        <foaf:givenname>M.</foaf:givenname>
                    </foaf:Person>
                </rdf:li>
                <rdf:li>
                    <foaf:Person>
                        <foaf:surname>Moing</foaf:surname>
                        <foaf:givenname>A.</foaf:givenname>
                    </foaf:Person>
                </rdf:li>
            </rdf:Seq>
        </bib:authors>
        <dc:identifier>
            <dcterms:URI>
                <rdf:value>http://link.springer.com/10.1007/s11306-017-1178-y</rdf:value>
            </dcterms:URI>
        </dc:identifier>
        <dc:date>4/2017</dc:date>
        <dcterms:dateSubmitted>2018-02-27 11:44:46</dcterms:dateSubmitted>
        <z:libraryCatalog>CrossRef</z:libraryCatalog>
        <z:language>en</z:language>
        <dc:title>NMRProcFlow: a graphical and interactive tool dedicated to 1D spectra processing for NMR-based metabolomics</dc:title>
        <z:shortTitle>NMRProcFlow</z:shortTitle>
    </bib:Article>
    <bib:Article rdf:about="http://doi.wiley.com/10.1111/j.1654-1103.2012.12036.x">
        <z:itemType>journalArticle</z:itemType>
        <dcterms:isPartOf rdf:resource="urn:issn:11009233"/>
        <bib:authors>
            <rdf:Seq>
                <rdf:li>
                    <foaf:Person>
                        <foaf:surname>Jamil</foaf:surname>
                        <foaf:givenname>Tahira</foaf:givenname>
                    </foaf:Person>
                </rdf:li>
                <rdf:li>
                    <foaf:Person>
                        <foaf:surname>Ozinga</foaf:surname>
                        <foaf:givenname>Wim A.</foaf:givenname>
                    </foaf:Person>
                </rdf:li>
                <rdf:li>
                    <foaf:Person>
                        <foaf:surname>Kleyer</foaf:surname>
                        <foaf:givenname>Michael</foaf:givenname>
                    </foaf:Person>
                </rdf:li>
                <rdf:li>
                    <foaf:Person>
                        <foaf:surname>ter Braak</foaf:surname>
                        <foaf:givenname>Cajo J.F.</foaf:givenname>
                    </foaf:Person>
                </rdf:li>
            </rdf:Seq>
        </bib:authors>
        <bib:editors>
            <rdf:Seq>
                <rdf:li>
                    <foaf:Person>
                        <foaf:surname>de Bello</foaf:surname>
                        <foaf:givenname>Francesco</foaf:givenname>
                    </foaf:Person>
                </rdf:li>
            </rdf:Seq>
        </bib:editors>
        <dc:identifier>
            <dcterms:URI>
                <rdf:value>http://doi.wiley.com/10.1111/j.1654-1103.2012.12036.x</rdf:value>
            </dcterms:URI>
        </dc:identifier>
        <bib:pages>988-1000</bib:pages>
        <dc:date>11/2013</dc:date>
        <dcterms:dateSubmitted>2018-02-27 11:44:47</dcterms:dateSubmitted>
        <z:libraryCatalog>CrossRef</z:libraryCatalog>
        <z:language>en</z:language>
        <dc:title>Selecting traits that explain species-environment relationships: a generalized linear mixed model approach</dc:title>
        <z:shortTitle>Selecting traits that explain species-environment relationships</z:shortTitle>
    </bib:Article>
    <bib:Journal rdf:about="urn:issn:11009233">
        <prism:volume>24</prism:volume>
        <prism:number>6</prism:number>
        <dc:title>Journal of Vegetation Science</dc:title>
        <dc:identifier>ISSN 11009233</dc:identifier>
        <dc:identifier>DOI 10.1111/j.1654-1103.2012.12036.x</dc:identifier>
    </bib:Journal>
    <bib:Article rdf:about="https://academic.oup.com/aob/article-lookup/doi/10.1093/aob/mcu265">
        <z:itemType>journalArticle</z:itemType>
        <dcterms:isPartOf rdf:resource="urn:issn:1095-8290,%200305-7364"/>
        <bib:authors>
            <rdf:Seq>
                <rdf:li>
                    <foaf:Person>
                        <foaf:surname>Jandová</foaf:surname>
                        <foaf:givenname>Kateřina</foaf:givenname>
                    </foaf:Person>
                </rdf:li>
                <rdf:li>
                    <foaf:Person>
                        <foaf:surname>Dostál</foaf:surname>
                        <foaf:givenname>Petr</foaf:givenname>
                    </foaf:Person>
                </rdf:li>
                <rdf:li>
                    <foaf:Person>
                        <foaf:surname>Cajthaml</foaf:surname>
                        <foaf:givenname>Tomáš</foaf:givenname>
                    </foaf:Person>
                </rdf:li>
                <rdf:li>
                    <foaf:Person>
                        <foaf:surname>Kameník</foaf:surname>
                        <foaf:givenname>Zdeněk</foaf:givenname>
                    </foaf:Person>
                </rdf:li>
            </rdf:Seq>
        </bib:authors>
        <dc:identifier>
            <dcterms:URI>
                <rdf:value>https://academic.oup.com/aob/article-lookup/doi/10.1093/aob/mcu265</rdf:value>
            </dcterms:URI>
        </dc:identifier>
        <bib:pages>821-831</bib:pages>
        <dc:date>04/2015</dc:date>
        <dcterms:dateSubmitted>2018-02-27 11:44:48</dcterms:dateSubmitted>
        <z:libraryCatalog>CrossRef</z:libraryCatalog>
        <z:language>en</z:language>
        <dc:title>Intraspecific variability in allelopathy of Heracleum mantegazzianum is linked to the metabolic profile of root exudates</dc:title>
    </bib:Article>
    <bib:Journal rdf:about="urn:issn:1095-8290,%200305-7364">
        <prism:volume>115</prism:volume>
        <prism:number>5</prism:number>
        <dc:title>Annals of Botany</dc:title>
        <dc:identifier>ISSN 1095-8290, 0305-7364</dc:identifier>
        <dc:identifier>DOI 10.1093/aob/mcu265</dc:identifier>
    </bib:Journal>
    <bib:Article rdf:about="#item_80">
        <z:itemType>journalArticle</z:itemType>
        <dcterms:isPartOf>
            <bib:Journal>
                <prism:volume>17</prism:volume>
                <prism:number>7</prism:number>
                <dc:title>Nature reviews Molecular cell biology</dc:title>
            </bib:Journal>
        </dcterms:isPartOf>
        <bib:authors>
            <rdf:Seq>
                <rdf:li>
                    <foaf:Person>
                        <foaf:surname>Johnson</foaf:surname>
                        <foaf:givenname>Caroline H.</foaf:givenname>
                    </foaf:Person>
                </rdf:li>
                <rdf:li>
                    <foaf:Person>
                        <foaf:surname>Ivanisevic</foaf:surname>
                        <foaf:givenname>Julijana</foaf:givenname>
                    </foaf:Person>
                </rdf:li>
                <rdf:li>
                    <foaf:Person>
                        <foaf:surname>Siuzdak</foaf:surname>
                        <foaf:givenname>Gary</foaf:givenname>
                    </foaf:Person>
                </rdf:li>
            </rdf:Seq>
        </bib:authors>
        <bib:pages>451</bib:pages>
        <dc:date>2016</dc:date>
        <z:libraryCatalog>Google Scholar</z:libraryCatalog>
        <dc:title>Metabolomics: beyond biomarkers and towards mechanisms</dc:title>
        <z:shortTitle>Metabolomics</z:shortTitle>
    </bib:Article>
    <bib:Article rdf:about="http://doi.wiley.com/10.1111/aec.12019">
        <z:itemType>journalArticle</z:itemType>
        <dcterms:isPartOf rdf:resource="urn:issn:14429985"/>
        <bib:authors>
            <rdf:Seq>
                <rdf:li>
                    <foaf:Person>
                        <foaf:surname>Jones</foaf:surname>
                        <foaf:givenname>Oliver A. H.</foaf:givenname>
                    </foaf:Person>
                </rdf:li>
                <rdf:li>
                    <foaf:Person>
                        <foaf:surname>Maguire</foaf:surname>
                        <foaf:givenname>Mahon L.</foaf:givenname>
                    </foaf:Person>
                </rdf:li>
                <rdf:li>
                    <foaf:Person>
                        <foaf:surname>Griffin</foaf:surname>
                        <foaf:givenname>Julian L.</foaf:givenname>
                    </foaf:Person>
                </rdf:li>
                <rdf:li>
                    <foaf:Person>
                        <foaf:surname>Dias</foaf:surname>
                        <foaf:givenname>Daniel A.</foaf:givenname>
                    </foaf:Person>
                </rdf:li>
                <rdf:li>
                    <foaf:Person>
                        <foaf:surname>Spurgeon</foaf:surname>
                        <foaf:givenname>David J.</foaf:givenname>
                    </foaf:Person>
                </rdf:li>
                <rdf:li>
                    <foaf:Person>
                        <foaf:surname>Svendsen</foaf:surname>
                        <foaf:givenname>Claus</foaf:givenname>
                    </foaf:Person>
                </rdf:li>
            </rdf:Seq>
        </bib:authors>
        <dc:identifier>
            <dcterms:URI>
               <rdf:value>http://doi.wiley.com/10.1111/aec.12019</rdf:value>
            </dcterms:URI>
        </dc:identifier>
        <bib:pages>713-720</bib:pages>
        <dc:date>09/2013</dc:date>
        <dcterms:dateSubmitted>2018-02-27 11:44:50</dcterms:dateSubmitted>
        <z:libraryCatalog>CrossRef</z:libraryCatalog>
        <z:language>en</z:language>
        <dc:title>Metabolomics and its use in ecology: Metabolomics in Ecology</dc:title>
        <z:shortTitle>Metabolomics and its use in ecology</z:shortTitle>
    </bib:Article>
    <bib:Journal rdf:about="urn:issn:14429985">
        <prism:volume>38</prism:volume>
        <prism:number>6</prism:number>
        <dc:title>Austral Ecology</dc:title>
        <dc:identifier>ISSN 14429985</dc:identifier>
        <dc:identifier>DOI 10.1111/aec.12019</dc:identifier>
    </bib:Journal>
    <bib:Article rdf:about="http://xlink.rsc.org/?DOI=B501890K">
        <z:itemType>journalArticle</z:itemType>
        <dcterms:isPartOf rdf:resource="urn:issn:0003-2654,%201364-5528"/>
        <bib:authors>
            <rdf:Seq>
                <rdf:li>
                    <foaf:Person>
                        <foaf:surname>Jonsson</foaf:surname>
                        <foaf:givenname>Pär</foaf:givenname>
                    </foaf:Person>
                </rdf:li>
                <rdf:li>
                    <foaf:Person>
                        <foaf:surname>Bruce</foaf:surname>
                        <foaf:givenname>Stephen J.</foaf:givenname>
                    </foaf:Person>
                </rdf:li>
                <rdf:li>
                    <foaf:Person>
                        <foaf:surname>Moritz</foaf:surname>
                        <foaf:givenname>Thomas</foaf:givenname>
                    </foaf:Person>
                </rdf:li>
                <rdf:li>
                    <foaf:Person>
                        <foaf:surname>Trygg</foaf:surname>
                        <foaf:givenname>Johan</foaf:givenname>
                    </foaf:Person>
                </rdf:li>
                <rdf:li>
                    <foaf:Person>
                        <foaf:surname>Sjöström</foaf:surname>
                        <foaf:givenname>Michael</foaf:givenname>
                    </foaf:Person>
                </rdf:li>
                <rdf:li>
                    <foaf:Person>
                        <foaf:surname>Plumb</foaf:surname>
                        <foaf:givenname>Robert</foaf:givenname>
                    </foaf:Person>
                </rdf:li>
                <rdf:li>
                    <foaf:Person>
                        <foaf:surname>Granger</foaf:surname>
                        <foaf:givenname>Jennifer</foaf:givenname>
                    </foaf:Person>
                </rdf:li>
                <rdf:li>
                    <foaf:Person>
                        <foaf:surname>Maibaum</foaf:surname>
                        <foaf:givenname>Elaine</foaf:givenname>
                    </foaf:Person>
                </rdf:li>
                <rdf:li>
                    <foaf:Person>
                        <foaf:surname>Nicholson</foaf:surname>
                        <foaf:givenname>Jeremy K.</foaf:givenname>
                    </foaf:Person>
                </rdf:li>
                <rdf:li>
                    <foaf:Person>
                        <foaf:surname>Holmes</foaf:surname>
                        <foaf:givenname>Elaine</foaf:givenname>
                    </foaf:Person>
                </rdf:li>
                <rdf:li>
                    <foaf:Person>
                        <foaf:surname>Antti</foaf:surname>
                        <foaf:givenname>Henrik</foaf:givenname>
                    </foaf:Person>
                </rdf:li>
            </rdf:Seq>
        </bib:authors>
        <dc:identifier>
            <dcterms:URI>
               <rdf:value>http://xlink.rsc.org/?DOI=B501890K</rdf:value>
            </dcterms:URI>
        </dc:identifier>
        <bib:pages>701-707</bib:pages>
        <dc:date>2005</dc:date>
        <dcterms:dateSubmitted>2018-02-27 11:44:51</dcterms:dateSubmitted>
        <z:libraryCatalog>CrossRef</z:libraryCatalog>
        <z:language>en</z:language>
        <dc:title>Extraction, interpretation and validation of information for comparing samples in metabolic LC/MS data sets</dc:title>
    </bib:Article>
    <bib:Journal rdf:about="urn:issn:0003-2654,%201364-5528">
        <prism:volume>130</prism:volume>
        <prism:number>5</prism:number>
        <dc:title>The Analyst</dc:title>
        <dc:identifier>ISSN 0003-2654, 1364-5528</dc:identifier>
        <dc:identifier>DOI 10.1039/B501890K</dc:identifier>
    </bib:Journal>
    <bib:Article rdf:about="http://linkinghub.elsevier.com/retrieve/pii/S1570023208002948">
        <z:itemType>journalArticle</z:itemType>
        <dcterms:isPartOf>
            <bib:Journal>
                <prism:volume>871</prism:volume>
                <prism:number>2</prism:number>
                <dc:title>Journal of Chromatography B</dc:title>
                <dc:identifier>ISSN 15700232</dc:identifier>
                <dc:identifier>DOI 10.1016/j.jchromb.2008.04.049</dc:identifier>
            </bib:Journal>
        </dcterms:isPartOf>
        <bib:authors>
            <rdf:Seq>
                <rdf:li>
                    <foaf:Person>
                        <foaf:surname>Kanani</foaf:surname>
                        <foaf:givenname>Harin</foaf:givenname>
                    </foaf:Person>
                </rdf:li>
                <rdf:li>
                    <foaf:Person>
                        <foaf:surname>Chrysanthopoulos</foaf:surname>
                        <foaf:givenname>Panagiotis K.</foaf:givenname>
                    </foaf:Person>
                </rdf:li>
                <rdf:li>
                    <foaf:Person>
                        <foaf:surname>Klapa</foaf:surname>
                        <foaf:givenname>Maria I.</foaf:givenname>
                    </foaf:Person>
                </rdf:li>
            </rdf:Seq>
        </bib:authors>
        <dc:identifier>
            <dcterms:URI>
                <rdf:value>http://linkinghub.elsevier.com/retrieve/pii/S1570023208002948</rdf:value>
            </dcterms:URI>
        </dc:identifier>
        <bib:pages>191-201</bib:pages>
        <dc:date>8/2008</dc:date>
        <dcterms:dateSubmitted>2018-02-27 11:44:52</dcterms:dateSubmitted>
        <z:libraryCatalog>CrossRef</z:libraryCatalog>
        <z:language>en</z:language>
        <dc:title>Standardizing GC–MS metabolomics</dc:title>
    </bib:Article>
    <bib:Article rdf:about="http://www.mdpi.com/2218-1989/5/2/291">
        <z:itemType>journalArticle</z:itemType>
        <dcterms:isPartOf rdf:resource="urn:issn:2218-1989"/>
        <bib:authors>
            <rdf:Seq>
                <rdf:li>
                    <foaf:Person>
                        <foaf:surname>Karp</foaf:surname>
                        <foaf:givenname>Peter</foaf:givenname>
                    </foaf:Person>
                </rdf:li>
                <rdf:li>
                    <foaf:Person>
                        <foaf:surname>Billington</foaf:surname>
                        <foaf:givenname>Richard</foaf:givenname>
                    </foaf:Person>
                </rdf:li>
                <rdf:li>
                    <foaf:Person>
                        <foaf:surname>Holland</foaf:surname>
                        <foaf:givenname>Timothy</foaf:givenname>
                    </foaf:Person>
                </rdf:li>
                <rdf:li>
                    <foaf:Person>
                        <foaf:surname>Kothari</foaf:surname>
                        <foaf:givenname>Anamika</foaf:givenname>
                    </foaf:Person>
                </rdf:li>
                <rdf:li>
                    <foaf:Person>
                        <foaf:surname>Krummenacker</foaf:surname>
                        <foaf:givenname>Markus</foaf:givenname>
                    </foaf:Person>
                </rdf:li>
                <rdf:li>
                    <foaf:Person>
                        <foaf:surname>Weaver</foaf:surname>
                        <foaf:givenname>Daniel</foaf:givenname>
                    </foaf:Person>
                </rdf:li>
                <rdf:li>
                    <foaf:Person>
                        <foaf:surname>Latendresse</foaf:surname>
                        <foaf:givenname>Mario</foaf:givenname>
                    </foaf:Person>
                </rdf:li>
                <rdf:li>
                    <foaf:Person>
                        <foaf:surname>Paley</foaf:surname>
                        <foaf:givenname>Suzanne</foaf:givenname>
                    </foaf:Person>
                </rdf:li>
            </rdf:Seq>
        </bib:authors>
        <dc:identifier>
            <dcterms:URI>
               <rdf:value>http://www.mdpi.com/2218-1989/5/2/291</rdf:value>
            </dcterms:URI>
        </dc:identifier>
        <bib:pages>291-310</bib:pages>
        <dc:date>2015-05-22</dc:date>
        <dcterms:dateSubmitted>2018-02-27 11:44:52</dcterms:dateSubmitted>
        <z:libraryCatalog>CrossRef</z:libraryCatalog>
        <z:language>en</z:language>
        <dc:title>Computational Metabolomics Operations at BioCyc.org</dc:title>
    </bib:Article>
    <bib:Journal rdf:about="urn:issn:2218-1989">
        <prism:volume>5</prism:volume>
        <prism:number>4</prism:number>
        <dc:title>Metabolites</dc:title>
        <dc:identifier>ISSN 2218-1989</dc:identifier>
        <dc:identifier>DOI 10.3390/metabo5020291</dc:identifier>
    </bib:Journal>
    <bib:Article rdf:about="http://doi.wiley.com/10.1111/j.1365-2486.2011.02451.x">
        <z:itemType>journalArticle</z:itemType>
        <dcterms:isPartOf>
            <bib:Journal>
                <prism:volume>17</prism:volume>
                <prism:number>9</prism:number>
                <dc:title>Global Change Biology</dc:title>
                <dc:identifier>ISSN 13541013</dc:identifier>
                <dc:identifier>DOI 10.1111/j.1365-2486.2011.02451.x</dc:identifier>
            </bib:Journal>
        </dcterms:isPartOf>
        <bib:authors>
            <rdf:Seq>
                <rdf:li>
                    <foaf:Person>
                        <foaf:surname>Kattge</foaf:surname>
                        <foaf:givenname>J.</foaf:givenname>
                    </foaf:Person>
                </rdf:li>
                <rdf:li>
                    <foaf:Person>
                        <foaf:surname>DíAz</foaf:surname>
                        <foaf:givenname>S.</foaf:givenname>
                    </foaf:Person>
                </rdf:li>
                <rdf:li>
                    <foaf:Person>
                        <foaf:surname>Lavorel</foaf:surname>
                        <foaf:givenname>S.</foaf:givenname>
                    </foaf:Person>
                </rdf:li>
                <rdf:li>
                    <foaf:Person>
                        <foaf:surname>Prentice</foaf:surname>
                        <foaf:givenname>I. C.</foaf:givenname>
                    </foaf:Person>
                </rdf:li>
                <rdf:li>
                    <foaf:Person>
                        <foaf:surname>Leadley</foaf:surname>
                        <foaf:givenname>P.</foaf:givenname>
                    </foaf:Person>
                </rdf:li>
                <rdf:li>
                    <foaf:Person>
                        <foaf:surname>BöNisch</foaf:surname>
                        <foaf:givenname>G.</foaf:givenname>
                    </foaf:Person>
                </rdf:li>
                <rdf:li>
                    <foaf:Person>
                        <foaf:surname>Garnier</foaf:surname>
                        <foaf:givenname>E.</foaf:givenname>
                    </foaf:Person>
                </rdf:li>
                <rdf:li>
                    <foaf:Person>
                        <foaf:surname>Westoby</foaf:surname>
                        <foaf:givenname>M.</foaf:givenname>
                    </foaf:Person>
                </rdf:li>
                <rdf:li>
                    <foaf:Person>
                        <foaf:surname>Reich</foaf:surname>
                        <foaf:givenname>P. B.</foaf:givenname>
                    </foaf:Person>
                </rdf:li>
                <rdf:li>
                    <foaf:Person>
                        <foaf:surname>Wright</foaf:surname>
                        <foaf:givenname>I. J.</foaf:givenname>
                    </foaf:Person>
                </rdf:li>
                <rdf:li>
                    <foaf:Person>
                        <foaf:surname>Cornelissen</foaf:surname>
                        <foaf:givenname>J. H. C.</foaf:givenname>
                    </foaf:Person>
                </rdf:li>
                <rdf:li>
                    <foaf:Person>
                        <foaf:surname>Violle</foaf:surname>
                        <foaf:givenname>C.</foaf:givenname>
                    </foaf:Person>
                </rdf:li>
                <rdf:li>
                    <foaf:Person>
                        <foaf:surname>Harrison</foaf:surname>
                        <foaf:givenname>S. P.</foaf:givenname>
                    </foaf:Person>
                </rdf:li>
                <rdf:li>
                    <foaf:Person>
                        <foaf:surname>Van BODEGOM</foaf:surname>
                        <foaf:givenname>P. M.</foaf:givenname>
                    </foaf:Person>
                </rdf:li>
                <rdf:li>
                    <foaf:Person>
                        <foaf:surname>Reichstein</foaf:surname>
                        <foaf:givenname>M.</foaf:givenname>
                    </foaf:Person>
                </rdf:li>
                <rdf:li>
                    <foaf:Person>
                        <foaf:surname>Enquist</foaf:surname>
                        <foaf:givenname>B. J.</foaf:givenname>
                    </foaf:Person>
                </rdf:li>
                <rdf:li>
                    <foaf:Person>
                        <foaf:surname>Soudzilovskaia</foaf:surname>
                        <foaf:givenname>N. A.</foaf:givenname>
                    </foaf:Person>
                </rdf:li>
                <rdf:li>
                    <foaf:Person>
                        <foaf:surname>Ackerly</foaf:surname>
                        <foaf:givenname>D. D.</foaf:givenname>
                    </foaf:Person>
                </rdf:li>
                <rdf:li>
                    <foaf:Person>
                        <foaf:surname>Anand</foaf:surname>
                        <foaf:givenname>M.</foaf:givenname>
                    </foaf:Person>
                </rdf:li>
                <rdf:li>
                    <foaf:Person>
                        <foaf:surname>Atkin</foaf:surname>
                        <foaf:givenname>O.</foaf:givenname>
                    </foaf:Person>
                </rdf:li>
                <rdf:li>
                    <foaf:Person>
                        <foaf:surname>Bahn</foaf:surname>
                        <foaf:givenname>M.</foaf:givenname>
                    </foaf:Person>
                </rdf:li>
                <rdf:li>
                    <foaf:Person>
                        <foaf:surname>Baker</foaf:surname>
                        <foaf:givenname>T. R.</foaf:givenname>
                    </foaf:Person>
                </rdf:li>
                <rdf:li>
                    <foaf:Person>
                        <foaf:surname>Baldocchi</foaf:surname>
                        <foaf:givenname>D.</foaf:givenname>
                    </foaf:Person>
                </rdf:li>
                <rdf:li>
                    <foaf:Person>
                        <foaf:surname>Bekker</foaf:surname>
                        <foaf:givenname>R.</foaf:givenname>
                    </foaf:Person>
                </rdf:li>
                <rdf:li>
                    <foaf:Person>
                        <foaf:surname>Blanco</foaf:surname>
                        <foaf:givenname>C. C.</foaf:givenname>
                    </foaf:Person>
                </rdf:li>
                <rdf:li>
                    <foaf:Person>
                        <foaf:surname>Blonder</foaf:surname>
                        <foaf:givenname>B.</foaf:givenname>
                    </foaf:Person>
                </rdf:li>
                <rdf:li>
                    <foaf:Person>
                        <foaf:surname>Bond</foaf:surname>
                        <foaf:givenname>W. J.</foaf:givenname>
                    </foaf:Person>
                </rdf:li>
                <rdf:li>
                    <foaf:Person>
                        <foaf:surname>Bradstock</foaf:surname>
                        <foaf:givenname>R.</foaf:givenname>
                    </foaf:Person>
                </rdf:li>
                <rdf:li>
                    <foaf:Person>
                        <foaf:surname>Bunker</foaf:surname>
                        <foaf:givenname>D. E.</foaf:givenname>
                    </foaf:Person>
                </rdf:li>
                <rdf:li>
                    <foaf:Person>
                        <foaf:surname>Casanoves</foaf:surname>
                        <foaf:givenname>F.</foaf:givenname>
                    </foaf:Person>
                </rdf:li>
                <rdf:li>
                    <foaf:Person>
                        <foaf:surname>Cavender-Bares</foaf:surname>
                        <foaf:givenname>J.</foaf:givenname>
                    </foaf:Person>
                </rdf:li>
                <rdf:li>
                    <foaf:Person>
                        <foaf:surname>Chambers</foaf:surname>
                        <foaf:givenname>J. Q.</foaf:givenname>
                    </foaf:Person>
                </rdf:li>
                <rdf:li>
                    <foaf:Person>
                        <foaf:surname>Chapin Iii</foaf:surname>
                        <foaf:givenname>F. S.</foaf:givenname>
                    </foaf:Person>
                </rdf:li>
                <rdf:li>
                    <foaf:Person>
                        <foaf:surname>Chave</foaf:surname>
                        <foaf:givenname>J.</foaf:givenname>
                    </foaf:Person>
                </rdf:li>
                <rdf:li>
                    <foaf:Person>
                        <foaf:surname>Coomes</foaf:surname>
                        <foaf:givenname>D.</foaf:givenname>
                    </foaf:Person>
                </rdf:li>
                <rdf:li>
                    <foaf:Person>
                        <foaf:surname>Cornwell</foaf:surname>
                        <foaf:givenname>W. K.</foaf:givenname>
                    </foaf:Person>
                </rdf:li>
                <rdf:li>
                    <foaf:Person>
                        <foaf:surname>Craine</foaf:surname>
                        <foaf:givenname>J. M.</foaf:givenname>
                    </foaf:Person>
                </rdf:li>
                <rdf:li>
                    <foaf:Person>
                        <foaf:surname>Dobrin</foaf:surname>
                        <foaf:givenname>B. H.</foaf:givenname>
                    </foaf:Person>
                </rdf:li>
                <rdf:li>
                    <foaf:Person>
                        <foaf:surname>Duarte</foaf:surname>
                        <foaf:givenname>L.</foaf:givenname>
                    </foaf:Person>
                </rdf:li>
                <rdf:li>
                    <foaf:Person>
                        <foaf:surname>Durka</foaf:surname>
                        <foaf:givenname>W.</foaf:givenname>
                    </foaf:Person>
                </rdf:li>
                <rdf:li>
                    <foaf:Person>
                        <foaf:surname>Elser</foaf:surname>
                        <foaf:givenname>J.</foaf:givenname>
                    </foaf:Person>
                </rdf:li>
                <rdf:li>
                    <foaf:Person>
                        <foaf:surname>Esser</foaf:surname>
                        <foaf:givenname>G.</foaf:givenname>
                    </foaf:Person>
                </rdf:li>
                <rdf:li>
                    <foaf:Person>
                        <foaf:surname>Estiarte</foaf:surname>
                        <foaf:givenname>M.</foaf:givenname>
                    </foaf:Person>
                </rdf:li>
                <rdf:li>
                    <foaf:Person>
                        <foaf:surname>Fagan</foaf:surname>
                        <foaf:givenname>W. F.</foaf:givenname>
                    </foaf:Person>
                </rdf:li>
                <rdf:li>
                    <foaf:Person>
                        <foaf:surname>Fang</foaf:surname>
                        <foaf:givenname>J.</foaf:givenname>
                    </foaf:Person>
                </rdf:li>
                <rdf:li>
                    <foaf:Person>
                        <foaf:surname>FernáNdez-MéNdez</foaf:surname>
                        <foaf:givenname>F.</foaf:givenname>
                    </foaf:Person>
                </rdf:li>
                <rdf:li>
                    <foaf:Person>
                        <foaf:surname>Fidelis</foaf:surname>
                        <foaf:givenname>A.</foaf:givenname>
                    </foaf:Person>
                </rdf:li>
                <rdf:li>
                    <foaf:Person>
                        <foaf:surname>Finegan</foaf:surname>
                        <foaf:givenname>B.</foaf:givenname>
                    </foaf:Person>
                </rdf:li>
                <rdf:li>
                    <foaf:Person>
                        <foaf:surname>Flores</foaf:surname>
                        <foaf:givenname>O.</foaf:givenname>
                    </foaf:Person>
                </rdf:li>
                <rdf:li>
                    <foaf:Person>
                        <foaf:surname>Ford</foaf:surname>
                        <foaf:givenname>H.</foaf:givenname>
                    </foaf:Person>
                </rdf:li>
                <rdf:li>
                    <foaf:Person>
                        <foaf:surname>Frank</foaf:surname>
                        <foaf:givenname>D.</foaf:givenname>
                    </foaf:Person>
                </rdf:li>
                <rdf:li>
                    <foaf:Person>
                        <foaf:surname>Freschet</foaf:surname>
                        <foaf:givenname>G. T.</foaf:givenname>
                    </foaf:Person>
                </rdf:li>
                <rdf:li>
                    <foaf:Person>
                        <foaf:surname>Fyllas</foaf:surname>
                        <foaf:givenname>N. M.</foaf:givenname>
                    </foaf:Person>
                </rdf:li>
                <rdf:li>
                    <foaf:Person>
                        <foaf:surname>Gallagher</foaf:surname>
                        <foaf:givenname>R. V.</foaf:givenname>
                    </foaf:Person>
                </rdf:li>
                <rdf:li>
                    <foaf:Person>
                        <foaf:surname>Green</foaf:surname>
                        <foaf:givenname>W. A.</foaf:givenname>
                    </foaf:Person>
                </rdf:li>
                <rdf:li>
                    <foaf:Person>
                        <foaf:surname>Gutierrez</foaf:surname>
                        <foaf:givenname>A. G.</foaf:givenname>
                    </foaf:Person>
                </rdf:li>
                <rdf:li>
                    <foaf:Person>
                        <foaf:surname>Hickler</foaf:surname>
                        <foaf:givenname>T.</foaf:givenname>
                    </foaf:Person>
                </rdf:li>
                <rdf:li>
                    <foaf:Person>
                        <foaf:surname>Higgins</foaf:surname>
                        <foaf:givenname>S. I.</foaf:givenname>
                    </foaf:Person>
                </rdf:li>
                <rdf:li>
                    <foaf:Person>
                        <foaf:surname>Hodgson</foaf:surname>
                        <foaf:givenname>J. G.</foaf:givenname>
                    </foaf:Person>
                </rdf:li>
                <rdf:li>
                    <foaf:Person>
                        <foaf:surname>Jalili</foaf:surname>
                        <foaf:givenname>A.</foaf:givenname>
                    </foaf:Person>
                </rdf:li>
                <rdf:li>
                    <foaf:Person>
                        <foaf:surname>Jansen</foaf:surname>
                        <foaf:givenname>S.</foaf:givenname>
                    </foaf:Person>
                </rdf:li>
                <rdf:li>
                    <foaf:Person>
                        <foaf:surname>Joly</foaf:surname>
                        <foaf:givenname>C. A.</foaf:givenname>
                    </foaf:Person>
                </rdf:li>
                <rdf:li>
                    <foaf:Person>
                        <foaf:surname>Kerkhoff</foaf:surname>
                        <foaf:givenname>A. J.</foaf:givenname>
                    </foaf:Person>
                </rdf:li>
                <rdf:li>
                    <foaf:Person>
                        <foaf:surname>Kirkup</foaf:surname>
                        <foaf:givenname>D.</foaf:givenname>
                    </foaf:Person>
                </rdf:li>
                <rdf:li>
                    <foaf:Person>
                        <foaf:surname>Kitajima</foaf:surname>
                        <foaf:givenname>K.</foaf:givenname>
                    </foaf:Person>
                </rdf:li>
                <rdf:li>
                    <foaf:Person>
                        <foaf:surname>Kleyer</foaf:surname>
                        <foaf:givenname>M.</foaf:givenname>
                    </foaf:Person>
                </rdf:li>
                <rdf:li>
                    <foaf:Person>
                        <foaf:surname>Klotz</foaf:surname>
                        <foaf:givenname>S.</foaf:givenname>
                    </foaf:Person>
                </rdf:li>
                <rdf:li>
                    <foaf:Person>
                        <foaf:surname>Knops</foaf:surname>
                        <foaf:givenname>J. M. H.</foaf:givenname>
                    </foaf:Person>
                </rdf:li>
                <rdf:li>
                    <foaf:Person>
                        <foaf:surname>Kramer</foaf:surname>
                        <foaf:givenname>K.</foaf:givenname>
                    </foaf:Person>
                </rdf:li>
                <rdf:li>
                    <foaf:Person>
                        <foaf:surname>KüHn</foaf:surname>
                        <foaf:givenname>I.</foaf:givenname>
                    </foaf:Person>
                </rdf:li>
                <rdf:li>
                    <foaf:Person>
                        <foaf:surname>Kurokawa</foaf:surname>
                        <foaf:givenname>H.</foaf:givenname>
                    </foaf:Person>
                </rdf:li>
                <rdf:li>
                    <foaf:Person>
                        <foaf:surname>Laughlin</foaf:surname>
                        <foaf:givenname>D.</foaf:givenname>
                    </foaf:Person>
                </rdf:li>
                <rdf:li>
                    <foaf:Person>
                        <foaf:surname>Lee</foaf:surname>
                        <foaf:givenname>T. D.</foaf:givenname>
                    </foaf:Person>
                </rdf:li>
                <rdf:li>
                    <foaf:Person>
                        <foaf:surname>Leishman</foaf:surname>
                        <foaf:givenname>M.</foaf:givenname>
                    </foaf:Person>
                </rdf:li>
                <rdf:li>
                    <foaf:Person>
                        <foaf:surname>Lens</foaf:surname>
                        <foaf:givenname>F.</foaf:givenname>
                    </foaf:Person>
                </rdf:li>
                <rdf:li>
                    <foaf:Person>
                        <foaf:surname>Lenz</foaf:surname>
                        <foaf:givenname>T.</foaf:givenname>
                    </foaf:Person>
                </rdf:li>
                <rdf:li>
                    <foaf:Person>
                        <foaf:surname>Lewis</foaf:surname>
                        <foaf:givenname>S. L.</foaf:givenname>
                    </foaf:Person>
                </rdf:li>
                <rdf:li>
                    <foaf:Person>
                        <foaf:surname>Lloyd</foaf:surname>
                        <foaf:givenname>J.</foaf:givenname>
                    </foaf:Person>
                </rdf:li>
                <rdf:li>
                    <foaf:Person>
                        <foaf:surname>Llusià</foaf:surname>
                        <foaf:givenname>J.</foaf:givenname>
                    </foaf:Person>
                </rdf:li>
                <rdf:li>
                    <foaf:Person>
                        <foaf:surname>Louault</foaf:surname>
                        <foaf:givenname>F.</foaf:givenname>
                    </foaf:Person>
                </rdf:li>
                <rdf:li>
                    <foaf:Person>
                        <foaf:surname>Ma</foaf:surname>
                        <foaf:givenname>S.</foaf:givenname>
                    </foaf:Person>
                </rdf:li>
                <rdf:li>
                    <foaf:Person>
                        <foaf:surname>Mahecha</foaf:surname>
                        <foaf:givenname>M. D.</foaf:givenname>
                    </foaf:Person>
                </rdf:li>
                <rdf:li>
                    <foaf:Person>
                        <foaf:surname>Manning</foaf:surname>
                        <foaf:givenname>P.</foaf:givenname>
                    </foaf:Person>
                </rdf:li>
                <rdf:li>
                    <foaf:Person>
                        <foaf:surname>Massad</foaf:surname>
                        <foaf:givenname>T.</foaf:givenname>
                    </foaf:Person>
                </rdf:li>
                <rdf:li>
                    <foaf:Person>
                        <foaf:surname>Medlyn</foaf:surname>
                        <foaf:givenname>B. E.</foaf:givenname>
                    </foaf:Person>
                </rdf:li>
                <rdf:li>
                    <foaf:Person>
                        <foaf:surname>Messier</foaf:surname>
                        <foaf:givenname>J.</foaf:givenname>
                    </foaf:Person>
                </rdf:li>
                <rdf:li>
                    <foaf:Person>
                        <foaf:surname>Moles</foaf:surname>
                        <foaf:givenname>A. T.</foaf:givenname>
                    </foaf:Person>
                </rdf:li>
                <rdf:li>
                    <foaf:Person>
                        <foaf:surname>MüLler</foaf:surname>
                        <foaf:givenname>S. C.</foaf:givenname>
                    </foaf:Person>
                </rdf:li>
                <rdf:li>
                    <foaf:Person>
                        <foaf:surname>Nadrowski</foaf:surname>
                        <foaf:givenname>K.</foaf:givenname>
                    </foaf:Person>
                </rdf:li>
                <rdf:li>
                    <foaf:Person>
                        <foaf:surname>Naeem</foaf:surname>
                        <foaf:givenname>S.</foaf:givenname>
                    </foaf:Person>
                </rdf:li>
                <rdf:li>
                    <foaf:Person>
                        <foaf:surname>Niinemets</foaf:surname>
                        <foaf:givenname>ü.</foaf:givenname>
                    </foaf:Person>
                </rdf:li>
                <rdf:li>
                    <foaf:Person>
                        <foaf:surname>NöLlert</foaf:surname>
                        <foaf:givenname>S.</foaf:givenname>
                    </foaf:Person>
                </rdf:li>
                <rdf:li>
                    <foaf:Person>
                        <foaf:surname>NüSke</foaf:surname>
                        <foaf:givenname>A.</foaf:givenname>
                    </foaf:Person>
                </rdf:li>
                <rdf:li>
                    <foaf:Person>
                        <foaf:surname>Ogaya</foaf:surname>
                        <foaf:givenname>R.</foaf:givenname>
                    </foaf:Person>
                </rdf:li>
                <rdf:li>
                    <foaf:Person>
                        <foaf:surname>Oleksyn</foaf:surname>
                        <foaf:givenname>J.</foaf:givenname>
                    </foaf:Person>
                </rdf:li>
                <rdf:li>
                    <foaf:Person>
                        <foaf:surname>Onipchenko</foaf:surname>
                        <foaf:givenname>V. G.</foaf:givenname>
                    </foaf:Person>
                </rdf:li>
                <rdf:li>
                    <foaf:Person>
                        <foaf:surname>Onoda</foaf:surname>
                        <foaf:givenname>Y.</foaf:givenname>
                    </foaf:Person>
                </rdf:li>
                <rdf:li>
                    <foaf:Person>
                        <foaf:surname>OrdoñEz</foaf:surname>
                        <foaf:givenname>J.</foaf:givenname>
                    </foaf:Person>
                </rdf:li>
                <rdf:li>
                    <foaf:Person>
                        <foaf:surname>Overbeck</foaf:surname>
                        <foaf:givenname>G.</foaf:givenname>
                    </foaf:Person>
                </rdf:li>
                <rdf:li>
                    <foaf:Person>
                        <foaf:surname>Ozinga</foaf:surname>
                        <foaf:givenname>W. A.</foaf:givenname>
                    </foaf:Person>
                </rdf:li>
                <rdf:li>
                    <foaf:Person>
                        <foaf:surname>PatiñO</foaf:surname>
                        <foaf:givenname>S.</foaf:givenname>
                    </foaf:Person>
                </rdf:li>
                <rdf:li>
                    <foaf:Person>
                        <foaf:surname>Paula</foaf:surname>
                        <foaf:givenname>S.</foaf:givenname>
                    </foaf:Person>
                </rdf:li>
                <rdf:li>
                    <foaf:Person>
                        <foaf:surname>Pausas</foaf:surname>
                        <foaf:givenname>J. G.</foaf:givenname>
                    </foaf:Person>
                </rdf:li>
                <rdf:li>
                    <foaf:Person>
                        <foaf:surname>PeñUelas</foaf:surname>
                        <foaf:givenname>J.</foaf:givenname>
                    </foaf:Person>
                </rdf:li>
                <rdf:li>
                    <foaf:Person>
                        <foaf:surname>Phillips</foaf:surname>
                        <foaf:givenname>O. L.</foaf:givenname>
                    </foaf:Person>
                </rdf:li>
                <rdf:li>
                    <foaf:Person>
                        <foaf:surname>Pillar</foaf:surname>
                        <foaf:givenname>V.</foaf:givenname>
                    </foaf:Person>
                </rdf:li>
                <rdf:li>
                    <foaf:Person>
                        <foaf:surname>Poorter</foaf:surname>
                        <foaf:givenname>H.</foaf:givenname>
                    </foaf:Person>
                </rdf:li>
                <rdf:li>
                    <foaf:Person>
                        <foaf:surname>Poorter</foaf:surname>
                        <foaf:givenname>L.</foaf:givenname>
                    </foaf:Person>
                </rdf:li>
                <rdf:li>
                    <foaf:Person>
                        <foaf:surname>Poschlod</foaf:surname>
                        <foaf:givenname>P.</foaf:givenname>
                    </foaf:Person>
                </rdf:li>
                <rdf:li>
                    <foaf:Person>
                        <foaf:surname>Prinzing</foaf:surname>
                        <foaf:givenname>A.</foaf:givenname>
                    </foaf:Person>
                </rdf:li>
                <rdf:li>
                    <foaf:Person>
                        <foaf:surname>Proulx</foaf:surname>
                        <foaf:givenname>R.</foaf:givenname>
                    </foaf:Person>
                </rdf:li>
                <rdf:li>
                    <foaf:Person>
                        <foaf:surname>Rammig</foaf:surname>
                        <foaf:givenname>A.</foaf:givenname>
                    </foaf:Person>
                </rdf:li>
                <rdf:li>
                    <foaf:Person>
                        <foaf:surname>Reinsch</foaf:surname>
                        <foaf:givenname>S.</foaf:givenname>
                    </foaf:Person>
                </rdf:li>
                <rdf:li>
                    <foaf:Person>
                        <foaf:surname>Reu</foaf:surname>
                        <foaf:givenname>B.</foaf:givenname>
                    </foaf:Person>
                </rdf:li>
                <rdf:li>
                    <foaf:Person>
                        <foaf:surname>Sack</foaf:surname>
                        <foaf:givenname>L.</foaf:givenname>
                    </foaf:Person>
                </rdf:li>
                <rdf:li>
                    <foaf:Person>
                        <foaf:surname>Salgado-Negret</foaf:surname>
                        <foaf:givenname>B.</foaf:givenname>
                    </foaf:Person>
                </rdf:li>
                <rdf:li>
                    <foaf:Person>
                        <foaf:surname>Sardans</foaf:surname>
                        <foaf:givenname>J.</foaf:givenname>
                    </foaf:Person>
                </rdf:li>
                <rdf:li>
                    <foaf:Person>
                        <foaf:surname>Shiodera</foaf:surname>
                        <foaf:givenname>S.</foaf:givenname>
                    </foaf:Person>
                </rdf:li>
                <rdf:li>
                    <foaf:Person>
                        <foaf:surname>Shipley</foaf:surname>
                        <foaf:givenname>B.</foaf:givenname>
                    </foaf:Person>
                </rdf:li>
                <rdf:li>
                    <foaf:Person>
                        <foaf:surname>Siefert</foaf:surname>
                        <foaf:givenname>A.</foaf:givenname>
                    </foaf:Person>
                </rdf:li>
                <rdf:li>
                    <foaf:Person>
                        <foaf:surname>Sosinski</foaf:surname>
                        <foaf:givenname>E.</foaf:givenname>
                    </foaf:Person>
                </rdf:li>
                <rdf:li>
                    <foaf:Person>
                        <foaf:surname>Soussana</foaf:surname>
                        <foaf:givenname>J.-F.</foaf:givenname>
                    </foaf:Person>
                </rdf:li>
                <rdf:li>
                    <foaf:Person>
                        <foaf:surname>Swaine</foaf:surname>
                        <foaf:givenname>E.</foaf:givenname>
                    </foaf:Person>
                </rdf:li>
                <rdf:li>
                    <foaf:Person>
                        <foaf:surname>Swenson</foaf:surname>
                        <foaf:givenname>N.</foaf:givenname>
                    </foaf:Person>
                </rdf:li>
                <rdf:li>
                    <foaf:Person>
                        <foaf:surname>Thompson</foaf:surname>
                        <foaf:givenname>K.</foaf:givenname>
                    </foaf:Person>
                </rdf:li>
                <rdf:li>
                    <foaf:Person>
                        <foaf:surname>Thornton</foaf:surname>
                        <foaf:givenname>P.</foaf:givenname>
                    </foaf:Person>
                </rdf:li>
                <rdf:li>
                    <foaf:Person>
                        <foaf:surname>Waldram</foaf:surname>
                        <foaf:givenname>M.</foaf:givenname>
                    </foaf:Person>
                </rdf:li>
                <rdf:li>
                    <foaf:Person>
                        <foaf:surname>Weiher</foaf:surname>
                        <foaf:givenname>E.</foaf:givenname>
                    </foaf:Person>
                </rdf:li>
                <rdf:li>
                    <foaf:Person>
                        <foaf:surname>White</foaf:surname>
                        <foaf:givenname>M.</foaf:givenname>
                    </foaf:Person>
                </rdf:li>
                <rdf:li>
                    <foaf:Person>
                        <foaf:surname>White</foaf:surname>
                        <foaf:givenname>S.</foaf:givenname>
                    </foaf:Person>
                </rdf:li>
                <rdf:li>
                    <foaf:Person>
                        <foaf:surname>Wright</foaf:surname>
                        <foaf:givenname>S. J.</foaf:givenname>
                    </foaf:Person>
                </rdf:li>
                <rdf:li>
                    <foaf:Person>
                        <foaf:surname>Yguel</foaf:surname>
                        <foaf:givenname>B.</foaf:givenname>
                    </foaf:Person>
                </rdf:li>
                <rdf:li>
                    <foaf:Person>
                        <foaf:surname>Zaehle</foaf:surname>
                        <foaf:givenname>S.</foaf:givenname>
                    </foaf:Person>
                </rdf:li>
                <rdf:li>
                    <foaf:Person>
                        <foaf:surname>Zanne</foaf:surname>
                        <foaf:givenname>A. E.</foaf:givenname>
                    </foaf:Person>
                </rdf:li>
                <rdf:li>
                    <foaf:Person>
                        <foaf:surname>Wirth</foaf:surname>
                        <foaf:givenname>C.</foaf:givenname>
                    </foaf:Person>
                </rdf:li>
            </rdf:Seq>
        </bib:authors>
        <dc:identifier>
            <dcterms:URI>
                <rdf:value>http://doi.wiley.com/10.1111/j.1365-2486.2011.02451.x</rdf:value>
            </dcterms:URI>
        </dc:identifier>
        <bib:pages>2905-2935</bib:pages>
        <dc:date>09/2011</dc:date>
        <dcterms:dateSubmitted>2018-02-27 11:44:54</dcterms:dateSubmitted>
        <z:libraryCatalog>CrossRef</z:libraryCatalog>
        <z:language>en</z:language>
        <dc:title>TRY - a global database of plant traits: TRY - A GLOBAL DATABASE OF PLANT TRAITS</dc:title>
        <z:shortTitle>TRY - a global database of plant traits</z:shortTitle>
    </bib:Article>
    <bib:Article rdf:about="#item_86">
        <z:itemType>journalArticle</z:itemType>
        <dcterms:isPartOf>
            <bib:Journal>
                <prism:volume>20</prism:volume>
                <prism:number>8</prism:number>
                <dc:title>Journal of Statistical Software</dc:title>
            </bib:Journal>
        </dcterms:isPartOf>
        <bib:authors>
            <rdf:Seq>
                <rdf:li>
                    <foaf:Person>
                        <foaf:surname>Kelley</foaf:surname>
                        <foaf:givenname>Ken</foaf:givenname>
                    </foaf:Person>
                </rdf:li>
            </rdf:Seq>
        </bib:authors>
        <bib:pages>1–24</bib:pages>
        <dc:date>2007</dc:date>
        <z:libraryCatalog>Google Scholar</z:libraryCatalog>
        <dc:title>Confidence intervals for standardized effect sizes: Theory, application, and implementation</dc:title>
        <z:shortTitle>Confidence intervals for standardized effect sizes</z:shortTitle>
    </bib:Article>
    <bib:Article rdf:about="http://www.mcponline.org/lookup/doi/10.1074/mcp.M113.031278">
        <z:itemType>journalArticle</z:itemType>
        <dcterms:isPartOf rdf:resource="urn:issn:1535-9476,%201535-9484"/>
        <bib:authors>
            <rdf:Seq>
                <rdf:li>
                    <foaf:Person>
                        <foaf:surname>Kenar</foaf:surname>
                        <foaf:givenname>Erhan</foaf:givenname>
                    </foaf:Person>
                </rdf:li>
                <rdf:li>
                    <foaf:Person>
                        <foaf:surname>Franken</foaf:surname>
                        <foaf:givenname>Holger</foaf:givenname>
                    </foaf:Person>
                </rdf:li>
                <rdf:li>
                    <foaf:Person>
                        <foaf:surname>Forcisi</foaf:surname>
                        <foaf:givenname>Sara</foaf:givenname>
                    </foaf:Person>
                </rdf:li>
                <rdf:li>
                    <foaf:Person>
                        <foaf:surname>Wörmann</foaf:surname>
                        <foaf:givenname>Kilian</foaf:givenname>
                    </foaf:Person>
                </rdf:li>
                <rdf:li>
                    <foaf:Person>
                        <foaf:surname>Häring</foaf:surname>
                        <foaf:givenname>Hans-Ulrich</foaf:givenname>
                    </foaf:Person>
                </rdf:li>
                <rdf:li>
                    <foaf:Person>
                        <foaf:surname>Lehmann</foaf:surname>
                        <foaf:givenname>Rainer</foaf:givenname>
                    </foaf:Person>
                </rdf:li>
                <rdf:li>
                    <foaf:Person>
                        <foaf:surname>Schmitt-Kopplin</foaf:surname>
                        <foaf:givenname>Philippe</foaf:givenname>
                    </foaf:Person>
                </rdf:li>
                <rdf:li>
                    <foaf:Person>
                        <foaf:surname>Zell</foaf:surname>
                        <foaf:givenname>Andreas</foaf:givenname>
                    </foaf:Person>
                </rdf:li>
                <rdf:li>
                    <foaf:Person>
                        <foaf:surname>Kohlbacher</foaf:surname>
                        <foaf:givenname>Oliver</foaf:givenname>
                    </foaf:Person>
                </rdf:li>
            </rdf:Seq>
        </bib:authors>
        <dc:identifier>
            <dcterms:URI>
                <rdf:value>http://www.mcponline.org/lookup/doi/10.1074/mcp.M113.031278</rdf:value>
            </dcterms:URI>
        </dc:identifier>
        <bib:pages>348-359</bib:pages>
        <dc:date>01/2014</dc:date>
        <dcterms:dateSubmitted>2018-02-27 11:44:56</dcterms:dateSubmitted>
        <z:libraryCatalog>CrossRef</z:libraryCatalog>
        <z:language>en</z:language>
        <dc:title>Automated Label-free Quantification of Metabolites from Liquid Chromatography–Mass Spectrometry Data</dc:title>
    </bib:Article>
    <bib:Journal rdf:about="urn:issn:1535-9476,%201535-9484">
        <prism:volume>13</prism:volume>
        <prism:number>1</prism:number>
        <dc:title>Molecular &amp; Cellular Proteomics</dc:title>
        <dc:identifier>ISSN 1535-9476, 1535-9484</dc:identifier>
        <dc:identifier>DOI 10.1074/mcp.M113.031278</dc:identifier>
    </bib:Journal>
    <bib:Article rdf:about="http://www.mdpi.com/1422-0067/18/12/2680">
        <z:itemType>journalArticle</z:itemType>
        <dcterms:isPartOf rdf:resource="urn:issn:1422-0067"/>
        <bib:authors>
            <rdf:Seq>
                <rdf:li>
                    <foaf:Person>
                        <foaf:surname>Kim</foaf:surname>
                        <foaf:givenname>Jin</foaf:givenname>
                    </foaf:Person>
                </rdf:li>
                <rdf:li>
                    <foaf:Person>
                        <foaf:surname>Kim</foaf:surname>
                        <foaf:givenname>Hyun-Soon</foaf:givenname>
                    </foaf:Person>
                </rdf:li>
                <rdf:li>
                    <foaf:Person>
                        <foaf:surname>Choi</foaf:surname>
                        <foaf:givenname>Seo-Hwa</foaf:givenname>
                    </foaf:Person>
                </rdf:li>
                <rdf:li>
                    <foaf:Person>
                        <foaf:surname>Jang</foaf:surname>
                        <foaf:givenname>Ji-Young</foaf:givenname>
                    </foaf:Person>
                </rdf:li>
                <rdf:li>
                    <foaf:Person>
                        <foaf:surname>Jeong</foaf:surname>
                        <foaf:givenname>Mi-Jeong</foaf:givenname>
                    </foaf:Person>
                </rdf:li>
                <rdf:li>
                    <foaf:Person>
                        <foaf:surname>Lee</foaf:surname>
                        <foaf:givenname>Soo</foaf:givenname>
                    </foaf:Person>
                </rdf:li>
            </rdf:Seq>
        </bib:authors>
        <dc:identifier>
            <dcterms:URI>
               <rdf:value>http://www.mdpi.com/1422-0067/18/12/2680</rdf:value>
            </dcterms:URI>
        </dc:identifier>
        <bib:pages>2680</bib:pages>
        <dc:date>2017-12-11</dc:date>
        <dcterms:dateSubmitted>2018-02-27 11:44:57</dcterms:dateSubmitted>
        <z:libraryCatalog>CrossRef</z:libraryCatalog>
        <z:language>en</z:language>
        <dc:title>The Importance of the Circadian Clock in Regulating Plant Metabolism</dc:title>
    </bib:Article>
    <bib:Journal rdf:about="urn:issn:1422-0067">
        <prism:volume>18</prism:volume>
        <prism:number>12</prism:number>
        <dc:title>International Journal of Molecular Sciences</dc:title>
        <dc:identifier>ISSN 1422-0067</dc:identifier>
        <dc:identifier>DOI 10.3390/ijms18122680</dc:identifier>
    </bib:Journal>
    <bib:Article rdf:about="http://dx.plos.org/10.1371/journal.pone.0167502">
        <z:itemType>journalArticle</z:itemType>
        <dcterms:isPartOf rdf:resource="urn:issn:1932-6203"/>
        <bib:authors>
            <rdf:Seq>
                <rdf:li>
                    <foaf:Person>
                        <foaf:surname>Kiontke</foaf:surname>
                        <foaf:givenname>Andreas</foaf:givenname>
                    </foaf:Person>
                </rdf:li>
                <rdf:li>
                    <foaf:Person>
                        <foaf:surname>Oliveira-Birkmeier</foaf:surname>
                        <foaf:givenname>Ariana</foaf:givenname>
                    </foaf:Person>
                </rdf:li>
                <rdf:li>
                    <foaf:Person>
                        <foaf:surname>Opitz</foaf:surname>
                        <foaf:givenname>Andreas</foaf:givenname>
                    </foaf:Person>
                </rdf:li>
                <rdf:li>
                    <foaf:Person>
                        <foaf:surname>Birkemeyer</foaf:surname>
                        <foaf:givenname>Claudia</foaf:givenname>
                    </foaf:Person>
                </rdf:li>
            </rdf:Seq>
        </bib:authors>
        <bib:editors>
            <rdf:Seq>
                <rdf:li>
                    <foaf:Person>
                        <foaf:surname>Gill</foaf:surname>
                        <foaf:givenname>Andrew C.</foaf:givenname>
                    </foaf:Person>
                </rdf:li>
            </rdf:Seq>
        </bib:editors>
        <dc:identifier>
            <dcterms:URI>
                <rdf:value>http://dx.plos.org/10.1371/journal.pone.0167502</rdf:value>
            </dcterms:URI>
        </dc:identifier>
        <bib:pages>e0167502</bib:pages>
        <dc:date>2016-12-1</dc:date>
        <dcterms:dateSubmitted>2018-02-27 11:44:57</dcterms:dateSubmitted>
        <z:libraryCatalog>CrossRef</z:libraryCatalog>
        <z:language>en</z:language>
        <dc:title>Electrospray Ionization Efficiency Is Dependent on Different Molecular Descriptors with Respect to Solvent pH and Instrumental Configuration</dc:title>
    </bib:Article>
    <bib:Journal rdf:about="urn:issn:1932-6203">
        <prism:volume>11</prism:volume>
        <prism:number>12</prism:number>
        <dc:title>PLOS ONE</dc:title>
        <dc:identifier>ISSN 1932-6203</dc:identifier>
        <dc:identifier>DOI 10.1371/journal.pone.0167502</dc:identifier>
    </bib:Journal>
    <bib:Article rdf:about="https://academic.oup.com/bioinformatics/article-lookup/doi/10.1093/bioinformatics/bti236">
        <z:itemType>journalArticle</z:itemType>
        <dcterms:isPartOf>
            <bib:Journal>
                <prism:volume>21</prism:volume>
                <prism:number>8</prism:number>
                <dc:title>Bioinformatics</dc:title>
                <dc:identifier>ISSN 1367-4803, 1460-2059</dc:identifier>
                <dc:identifier>DOI 10.1093/bioinformatics/bti236</dc:identifier>
            </bib:Journal>
        </dcterms:isPartOf>
        <bib:authors>
            <rdf:Seq>
                <rdf:li>
                    <foaf:Person>
                        <foaf:surname>Kopka</foaf:surname>
                        <foaf:givenname>J.</foaf:givenname>
                    </foaf:Person>
                </rdf:li>
                <rdf:li>
                    <foaf:Person>
                        <foaf:surname>Schauer</foaf:surname>
                        <foaf:givenname>N.</foaf:givenname>
                    </foaf:Person>
                </rdf:li>
                <rdf:li>
                    <foaf:Person>
                        <foaf:surname>Krueger</foaf:surname>
                        <foaf:givenname>S.</foaf:givenname>
                    </foaf:Person>
                </rdf:li>
                <rdf:li>
                    <foaf:Person>
                        <foaf:surname>Birkemeyer</foaf:surname>
                        <foaf:givenname>C.</foaf:givenname>
                    </foaf:Person>
                </rdf:li>
                <rdf:li>
                    <foaf:Person>
                        <foaf:surname>Usadel</foaf:surname>
                        <foaf:givenname>B.</foaf:givenname>
                    </foaf:Person>
                </rdf:li>
                <rdf:li>
                    <foaf:Person>
                        <foaf:surname>Bergmuller</foaf:surname>
                        <foaf:givenname>E.</foaf:givenname>
                    </foaf:Person>
                </rdf:li>
                <rdf:li>
                    <foaf:Person>
                        <foaf:surname>Dormann</foaf:surname>
                        <foaf:givenname>P.</foaf:givenname>
                    </foaf:Person>
                </rdf:li>
                <rdf:li>
                    <foaf:Person>
                        <foaf:surname>Weckwerth</foaf:surname>
                        <foaf:givenname>W.</foaf:givenname>
                    </foaf:Person>
                </rdf:li>
                <rdf:li>
                    <foaf:Person>
                        <foaf:surname>Gibon</foaf:surname>
                        <foaf:givenname>Y.</foaf:givenname>
                    </foaf:Person>
                </rdf:li>
                <rdf:li>
                    <foaf:Person>
                        <foaf:surname>Stitt</foaf:surname>
                        <foaf:givenname>M.</foaf:givenname>
                    </foaf:Person>
                </rdf:li>
                <rdf:li>
                    <foaf:Person>
                        <foaf:surname>Willmitzer</foaf:surname>
                        <foaf:givenname>L.</foaf:givenname>
                    </foaf:Person>
                </rdf:li>
                <rdf:li>
                    <foaf:Person>
                        <foaf:surname>Fernie</foaf:surname>
                        <foaf:givenname>A. R.</foaf:givenname>
                    </foaf:Person>
                </rdf:li>
                <rdf:li>
                    <foaf:Person>
                        <foaf:surname>Steinhauser</foaf:surname>
                        <foaf:givenname>D.</foaf:givenname>
                    </foaf:Person>
                </rdf:li>
            </rdf:Seq>
        </bib:authors>
        <dc:identifier>
            <dcterms:URI>
                <rdf:value>https://academic.oup.com/bioinformatics/article-lookup/doi/10.1093/bioinformatics/bti236</rdf:value>
            </dcterms:URI>
        </dc:identifier>
        <bib:pages>1635-1638</bib:pages>
        <dc:date>2005-04-15</dc:date>
        <dcterms:dateSubmitted>2018-02-27 11:44:58</dcterms:dateSubmitted>
        <z:libraryCatalog>CrossRef</z:libraryCatalog>
        <z:language>en</z:language>
        <dc:title>GMD@CSB.DB: the Golm Metabolome Database</dc:title>
        <z:shortTitle>GMD@CSB.DB</z:shortTitle>
    </bib:Article>
    <bib:Article rdf:about="http://link.springer.com/10.1007/s00216-010-3608-9">
        <z:itemType>journalArticle</z:itemType>
        <dcterms:isPartOf>
            <bib:Journal>
                <prism:volume>397</prism:volume>
                <prism:number>3</prism:number>
                <dc:title>Analytical and Bioanalytical Chemistry</dc:title>
                <dc:identifier>ISSN 1618-2642, 1618-2650</dc:identifier>
                <dc:identifier>DOI 10.1007/s00216-010-3608-9</dc:identifier>
            </bib:Journal>
        </dcterms:isPartOf>
        <bib:authors>
            <rdf:Seq>
                <rdf:li>
                    <foaf:Person>
                        <foaf:surname>Krauss</foaf:surname>
                        <foaf:givenname>Martin</foaf:givenname>
                    </foaf:Person>
                </rdf:li>
                <rdf:li>
                    <foaf:Person>
                        <foaf:surname>Singer</foaf:surname>
                        <foaf:givenname>Heinz</foaf:givenname>
                    </foaf:Person>
                </rdf:li>
                <rdf:li>
                    <foaf:Person>
                        <foaf:surname>Hollender</foaf:surname>
                        <foaf:givenname>Juliane</foaf:givenname>
                    </foaf:Person>
                </rdf:li>
            </rdf:Seq>
        </bib:authors>
        <dc:identifier>
            <dcterms:URI>
                <rdf:value>http://link.springer.com/10.1007/s00216-010-3608-9</rdf:value>
            </dcterms:URI>
        </dc:identifier>
        <bib:pages>943-951</bib:pages>
        <dc:date>6/2010</dc:date>
        <dcterms:dateSubmitted>2018-02-27 11:44:59</dcterms:dateSubmitted>
        <z:libraryCatalog>CrossRef</z:libraryCatalog>
        <z:language>en</z:language>
        <dc:title>LC–high resolution MS in environmental analysis: from target screening to the identification of unknowns</dc:title>
        <z:shortTitle>LC–high resolution MS in environmental analysis</z:shortTitle>
    </bib:Article>
    <bib:Article rdf:about="http://dx.plos.org/10.1371/journal.pone.0183440">
        <z:itemType>journalArticle</z:itemType>
        <dcterms:isPartOf>
            <bib:Journal>
                <prism:volume>12</prism:volume>
                <prism:number>8</prism:number>
                <dc:title>PLOS ONE</dc:title>
                <dc:identifier>ISSN 1932-6203</dc:identifier>
                <dc:identifier>DOI 10.1371/journal.pone.0183440</dc:identifier>
            </bib:Journal>
        </dcterms:isPartOf>
        <bib:authors>
            <rdf:Seq>
                <rdf:li>
                    <foaf:Person>
                        <foaf:surname>Kücklich</foaf:surname>
                        <foaf:givenname>Marlen</foaf:givenname>
                    </foaf:Person>
                </rdf:li>
                <rdf:li>
                    <foaf:Person>
                        <foaf:surname>Möller</foaf:surname>
                        <foaf:givenname>Manfred</foaf:givenname>
                    </foaf:Person>
                </rdf:li>
                <rdf:li>
                    <foaf:Person>
                        <foaf:surname>Marcillo</foaf:surname>
                        <foaf:givenname>Andrea</foaf:givenname>
                    </foaf:Person>
                </rdf:li>
                <rdf:li>
                    <foaf:Person>
                        <foaf:surname>Einspanier</foaf:surname>
                        <foaf:givenname>Almuth</foaf:givenname>
                    </foaf:Person>
                </rdf:li>
                <rdf:li>
                    <foaf:Person>
                        <foaf:surname>Weiß</foaf:surname>
                        <foaf:givenname>Brigitte M.</foaf:givenname>
                    </foaf:Person>
                </rdf:li>
                <rdf:li>
                    <foaf:Person>
                        <foaf:surname>Birkemeyer</foaf:surname>
                        <foaf:givenname>Claudia</foaf:givenname>
                    </foaf:Person>
                </rdf:li>
                <rdf:li>
                    <foaf:Person>
                        <foaf:surname>Widdig</foaf:surname>
                        <foaf:givenname>Anja</foaf:givenname>
                    </foaf:Person>
                </rdf:li>
            </rdf:Seq>
        </bib:authors>
        <bib:editors>
            <rdf:Seq>
                <rdf:li>
                    <foaf:Person>
                        <foaf:surname>Leal</foaf:surname>
                        <foaf:givenname>Walter</foaf:givenname>
                    </foaf:Person>
                </rdf:li>
            </rdf:Seq>
        </bib:editors>
        <dc:identifier>
            <dcterms:URI>
                <rdf:value>http://dx.plos.org/10.1371/journal.pone.0183440</rdf:value>
            </dcterms:URI>
        </dc:identifier>
        <bib:pages>e0183440</bib:pages>
        <dc:date>2017-8-25</dc:date>
        <dcterms:dateSubmitted>2018-02-27 11:45:00</dcterms:dateSubmitted>
        <z:libraryCatalog>CrossRef</z:libraryCatalog>
        <z:language>en</z:language>
        <dc:title>Different methods for volatile sampling in mammals</dc:title>
    </bib:Article>
    <bib:Article rdf:about="http://pubs.acs.org/doi/10.1021/ac202450g">
        <z:itemType>journalArticle</z:itemType>
        <dcterms:isPartOf>
            <bib:Journal>
                <prism:volume>84</prism:volume>
                <prism:number>1</prism:number>
                <dc:title>Analytical Chemistry</dc:title>
                <dc:identifier>ISSN 0003-2700, 1520-6882</dc:identifier>
                <dc:identifier>DOI 10.1021/ac202450g</dc:identifier>
            </bib:Journal>
        </dcterms:isPartOf>
        <bib:authors>
            <rdf:Seq>
                <rdf:li>
                    <foaf:Person>
                        <foaf:surname>Kuhl</foaf:surname>
                        <foaf:givenname>Carsten</foaf:givenname>
                    </foaf:Person>
                </rdf:li>
                <rdf:li>
                    <foaf:Person>
                        <foaf:surname>Tautenhahn</foaf:surname>
                        <foaf:givenname>Ralf</foaf:givenname>
                    </foaf:Person>
                </rdf:li>
                <rdf:li>
                    <foaf:Person>
                        <foaf:surname>Böttcher</foaf:surname>
                        <foaf:givenname>Christoph</foaf:givenname>
                    </foaf:Person>
                </rdf:li>
                <rdf:li>
                    <foaf:Person>
                        <foaf:surname>Larson</foaf:surname>
                        <foaf:givenname>Tony R.</foaf:givenname>
                    </foaf:Person>
                </rdf:li>
                <rdf:li>
                    <foaf:Person>
                        <foaf:surname>Neumann</foaf:surname>
                        <foaf:givenname>Steffen</foaf:givenname>
                    </foaf:Person>
                </rdf:li>
            </rdf:Seq>
        </bib:authors>
        <dc:identifier>
            <dcterms:URI>
               <rdf:value>http://pubs.acs.org/doi/10.1021/ac202450g</rdf:value>
            </dcterms:URI>
        </dc:identifier>
        <bib:pages>283-289</bib:pages>
        <dc:date>2012-01-03</dc:date>
        <dcterms:dateSubmitted>2018-02-27 11:45:01</dcterms:dateSubmitted>
        <z:libraryCatalog>CrossRef</z:libraryCatalog>
        <z:language>en</z:language>
        <dc:title>CAMERA: An Integrated Strategy for Compound Spectra Extraction and Annotation of Liquid Chromatography/Mass Spectrometry Data Sets</dc:title>
        <z:shortTitle>CAMERA</z:shortTitle>
    </bib:Article>
    <bib:Article rdf:about="http://xlink.rsc.org/?DOI=C5NP00003C">
        <z:itemType>journalArticle</z:itemType>
        <dcterms:isPartOf rdf:resource="urn:issn:0265-0568,%201460-4752"/>
        <bib:authors>
            <rdf:Seq>
                <rdf:li>
                    <foaf:Person>
                        <foaf:surname>Kuhlisch</foaf:surname>
                        <foaf:givenname>Constanze</foaf:givenname>
                    </foaf:Person>
                </rdf:li>
                <rdf:li>
                    <foaf:Person>
                        <foaf:surname>Pohnert</foaf:surname>
                        <foaf:givenname>Georg</foaf:givenname>
                    </foaf:Person>
                </rdf:li>
            </rdf:Seq>
        </bib:authors>
        <dc:identifier>
            <dcterms:URI>
               <rdf:value>http://xlink.rsc.org/?DOI=C5NP00003C</rdf:value>
            </dcterms:URI>
        </dc:identifier>
        <bib:pages>937-955</bib:pages>
        <dc:date>2015</dc:date>
        <dcterms:dateSubmitted>2018-02-27 11:45:02</dcterms:dateSubmitted>
        <z:libraryCatalog>CrossRef</z:libraryCatalog>
        <z:language>en</z:language>
        <dc:title>Metabolomics in chemical ecology</dc:title>
    </bib:Article>
    <bib:Journal rdf:about="urn:issn:0265-0568,%201460-4752">
        <prism:volume>32</prism:volume>
        <prism:number>7</prism:number>
        <dc:title>Natural Product Reports</dc:title>
        <dc:identifier>ISSN 0265-0568, 1460-4752</dc:identifier>
        <dc:identifier>DOI 10.1039/C5NP00003C</dc:identifier>
    </bib:Journal>
    <bib:Article rdf:about="http://linkinghub.elsevier.com/retrieve/pii/S2211926416300728">
        <z:itemType>journalArticle</z:itemType>
        <dcterms:isPartOf rdf:resource="urn:issn:22119264"/>
        <bib:authors>
            <rdf:Seq>
                <rdf:li>
                    <foaf:Person>
                        <foaf:surname>Kumar</foaf:surname>
                        <foaf:givenname>Manoj</foaf:givenname>
                    </foaf:Person>
                </rdf:li>
                <rdf:li>
                    <foaf:Person>
                        <foaf:surname>Kuzhiumparambil</foaf:surname>
                        <foaf:givenname>Unnikrishnan</foaf:givenname>
                    </foaf:Person>
                </rdf:li>
                <rdf:li>
                    <foaf:Person>
                        <foaf:surname>Pernice</foaf:surname>
                        <foaf:givenname>Mathieu</foaf:givenname>
                    </foaf:Person>
                </rdf:li>
                <rdf:li>
                    <foaf:Person>
                        <foaf:surname>Jiang</foaf:surname>
                        <foaf:givenname>Zhijian</foaf:givenname>
                    </foaf:Person>
                </rdf:li>
                <rdf:li>
                    <foaf:Person>
                        <foaf:surname>Ralph</foaf:surname>
                        <foaf:givenname>Peter J.</foaf:givenname>
                    </foaf:Person>
                </rdf:li>
            </rdf:Seq>
        </bib:authors>
        <dc:identifier>
            <dcterms:URI>
                <rdf:value>http://linkinghub.elsevier.com/retrieve/pii/S2211926416300728</rdf:value>
            </dcterms:URI>
        </dc:identifier>
        <bib:pages>76-92</bib:pages>
        <dc:date>06/2016</dc:date>
        <dcterms:dateSubmitted>2018-02-27 11:45:03</dcterms:dateSubmitted>
        <z:libraryCatalog>CrossRef</z:libraryCatalog>
        <z:language>en</z:language>
        <dc:title>Metabolomics: an emerging frontier of systems biology in marine macrophytes</dc:title>
        <z:shortTitle>Metabolomics</z:shortTitle>
    </bib:Article>
    <bib:Journal rdf:about="urn:issn:22119264">
        <prism:volume>16</prism:volume>
        <dc:title>Algal Research</dc:title>
        <dc:identifier>ISSN 22119264</dc:identifier>
        <dc:identifier>DOI 10.1016/j.algal.2016.02.033</dc:identifier>
    </bib:Journal>
    <bib:Article rdf:about="#item_96">
        <z:itemType>journalArticle</z:itemType>
        <dcterms:isPartOf>
           <bib:Journal></bib:Journal>
        </dcterms:isPartOf>
        <bib:authors>
            <rdf:Seq>
                <rdf:li>
                    <foaf:Person>
                        <foaf:surname>Leigha</foaf:surname>
                        <foaf:givenname>Jessica W.</foaf:givenname>
                    </foaf:Person>
                </rdf:li>
                <rdf:li>
                    <foaf:Person>
                        <foaf:surname>Lapointeb</foaf:surname>
                        <foaf:givenname>Francois-joseph</foaf:givenname>
                    </foaf:Person>
                </rdf:li>
                <rdf:li>
                    <foaf:Person>
                        <foaf:surname>Baptestec</foaf:surname>
                        <foaf:givenname>Eric</foaf:givenname>
                    </foaf:Person>
                </rdf:li>
            </rdf:Seq>
        </bib:authors>
        <z:libraryCatalog>Google Scholar</z:libraryCatalog>
        <dc:title>2.5), which permits unrestricted non-commercial use, distribution, and reproduction in any medium, provided the original work is properly cited. Evaluating Phylogenetic Congruence in the Post-Genomic Era</dc:title>
    </bib:Article>
    <bib:Article rdf:about="http://link.springer.com/10.1007/s00442-013-2712-x">
        <z:itemType>journalArticle</z:itemType>
        <dcterms:isPartOf>
            <bib:Journal>
                <prism:volume>173</prism:volume>
                <prism:number>4</prism:number>
                <dc:title>Oecologia</dc:title>
                <dc:identifier>ISSN 0029-8549, 1432-1939</dc:identifier>
                <dc:identifier>DOI 10.1007/s00442-013-2712-x</dc:identifier>
            </bib:Journal>
        </dcterms:isPartOf>
        <bib:authors>
            <rdf:Seq>
                <rdf:li>
                    <foaf:Person>
                        <foaf:surname>Kutyniok</foaf:surname>
                        <foaf:givenname>Magdalene</foaf:givenname>
                    </foaf:Person>
                </rdf:li>
                <rdf:li>
                    <foaf:Person>
                        <foaf:surname>Müller</foaf:surname>
                        <foaf:givenname>Caroline</foaf:givenname>
                    </foaf:Person>
                </rdf:li>
            </rdf:Seq>
        </bib:authors>
        <dc:identifier>
            <dcterms:URI>
                <rdf:value>http://link.springer.com/10.1007/s00442-013-2712-x</rdf:value>
            </dcterms:URI>
        </dc:identifier>
        <bib:pages>1367-1377</bib:pages>
        <dc:date>12/2013</dc:date>
        <dcterms:dateSubmitted>2018-02-27 11:45:05</dcterms:dateSubmitted>
        <z:libraryCatalog>CrossRef</z:libraryCatalog>
        <z:language>en</z:language>
        <dc:title>Plant-mediated interactions between shoot-feeding aphids and root-feeding nematodes depend on nitrate fertilization</dc:title>
    </bib:Article>
    <bib:Article rdf:about="#item_98">
        <z:itemType>journalArticle</z:itemType>
        <dcterms:isPartOf>
            <bib:Journal>
                <prism:volume>89</prism:volume>
                <prism:number>1</prism:number>
                <dc:title>Ecology</dc:title>
            </bib:Journal>
        </dcterms:isPartOf>
        <bib:authors>
            <rdf:Seq>
                <rdf:li>
                    <foaf:Person>
                        <foaf:surname>Lamb</foaf:surname>
                        <foaf:givenname>Eric G.</foaf:givenname>
                    </foaf:Person>
                </rdf:li>
            </rdf:Seq>
        </bib:authors>
        <bib:pages>216–225</bib:pages>
        <dc:date>2008</dc:date>
        <z:libraryCatalog>Google Scholar</z:libraryCatalog>
        <dc:title>Direct and indirect control of grassland community structure by litter, resources, and biomass</dc:title>
    </bib:Article>
    <bib:Article rdf:about="http://doi.wiley.com/10.1111/j.1365-2745.2008.01454.x">
        <z:itemType>journalArticle</z:itemType>
        <dcterms:isPartOf rdf:resource="urn:issn:00220477,%2013652745"/>
        <bib:authors>
            <rdf:Seq>
                <rdf:li>
                    <foaf:Person>
                        <foaf:surname>Lamb</foaf:surname>
                        <foaf:givenname>Eric G.</foaf:givenname>
                    </foaf:Person>
                </rdf:li>
                <rdf:li>
                    <foaf:Person>
                        <foaf:surname>Kembel</foaf:surname>
                        <foaf:givenname>Steven W.</foaf:givenname>
                    </foaf:Person>
                </rdf:li>
                <rdf:li>
                    <foaf:Person>
                        <foaf:surname>Cahill</foaf:surname>
                        <foaf:givenname>James F.</foaf:givenname>
                    </foaf:Person>
                </rdf:li>
            </rdf:Seq>
        </bib:authors>
        <dc:identifier>
            <dcterms:URI>
                <rdf:value>http://doi.wiley.com/10.1111/j.1365-2745.2008.01454.x</rdf:value>
            </dcterms:URI>
        </dc:identifier>
        <bib:pages>155-163</bib:pages>
        <dc:date>01/2009</dc:date>
        <dcterms:dateSubmitted>2018-02-27 11:45:07</dcterms:dateSubmitted>
        <z:libraryCatalog>CrossRef</z:libraryCatalog>
        <z:language>en</z:language>
        <dc:title>Shoot, but not root, competition reduces community diversity in experimental mesocosms</dc:title>
    </bib:Article>
    <bib:Journal rdf:about="urn:issn:00220477,%2013652745">
        <prism:volume>97</prism:volume>
        <prism:number>1</prism:number>
        <dc:title>Journal of Ecology</dc:title>
        <dc:identifier>ISSN 00220477, 13652745</dc:identifier>
        <dc:identifier>DOI 10.1111/j.1365-2745.2008.01454.x</dc:identifier>
    </bib:Journal>
    <bib:Article rdf:about="#item_100">
        <z:itemType>journalArticle</z:itemType>
        <dcterms:isPartOf>
            <bib:Journal>
                <prism:volume>21</prism:volume>
                <prism:number>3</prism:number>
                <dc:title>Environmental Reviews</dc:title>
            </bib:Journal>
        </dcterms:isPartOf>
        <bib:authors>
            <rdf:Seq>
                <rdf:li>
                    <foaf:Person>
                        <foaf:surname>Lankadurai</foaf:surname>
                        <foaf:givenname>Brian P.</foaf:givenname>
                    </foaf:Person>
                </rdf:li>
                <rdf:li>
                    <foaf:Person>
                        <foaf:surname>Nagato</foaf:surname>
                        <foaf:givenname>Edward G.</foaf:givenname>
                    </foaf:Person>
                </rdf:li>
                <rdf:li>
                    <foaf:Person>
                        <foaf:surname>Simpson</foaf:surname>
                        <foaf:givenname>Myrna J.</foaf:givenname>
                    </foaf:Person>
                </rdf:li>
            </rdf:Seq>
        </bib:authors>
        <bib:pages>180–205</bib:pages>
        <dc:date>2013</dc:date>
        <z:libraryCatalog>Google Scholar</z:libraryCatalog>
        <dc:title>Environmental metabolomics: an emerging approach to study organism responses to environmental stressors</dc:title>
        <z:shortTitle>Environmental metabolomics</z:shortTitle>
    </bib:Article>
    <bib:Article rdf:about="http://dx.plos.org/10.1371/journal.pone.0132837">
        <z:itemType>journalArticle</z:itemType>
        <dcterms:isPartOf>
            <bib:Journal>
                <prism:volume>10</prism:volume>
                <prism:number>9</prism:number>
                <dc:title>PLOS ONE</dc:title>
                <dc:identifier>ISSN 1932-6203</dc:identifier>
                <dc:identifier>DOI 10.1371/journal.pone.0132837</dc:identifier>
            </bib:Journal>
        </dcterms:isPartOf>
        <bib:authors>
            <rdf:Seq>
                <rdf:li>
                    <foaf:Person>
                        <foaf:surname>Larsen</foaf:surname>
                        <foaf:givenname>Peter E.</foaf:givenname>
                    </foaf:Person>
                </rdf:li>
                <rdf:li>
                    <foaf:Person>
                        <foaf:surname>Collart</foaf:surname>
                        <foaf:givenname>Frank R.</foaf:givenname>
                    </foaf:Person>
                </rdf:li>
                <rdf:li>
                    <foaf:Person>
                        <foaf:surname>Dai</foaf:surname>
                        <foaf:givenname>Yang</foaf:givenname>
                    </foaf:Person>
                </rdf:li>
            </rdf:Seq>
        </bib:authors>
        <bib:editors>
            <rdf:Seq>
                <rdf:li>
                    <foaf:Person>
                        <foaf:surname>Blanchard</foaf:surname>
                        <foaf:givenname>Jeffrey L</foaf:givenname>
                    </foaf:Person>
                </rdf:li>
            </rdf:Seq>
        </bib:editors>
        <dc:identifier>
            <dcterms:URI>
                <rdf:value>http://dx.plos.org/10.1371/journal.pone.0132837</rdf:value>
            </dcterms:URI>
        </dc:identifier>
        <bib:pages>e0132837</bib:pages>
        <dc:date>2015-9-2</dc:date>
        <dcterms:dateSubmitted>2018-02-27 11:45:10</dcterms:dateSubmitted>
        <z:libraryCatalog>CrossRef</z:libraryCatalog>
        <z:language>en</z:language>
        <dc:title>Predicting Ecological Roles in the Rhizosphere Using Metabolome and Transportome Modeling</dc:title>
    </bib:Article>
    <bib:Book rdf:about="urn:isbn:978-0-444-53868-0">
        <z:itemType>book</z:itemType>
        <dcterms:isPartOf>
            <bib:Series>
                <dc:title>Developments in environmental modelling</dc:title>
                <dc:identifier>24</dc:identifier>
            </bib:Series>
        </dcterms:isPartOf>
        <dc:publisher>
            <foaf:Organization>
                <vcard:adr>
                    <vcard:Address>
                       <vcard:locality>Amsterdam</vcard:locality>
                    </vcard:Address>
                </vcard:adr>
                <foaf:name>Elsevier</foaf:name>
            </foaf:Organization>
        </dc:publisher>
        <bib:authors>
            <rdf:Seq>
                <rdf:li>
                    <foaf:Person>
                        <foaf:surname>Legendre</foaf:surname>
                        <foaf:givenname>Pierre</foaf:givenname>
                    </foaf:Person>
                </rdf:li>
                <rdf:li>
                    <foaf:Person>
                        <foaf:surname>Legendre</foaf:surname>
                        <foaf:givenname>Louis</foaf:givenname>
                    </foaf:Person>
                </rdf:li>
            </rdf:Seq>
        </bib:authors>
        <dcterms:isReferencedBy rdf:resource="#item_103"/>
        <prism:edition>3. Engl. ed</prism:edition>
        <dc:identifier>ISBN 978-0-444-53868-0</dc:identifier>
        <dc:date>2012</dc:date>
        <dc:description>OCLC: 801465036</dc:description>
        <z:libraryCatalog>Open WorldCat</z:libraryCatalog>
        <z:language>eng</z:language>
        <dc:title>Numerical ecology</dc:title>
        <z:numPages>990</z:numPages>
    </bib:Book>
    <bib:Memo rdf:about="#item_103">
       <rdf:value>Literaturverz. S. [907] - 968</rdf:value>
    </bib:Memo>
    <bib:Article rdf:about="http://doi.wiley.com/10.1111/j.1461-0248.2004.00608.x">
        <z:itemType>journalArticle</z:itemType>
        <dcterms:isPartOf rdf:resource="urn:issn:1461023X,%2014610248"/>
        <bib:authors>
            <rdf:Seq>
                <rdf:li>
                    <foaf:Person>
                        <foaf:surname>Leibold</foaf:surname>
                        <foaf:givenname>M. A.</foaf:givenname>
                    </foaf:Person>
                </rdf:li>
                <rdf:li>
                    <foaf:Person>
                        <foaf:surname>Holyoak</foaf:surname>
                        <foaf:givenname>M.</foaf:givenname>
                    </foaf:Person>
                </rdf:li>
                <rdf:li>
                    <foaf:Person>
                        <foaf:surname>Mouquet</foaf:surname>
                        <foaf:givenname>N.</foaf:givenname>
                    </foaf:Person>
                </rdf:li>
                <rdf:li>
                    <foaf:Person>
                        <foaf:surname>Amarasekare</foaf:surname>
                        <foaf:givenname>P.</foaf:givenname>
                    </foaf:Person>
                </rdf:li>
                <rdf:li>
                    <foaf:Person>
                        <foaf:surname>Chase</foaf:surname>
                        <foaf:givenname>J. M.</foaf:givenname>
                    </foaf:Person>
                </rdf:li>
                <rdf:li>
                    <foaf:Person>
                        <foaf:surname>Hoopes</foaf:surname>
                        <foaf:givenname>M. F.</foaf:givenname>
                    </foaf:Person>
                </rdf:li>
                <rdf:li>
                    <foaf:Person>
                        <foaf:surname>Holt</foaf:surname>
                        <foaf:givenname>R. D.</foaf:givenname>
                    </foaf:Person>
                </rdf:li>
                <rdf:li>
                    <foaf:Person>
                        <foaf:surname>Shurin</foaf:surname>
                        <foaf:givenname>J. B.</foaf:givenname>
                    </foaf:Person>
                </rdf:li>
                <rdf:li>
                    <foaf:Person>
                        <foaf:surname>Law</foaf:surname>
                        <foaf:givenname>R.</foaf:givenname>
                    </foaf:Person>
                </rdf:li>
                <rdf:li>
                    <foaf:Person>
                        <foaf:surname>Tilman</foaf:surname>
                        <foaf:givenname>D.</foaf:givenname>
                    </foaf:Person>
                </rdf:li>
                <rdf:li>
                    <foaf:Person>
                        <foaf:surname>Loreau</foaf:surname>
                        <foaf:givenname>M.</foaf:givenname>
                    </foaf:Person>
                </rdf:li>
                <rdf:li>
                    <foaf:Person>
                        <foaf:surname>Gonzalez</foaf:surname>
                        <foaf:givenname>A.</foaf:givenname>
                    </foaf:Person>
                </rdf:li>
            </rdf:Seq>
        </bib:authors>
        <dc:identifier>
            <dcterms:URI>
                <rdf:value>http://doi.wiley.com/10.1111/j.1461-0248.2004.00608.x</rdf:value>
            </dcterms:URI>
        </dc:identifier>
        <bib:pages>601-613</bib:pages>
        <dc:date>2004-06-04</dc:date>
        <dcterms:dateSubmitted>2018-02-27 11:47:44</dcterms:dateSubmitted>
        <z:libraryCatalog>CrossRef</z:libraryCatalog>
        <z:language>en</z:language>
        <dc:title>The metacommunity concept: a framework for multi-scale community ecology: The metacommunity concept</dc:title>
        <z:shortTitle>The metacommunity concept</z:shortTitle>
    </bib:Article>
    <bib:Journal rdf:about="urn:issn:1461023X,%2014610248">
        <prism:volume>7</prism:volume>
        <prism:number>7</prism:number>
        <dc:title>Ecology Letters</dc:title>
        <dc:identifier>ISSN 1461023X, 14610248</dc:identifier>
        <dc:identifier>DOI 10.1111/j.1461-0248.2004.00608.x</dc:identifier>
    </bib:Journal>
    <bib:Article rdf:about="https://academic.oup.com/bib/article-lookup/doi/10.1093/bib/bbw020">
        <z:itemType>journalArticle</z:itemType>
        <dcterms:isPartOf rdf:resource="urn:issn:1467-5463,%201477-4054"/>
        <bib:authors>
            <rdf:Seq>
                <rdf:li>
                    <foaf:Person>
                        <foaf:surname>Leipzig</foaf:surname>
                        <foaf:givenname>Jeremy</foaf:givenname>
                    </foaf:Person>
                </rdf:li>
            </rdf:Seq>
        </bib:authors>
        <dc:identifier>
            <dcterms:URI>
                <rdf:value>https://academic.oup.com/bib/article-lookup/doi/10.1093/bib/bbw020</rdf:value>
            </dcterms:URI>
        </dc:identifier>
        <bib:pages>bbw020</bib:pages>
        <dc:date>2016-03-24</dc:date>
        <dcterms:dateSubmitted>2018-02-27 11:47:45</dcterms:dateSubmitted>
        <z:libraryCatalog>CrossRef</z:libraryCatalog>
        <z:language>en</z:language>
        <dc:title>A review of bioinformatic pipeline frameworks</dc:title>
    </bib:Article>
    <bib:Journal rdf:about="urn:issn:1467-5463,%201477-4054">
        <dc:title>Briefings in Bioinformatics</dc:title>
        <dc:identifier>ISSN 1467-5463, 1477-4054</dc:identifier>
        <dc:identifier>DOI 10.1093/bib/bbw020</dc:identifier>
    </bib:Journal>
    <bib:Article rdf:about="http://link.springer.com/10.1007/s11101-010-9175-z">
        <z:itemType>journalArticle</z:itemType>
        <dcterms:isPartOf rdf:resource="urn:issn:1568-7767,%201572-980X"/>
        <bib:authors>
            <rdf:Seq>
                <rdf:li>
                    <foaf:Person>
                        <foaf:surname>Leiss</foaf:surname>
                        <foaf:givenname>Kirsten A.</foaf:givenname>
                    </foaf:Person>
                </rdf:li>
                <rdf:li>
                    <foaf:Person>
                        <foaf:surname>Choi</foaf:surname>
                        <foaf:givenname>Young H.</foaf:givenname>
                    </foaf:Person>
                </rdf:li>
                <rdf:li>
                    <foaf:Person>
                        <foaf:surname>Verpoorte</foaf:surname>
                        <foaf:givenname>Robert</foaf:givenname>
                    </foaf:Person>
                </rdf:li>
                <rdf:li>
                    <foaf:Person>
                        <foaf:surname>Klinkhamer</foaf:surname>
                        <foaf:givenname>Peter G. L.</foaf:givenname>
                    </foaf:Person>
                </rdf:li>
            </rdf:Seq>
        </bib:authors>
        <dc:identifier>
            <dcterms:URI>
                <rdf:value>http://link.springer.com/10.1007/s11101-010-9175-z</rdf:value>
            </dcterms:URI>
        </dc:identifier>
        <bib:pages>205-216</bib:pages>
        <dc:date>6/2011</dc:date>
        <dcterms:dateSubmitted>2018-02-27 11:47:46</dcterms:dateSubmitted>
        <z:libraryCatalog>CrossRef</z:libraryCatalog>
        <z:language>en</z:language>
        <dc:title>An overview of NMR-based metabolomics to identify secondary plant compounds involved in host plant resistance</dc:title>
    </bib:Article>
    <bib:Journal rdf:about="urn:issn:1568-7767,%201572-980X">
        <prism:volume>10</prism:volume>
        <prism:number>2</prism:number>
        <dc:title>Phytochemistry Reviews</dc:title>
        <dc:identifier>ISSN 1568-7767, 1572-980X</dc:identifier>
        <dc:identifier>DOI 10.1007/s11101-010-9175-z</dc:identifier>
    </bib:Journal>
    <bib:Article rdf:about="http://linkinghub.elsevier.com/retrieve/pii/S0031942213000873">
        <z:itemType>journalArticle</z:itemType>
        <dcterms:isPartOf>
            <bib:Journal>
                <prism:volume>93</prism:volume>
                <dc:title>Phytochemistry</dc:title>
                <dc:identifier>ISSN 00319422</dc:identifier>
                <dc:identifier>DOI 10.1016/j.phytochem.2013.03.011</dc:identifier>
            </bib:Journal>
        </dcterms:isPartOf>
        <bib:authors>
            <rdf:Seq>
                <rdf:li>
                    <foaf:Person>
                        <foaf:surname>Leiss</foaf:surname>
                        <foaf:givenname>Kirsten A.</foaf:givenname>
                    </foaf:Person>
                </rdf:li>
                <rdf:li>
                    <foaf:Person>
                        <foaf:surname>Cristofori</foaf:surname>
                        <foaf:givenname>Gabriele</foaf:givenname>
                    </foaf:Person>
                </rdf:li>
                <rdf:li>
                    <foaf:Person>
                        <foaf:surname>van Steenis</foaf:surname>
                        <foaf:givenname>Rosalinda</foaf:givenname>
                    </foaf:Person>
                </rdf:li>
                <rdf:li>
                    <foaf:Person>
                        <foaf:surname>Verpoorte</foaf:surname>
                        <foaf:givenname>Robert</foaf:givenname>
                    </foaf:Person>
                </rdf:li>
                <rdf:li>
                    <foaf:Person>
                        <foaf:surname>Klinkhamer</foaf:surname>
                        <foaf:givenname>Peter G.L.</foaf:givenname>
                    </foaf:Person>
                </rdf:li>
            </rdf:Seq>
        </bib:authors>
        <dc:identifier>
            <dcterms:URI>
                <rdf:value>http://linkinghub.elsevier.com/retrieve/pii/S0031942213000873</rdf:value>
            </dcterms:URI>
        </dc:identifier>
        <bib:pages>63-70</bib:pages>
        <dc:date>9/2013</dc:date>
        <dcterms:dateSubmitted>2018-02-27 11:47:46</dcterms:dateSubmitted>
        <z:libraryCatalog>CrossRef</z:libraryCatalog>
        <z:language>en</z:language>
        <dc:title>An eco-metabolomic study of host plant resistance to Western flower thrips in cultivated, biofortified and wild carrots</dc:title>
    </bib:Article>
    <bib:Article rdf:about="http://www.pnas.org/lookup/doi/10.1073/pnas.1503106112">
        <z:itemType>journalArticle</z:itemType>
        <dcterms:isPartOf>
            <bib:Journal>
                <prism:volume>112</prism:volume>
                <prism:number>30</prism:number>
                <dc:title>Proceedings of the National Academy of Sciences</dc:title>
                <dc:identifier>ISSN 0027-8424, 1091-6490</dc:identifier>
                <dc:identifier>DOI 10.1073/pnas.1503106112</dc:identifier>
            </bib:Journal>
        </dcterms:isPartOf>
        <bib:authors>
            <rdf:Seq>
                <rdf:li>
                    <foaf:Person>
                        <foaf:surname>Li</foaf:surname>
                        <foaf:givenname>Dapeng</foaf:givenname>
                    </foaf:Person>
                </rdf:li>
                <rdf:li>
                    <foaf:Person>
                        <foaf:surname>Baldwin</foaf:surname>
                        <foaf:givenname>Ian T.</foaf:givenname>
                    </foaf:Person>
                </rdf:li>
                <rdf:li>
                    <foaf:Person>
                        <foaf:surname>Gaquerel</foaf:surname>
                        <foaf:givenname>Emmanuel</foaf:givenname>
                    </foaf:Person>
                </rdf:li>
            </rdf:Seq>
        </bib:authors>
        <dc:identifier>
            <dcterms:URI>
                <rdf:value>http://www.pnas.org/lookup/doi/10.1073/pnas.1503106112</rdf:value>
            </dcterms:URI>
        </dc:identifier>
        <bib:pages>E4147-E4155</bib:pages>
        <dc:date>2015-07-28</dc:date>
        <dcterms:dateSubmitted>2018-02-27 11:47:48</dcterms:dateSubmitted>
        <z:libraryCatalog>CrossRef</z:libraryCatalog>
        <z:language>en</z:language>
        <dc:title>Navigating natural variation in herbivory-induced secondary metabolism in coyote tobacco populations using MS/MS structural analysis</dc:title>
    </bib:Article>
    <bib:Article rdf:about="#item_109">
        <z:itemType>journalArticle</z:itemType>
        <dcterms:isPartOf>
            <bib:Journal>
                <prism:volume>36</prism:volume>
                <prism:number>3</prism:number>
                <dc:title>ecology</dc:title>
            </bib:Journal>
        </dcterms:isPartOf>
        <bib:authors>
            <rdf:Seq>
                <rdf:li>
                    <foaf:Person>
                        <foaf:surname>MacArthur</foaf:surname>
                        <foaf:givenname>Robert</foaf:givenname>
                    </foaf:Person>
                </rdf:li>
            </rdf:Seq>
        </bib:authors>
        <bib:pages>533–536</bib:pages>
        <dc:date>1955</dc:date>
        <z:libraryCatalog>Google Scholar</z:libraryCatalog>
        <dc:title>Fluctuations of animal populations and a measure of community stability</dc:title>
    </bib:Article>
    <bib:Article rdf:about="http://doi.wiley.com/10.1111/j.1755-0998.2010.02854.x">
        <z:itemType>journalArticle</z:itemType>
        <dcterms:isPartOf rdf:resource="urn:issn:1755098X,%2017550998"/>
        <bib:authors>
            <rdf:Seq>
                <rdf:li>
                    <foaf:Person>
                        <foaf:surname>Macel</foaf:surname>
                        <foaf:givenname>Mirka</foaf:givenname>
                    </foaf:Person>
                </rdf:li>
                <rdf:li>
                    <foaf:Person>
                        <foaf:surname>Van DAM</foaf:surname>
                        <foaf:givenname>Nicole M.</foaf:givenname>
                    </foaf:Person>
                </rdf:li>
                <rdf:li>
                    <foaf:Person>
                        <foaf:surname>Keurentjes</foaf:surname>
                        <foaf:givenname>Joost J. B.</foaf:givenname>
                    </foaf:Person>
                </rdf:li>
            </rdf:Seq>
        </bib:authors>
        <dc:identifier>
            <dcterms:URI>
                <rdf:value>http://doi.wiley.com/10.1111/j.1755-0998.2010.02854.x</rdf:value>
            </dcterms:URI>
        </dc:identifier>
        <bib:pages>583-593</bib:pages>
        <dc:date>2010-03-30</dc:date>
        <dcterms:dateSubmitted>2018-02-27 11:47:54</dcterms:dateSubmitted>
        <z:libraryCatalog>CrossRef</z:libraryCatalog>
        <z:language>en</z:language>
        <dc:title>Metabolomics: the chemistry between ecology and genetics: INVITED TECHNICAL REVIEW</dc:title>
        <z:shortTitle>Metabolomics</z:shortTitle>
    </bib:Article>
    <bib:Journal rdf:about="urn:issn:1755098X,%2017550998">
        <prism:volume>10</prism:volume>
        <prism:number>4</prism:number>
        <dc:title>Molecular Ecology Resources</dc:title>
        <dc:identifier>ISSN 1755098X, 17550998</dc:identifier>
        <dc:identifier>DOI 10.1111/j.1755-0998.2010.02854.x</dc:identifier>
    </bib:Journal>
    <bib:Article rdf:about="http://doi.wiley.com/10.1002/ece3.1132">
        <z:itemType>journalArticle</z:itemType>
        <dcterms:isPartOf rdf:resource="urn:issn:20457758"/>
        <bib:authors>
            <rdf:Seq>
                <rdf:li>
                    <foaf:Person>
                        <foaf:surname>Macel</foaf:surname>
                        <foaf:givenname>Mirka</foaf:givenname>
                    </foaf:Person>
                </rdf:li>
                <rdf:li>
                    <foaf:Person>
                        <foaf:surname>de Vos</foaf:surname>
                        <foaf:givenname>Ric C. H.</foaf:givenname>
                    </foaf:Person>
                </rdf:li>
                <rdf:li>
                    <foaf:Person>
                        <foaf:surname>Jansen</foaf:surname>
                        <foaf:givenname>Jeroen J.</foaf:givenname>
                    </foaf:Person>
                </rdf:li>
                <rdf:li>
                    <foaf:Person>
                        <foaf:surname>van der Putten</foaf:surname>
                        <foaf:givenname>Wim H.</foaf:givenname>
                    </foaf:Person>
                </rdf:li>
                <rdf:li>
                    <foaf:Person>
                        <foaf:surname>van Dam</foaf:surname>
                        <foaf:givenname>Nicole M.</foaf:givenname>
                    </foaf:Person>
                </rdf:li>
            </rdf:Seq>
        </bib:authors>
        <dc:identifier>
            <dcterms:URI>
               <rdf:value>http://doi.wiley.com/10.1002/ece3.1132</rdf:value>
            </dcterms:URI>
        </dc:identifier>
        <bib:pages>2777-2786</bib:pages>
        <dc:date>07/2014</dc:date>
        <dcterms:dateSubmitted>2018-02-27 11:47:55</dcterms:dateSubmitted>
        <z:libraryCatalog>CrossRef</z:libraryCatalog>
        <z:language>en</z:language>
        <dc:title>Novel chemistry of invasive plants: exotic species have more unique metabolomic profiles than native congeners</dc:title>
        <z:shortTitle>Novel chemistry of invasive plants</z:shortTitle>
    </bib:Article>
    <bib:Journal rdf:about="urn:issn:20457758">
        <prism:volume>4</prism:volume>
        <prism:number>13</prism:number>
        <dc:title>Ecology and Evolution</dc:title>
        <dc:identifier>ISSN 20457758</dc:identifier>
        <dc:identifier>DOI 10.1002/ece3.1132</dc:identifier>
    </bib:Journal>
    <bib:Article rdf:about="#item_112">
        <z:itemType>journalArticle</z:itemType>
        <dcterms:isPartOf>
            <bib:Journal>
                <prism:volume>6</prism:volume>
                <prism:number>1</prism:number>
                <dc:title>Plant Methods</dc:title>
            </bib:Journal>
        </dcterms:isPartOf>
        <bib:authors>
            <rdf:Seq>
                <rdf:li>
                    <foaf:Person>
                        <foaf:surname>Maier</foaf:surname>
                        <foaf:givenname>Tanja S.</foaf:givenname>
                    </foaf:Person>
                </rdf:li>
                <rdf:li>
                    <foaf:Person>
                        <foaf:surname>Kuhn</foaf:surname>
                        <foaf:givenname>Jürgen</foaf:givenname>
                    </foaf:Person>
                </rdf:li>
                <rdf:li>
                    <foaf:Person>
                        <foaf:surname>Müller</foaf:surname>
                        <foaf:givenname>Caroline</foaf:givenname>
                    </foaf:Person>
                </rdf:li>
            </rdf:Seq>
        </bib:authors>
        <bib:pages>6</bib:pages>
        <dc:date>2010</dc:date>
        <z:libraryCatalog>Google Scholar</z:libraryCatalog>
        <dc:title>Proposal for field sampling of plants and processing in the lab for environmental metabolic fingerprinting</dc:title>
    </bib:Article>
    <bib:Article rdf:about="https://academic.oup.com/aob/article-lookup/doi/10.1093/aob/mcn181">
        <z:itemType>journalArticle</z:itemType>
        <dcterms:isPartOf>
            <bib:Journal>
                <prism:volume>102</prism:volume>
                <prism:number>6</prism:number>
                <dc:title>Annals of Botany</dc:title>
                <dc:identifier>ISSN 1095-8290, 0305-7364</dc:identifier>
                <dc:identifier>DOI 10.1093/aob/mcn181</dc:identifier>
            </bib:Journal>
        </dcterms:isPartOf>
        <bib:authors>
            <rdf:Seq>
                <rdf:li>
                    <foaf:Person>
                        <foaf:surname>Majetic</foaf:surname>
                        <foaf:givenname>Cassie J.</foaf:givenname>
                    </foaf:Person>
                </rdf:li>
                <rdf:li>
                    <foaf:Person>
                        <foaf:surname>Raguso</foaf:surname>
                        <foaf:givenname>Robert A.</foaf:givenname>
                    </foaf:Person>
                </rdf:li>
                <rdf:li>
                    <foaf:Person>
                        <foaf:surname>Ashman</foaf:surname>
                        <foaf:givenname>Tia-Lynn</foaf:givenname>
                    </foaf:Person>
                </rdf:li>
            </rdf:Seq>
        </bib:authors>
        <dc:identifier>
            <dcterms:URI>
                <rdf:value>https://academic.oup.com/aob/article-lookup/doi/10.1093/aob/mcn181</rdf:value>
            </dcterms:URI>
        </dc:identifier>
        <bib:pages>911-922</bib:pages>
        <dc:date>12/2008</dc:date>
        <dcterms:dateSubmitted>2018-02-27 11:49:14</dcterms:dateSubmitted>
        <z:libraryCatalog>CrossRef</z:libraryCatalog>
        <z:language>en</z:language>
        <dc:title>The Impact of Biochemistry vs. Population Membership on Floral Scent Profiles in Colour Polymorphic Hesperis matronalis</dc:title>
    </bib:Article>
    <bib:Article rdf:about="http://linkinghub.elsevier.com/retrieve/pii/S0039914018300286">
        <z:itemType>journalArticle</z:itemType>
        <dcterms:isPartOf rdf:resource="urn:issn:00399140"/>
        <bib:authors>
            <rdf:Seq>
                <rdf:li>
                    <foaf:Person>
                        <foaf:surname>McEachran</foaf:surname>
                        <foaf:givenname>Andrew D.</foaf:givenname>
                    </foaf:Person>
                </rdf:li>
                <rdf:li>
                    <foaf:Person>
                        <foaf:surname>Mansouri</foaf:surname>
                        <foaf:givenname>Kamel</foaf:givenname>
                    </foaf:Person>
                </rdf:li>
                <rdf:li>
                    <foaf:Person>
                        <foaf:surname>Newton</foaf:surname>
                        <foaf:givenname>Seth R.</foaf:givenname>
                    </foaf:Person>
                </rdf:li>
                <rdf:li>
                    <foaf:Person>
                        <foaf:surname>Beverly</foaf:surname>
                        <foaf:givenname>Brandiese E.J.</foaf:givenname>
                    </foaf:Person>
                </rdf:li>
                <rdf:li>
                    <foaf:Person>
                        <foaf:surname>Sobus</foaf:surname>
                        <foaf:givenname>Jon R.</foaf:givenname>
                    </foaf:Person>
                </rdf:li>
                <rdf:li>
                    <foaf:Person>
                        <foaf:surname>Williams</foaf:surname>
                        <foaf:givenname>Antony J.</foaf:givenname>
                    </foaf:Person>
                </rdf:li>
            </rdf:Seq>
        </bib:authors>
        <dc:identifier>
            <dcterms:URI>
                <rdf:value>http://linkinghub.elsevier.com/retrieve/pii/S0039914018300286</rdf:value>
            </dcterms:URI>
        </dc:identifier>
        <bib:pages>371-379</bib:pages>
        <dc:date>05/2018</dc:date>
        <dcterms:dateSubmitted>2018-02-27 11:49:15</dcterms:dateSubmitted>
        <z:libraryCatalog>CrossRef</z:libraryCatalog>
        <z:language>en</z:language>
        <dc:title>A comparison of three liquid chromatography (LC) retention time prediction models</dc:title>
    </bib:Article>
    <bib:Journal rdf:about="urn:issn:00399140">
        <prism:volume>182</prism:volume>
        <dc:title>Talanta</dc:title>
        <dc:identifier>ISSN 00399140</dc:identifier>
        <dc:identifier>DOI 10.1016/j.talanta.2018.01.022</dc:identifier>
    </bib:Journal>
    <bib:Article rdf:about="http://linkinghub.elsevier.com/retrieve/pii/S0168165617302535">
        <z:itemType>journalArticle</z:itemType>
        <dcterms:isPartOf>
            <bib:Journal>
                <prism:volume>261</prism:volume>
                <dc:title>Journal of Biotechnology</dc:title>
                <dc:identifier>ISSN 01681656</dc:identifier>
                <dc:identifier>DOI 10.1016/j.jbiotec.2017.05.018</dc:identifier>
            </bib:Journal>
        </dcterms:isPartOf>
        <bib:authors>
            <rdf:Seq>
                <rdf:li>
                    <foaf:Person>
                        <foaf:surname>Meier</foaf:surname>
                        <foaf:givenname>René</foaf:givenname>
                    </foaf:Person>
                </rdf:li>
                <rdf:li>
                    <foaf:Person>
                        <foaf:surname>Ruttkies</foaf:surname>
                        <foaf:givenname>Christoph</foaf:givenname>
                    </foaf:Person>
                </rdf:li>
                <rdf:li>
                    <foaf:Person>
                        <foaf:surname>Treutler</foaf:surname>
                        <foaf:givenname>Hendrik</foaf:givenname>
                    </foaf:Person>
                </rdf:li>
                <rdf:li>
                    <foaf:Person>
                        <foaf:surname>Neumann</foaf:surname>
                        <foaf:givenname>Steffen</foaf:givenname>
                    </foaf:Person>
                </rdf:li>
            </rdf:Seq>
        </bib:authors>
        <dc:identifier>
            <dcterms:URI>
                <rdf:value>http://linkinghub.elsevier.com/retrieve/pii/S0168165617302535</rdf:value>
            </dcterms:URI>
        </dc:identifier>
        <bib:pages>137-141</bib:pages>
        <dc:date>11/2017</dc:date>
        <dcterms:dateSubmitted>2018-02-27 11:49:16</dcterms:dateSubmitted>
        <z:libraryCatalog>CrossRef</z:libraryCatalog>
        <z:language>en</z:language>
        <dc:title>Bioinformatics can boost metabolomics research</dc:title>
    </bib:Article>
    <bib:Article rdf:about="#item_116">
        <z:itemType>journalArticle</z:itemType>
        <dcterms:isPartOf>
            <bib:Journal>
                <prism:volume>88</prism:volume>
                <prism:number>3</prism:number>
                <dc:title>Ecology</dc:title>
            </bib:Journal>
        </dcterms:isPartOf>
        <bib:authors>
            <rdf:Seq>
                <rdf:li>
                    <foaf:Person>
                        <foaf:surname>Menéndez</foaf:surname>
                        <foaf:givenname>Rosa</foaf:givenname>
                    </foaf:Person>
                </rdf:li>
                <rdf:li>
                    <foaf:Person>
                        <foaf:surname>González-Megías</foaf:surname>
                        <foaf:givenname>Adela</foaf:givenname>
                    </foaf:Person>
                </rdf:li>
                <rdf:li>
                    <foaf:Person>
                        <foaf:surname>Collingham</foaf:surname>
                        <foaf:givenname>Yvonne</foaf:givenname>
                    </foaf:Person>
                </rdf:li>
                <rdf:li>
                    <foaf:Person>
                        <foaf:surname>Fox</foaf:surname>
                        <foaf:givenname>Richard</foaf:givenname>
                    </foaf:Person>
                </rdf:li>
                <rdf:li>
                    <foaf:Person>
                        <foaf:surname>Roy</foaf:surname>
                        <foaf:givenname>David B.</foaf:givenname>
                    </foaf:Person>
                </rdf:li>
                <rdf:li>
                    <foaf:Person>
                        <foaf:surname>Ohlemüller</foaf:surname>
                        <foaf:givenname>Ralf</foaf:givenname>
                    </foaf:Person>
                </rdf:li>
                <rdf:li>
                    <foaf:Person>
                        <foaf:surname>Thomas</foaf:surname>
                        <foaf:givenname>Chris D.</foaf:givenname>
                    </foaf:Person>
                </rdf:li>
            </rdf:Seq>
        </bib:authors>
        <bib:pages>605–611</bib:pages>
        <dc:date>2007</dc:date>
        <z:libraryCatalog>Google Scholar</z:libraryCatalog>
        <dc:title>Direct and indirect effects of climate and habitat factors on butterfly diversity</dc:title>
    </bib:Article>
    <bib:Article rdf:about="http://www.clinchem.org/cgi/doi/10.1373/clinchem.2009.135517">
        <z:itemType>journalArticle</z:itemType>
        <dcterms:isPartOf rdf:resource="urn:issn:0009-9147,%201530-8561"/>
        <bib:authors>
            <rdf:Seq>
                <rdf:li>
                    <foaf:Person>
                        <foaf:surname>Meyer</foaf:surname>
                        <foaf:givenname>M. R.</foaf:givenname>
                    </foaf:Person>
                </rdf:li>
                <rdf:li>
                    <foaf:Person>
                        <foaf:surname>Peters</foaf:surname>
                        <foaf:givenname>F. T.</foaf:givenname>
                    </foaf:Person>
                </rdf:li>
                <rdf:li>
                    <foaf:Person>
                        <foaf:surname>Maurer</foaf:surname>
                        <foaf:givenname>H. H.</foaf:givenname>
                    </foaf:Person>
                </rdf:li>
            </rdf:Seq>
        </bib:authors>
        <dc:identifier>
            <dcterms:URI>
                <rdf:value>http://www.clinchem.org/cgi/doi/10.1373/clinchem.2009.135517</rdf:value>
            </dcterms:URI>
        </dc:identifier>
        <bib:pages>575-584</bib:pages>
        <dc:date>2010-04-01</dc:date>
        <dcterms:dateSubmitted>2018-02-27 11:49:18</dcterms:dateSubmitted>
        <z:libraryCatalog>CrossRef</z:libraryCatalog>
        <z:language>en</z:language>
        <dc:title>Automated Mass Spectral Deconvolution and Identification System for GC-MS Screening for Drugs, Poisons, and Metabolites in Urine</dc:title>
    </bib:Article>
    <bib:Journal rdf:about="urn:issn:0009-9147,%201530-8561">
        <prism:volume>56</prism:volume>
        <prism:number>4</prism:number>
        <dc:title>Clinical Chemistry</dc:title>
        <dc:identifier>ISSN 0009-9147, 1530-8561</dc:identifier>
        <dc:identifier>DOI 10.1373/clinchem.2009.135517</dc:identifier>
    </bib:Journal>
    <bib:Article rdf:about="http://dx.plos.org/10.1371/journal.pone.0136073">
        <z:itemType>journalArticle</z:itemType>
        <dcterms:isPartOf>
            <bib:Journal>
                <prism:volume>10</prism:volume>
                <prism:number>9</prism:number>
                <dc:title>PLOS ONE</dc:title>
                <dc:identifier>ISSN 1932-6203</dc:identifier>
                <dc:identifier>DOI 10.1371/journal.pone.0136073</dc:identifier>
            </bib:Journal>
        </dcterms:isPartOf>
        <bib:authors>
            <rdf:Seq>
                <rdf:li>
                    <foaf:Person>
                        <foaf:surname>Miehe-Steier</foaf:surname>
                        <foaf:givenname>Annegret</foaf:givenname>
                    </foaf:Person>
                </rdf:li>
                <rdf:li>
                    <foaf:Person>
                        <foaf:surname>Roscher</foaf:surname>
                        <foaf:givenname>Christiane</foaf:givenname>
                    </foaf:Person>
                </rdf:li>
                <rdf:li>
                    <foaf:Person>
                        <foaf:surname>Reichelt</foaf:surname>
                        <foaf:givenname>Michael</foaf:givenname>
                    </foaf:Person>
                </rdf:li>
                <rdf:li>
                    <foaf:Person>
                        <foaf:surname>Gershenzon</foaf:surname>
                        <foaf:givenname>Jonathan</foaf:givenname>
                    </foaf:Person>
                </rdf:li>
                <rdf:li>
                    <foaf:Person>
                        <foaf:surname>Unsicker</foaf:surname>
                        <foaf:givenname>Sybille B.</foaf:givenname>
                    </foaf:Person>
                </rdf:li>
            </rdf:Seq>
        </bib:authors>
        <bib:editors>
            <rdf:Seq>
                <rdf:li>
                    <foaf:Person>
                        <foaf:surname>Schädler</foaf:surname>
                        <foaf:givenname>Martin</foaf:givenname>
                    </foaf:Person>
                </rdf:li>
            </rdf:Seq>
        </bib:editors>
        <dc:identifier>
            <dcterms:URI>
                <rdf:value>http://dx.plos.org/10.1371/journal.pone.0136073</rdf:value>
            </dcterms:URI>
        </dc:identifier>
        <bib:pages>e0136073</bib:pages>
        <dc:date>2015-9-3</dc:date>
        <dcterms:dateSubmitted>2018-02-27 11:49:19</dcterms:dateSubmitted>
        <z:libraryCatalog>CrossRef</z:libraryCatalog>
        <z:language>en</z:language>
        <dc:title>Light and Nutrient Dependent Responses in Secondary Metabolites of Plantago lanceolata Offspring Are Due to Phenotypic Plasticity in Experimental Grasslands</dc:title>
    </bib:Article>
    <bib:Article rdf:about="http://www.annualreviews.org/doi/10.1146/annurev-arplant-042110-103854">
        <z:itemType>journalArticle</z:itemType>
        <dcterms:isPartOf rdf:resource="urn:issn:1543-5008,%201545-2123"/>
        <bib:authors>
            <rdf:Seq>
                <rdf:li>
                    <foaf:Person>
                        <foaf:surname>Mithöfer</foaf:surname>
                        <foaf:givenname>Axel</foaf:givenname>
                    </foaf:Person>
                </rdf:li>
                <rdf:li>
                    <foaf:Person>
                        <foaf:surname>Boland</foaf:surname>
                        <foaf:givenname>Wilhelm</foaf:givenname>
                    </foaf:Person>
                </rdf:li>
            </rdf:Seq>
        </bib:authors>
        <dc:identifier>
            <dcterms:URI>
                <rdf:value>http://www.annualreviews.org/doi/10.1146/annurev-arplant-042110-103854</rdf:value>
            </dcterms:URI>
        </dc:identifier>
        <bib:pages>431-450</bib:pages>
        <dc:date>2012-06-02</dc:date>
        <dcterms:dateSubmitted>2018-02-27 11:49:19</dcterms:dateSubmitted>
        <z:libraryCatalog>CrossRef</z:libraryCatalog>
        <z:language>en</z:language>
        <dc:title>Plant Defense Against Herbivores: Chemical Aspects</dc:title>
        <z:shortTitle>Plant Defense Against Herbivores</z:shortTitle>
    </bib:Article>
    <bib:Journal rdf:about="urn:issn:1543-5008,%201545-2123">
        <prism:volume>63</prism:volume>
        <prism:number>1</prism:number>
        <dc:title>Annual Review of Plant Biology</dc:title>
        <dc:identifier>ISSN 1543-5008, 1545-2123</dc:identifier>
        <dc:identifier>DOI 10.1146/annurev-arplant-042110-103854</dc:identifier>
    </bib:Journal>
    <bib:Article rdf:about="http://linkinghub.elsevier.com/retrieve/pii/S0027510704002088">
        <z:itemType>journalArticle</z:itemType>
        <dcterms:isPartOf rdf:resource="urn:issn:00275107"/>
        <bib:authors>
            <rdf:Seq>
                <rdf:li>
                    <foaf:Person>
                        <foaf:surname>Moore</foaf:surname>
                        <foaf:givenname>Michael N</foaf:givenname>
                    </foaf:Person>
                </rdf:li>
                <rdf:li>
                    <foaf:Person>
                        <foaf:surname>Depledge</foaf:surname>
                        <foaf:givenname>Michael H</foaf:givenname>
                    </foaf:Person>
                </rdf:li>
                <rdf:li>
                    <foaf:Person>
                        <foaf:surname>Readman</foaf:surname>
                        <foaf:givenname>James W</foaf:givenname>
                    </foaf:Person>
                </rdf:li>
                <rdf:li>
                    <foaf:Person>
                        <foaf:surname>Paul Leonard</foaf:surname>
                        <foaf:givenname>D.R</foaf:givenname>
                    </foaf:Person>
                </rdf:li>
            </rdf:Seq>
        </bib:authors>
        <dc:identifier>
            <dcterms:URI>
                <rdf:value>http://linkinghub.elsevier.com/retrieve/pii/S0027510704002088</rdf:value>
            </dcterms:URI>
        </dc:identifier>
        <bib:pages>247-268</bib:pages>
        <dc:date>8/2004</dc:date>
        <dcterms:dateSubmitted>2018-02-27 11:49:20</dcterms:dateSubmitted>
        <z:libraryCatalog>CrossRef</z:libraryCatalog>
        <z:language>en</z:language>
        <dc:title>An integrated biomarker-based strategy for ecotoxicological evaluation of risk in environmental management</dc:title>
    </bib:Article>
    <bib:Journal rdf:about="urn:issn:00275107">
        <prism:volume>552</prism:volume>
        <prism:number>1-2</prism:number>
        <dc:title>Mutation Research/Fundamental and Molecular Mechanisms of Mutagenesis</dc:title>
        <dc:identifier>ISSN 00275107</dc:identifier>
        <dc:identifier>DOI 10.1016/j.mrfmmm.2004.06.028</dc:identifier>
    </bib:Journal>
    <bib:Article rdf:about="http://www.mdpi.com/1422-0067/14/6/12533">
        <z:itemType>journalArticle</z:itemType>
        <dcterms:isPartOf>
            <bib:Journal>
                <prism:volume>14</prism:volume>
                <prism:number>12</prism:number>
                <dc:title>International Journal of Molecular Sciences</dc:title>
                <dc:identifier>ISSN 1422-0067</dc:identifier>
                <dc:identifier>DOI 10.3390/ijms140612533</dc:identifier>
            </bib:Journal>
        </dcterms:isPartOf>
        <bib:authors>
            <rdf:Seq>
                <rdf:li>
                    <foaf:Person>
                        <foaf:surname>Nacoulma</foaf:surname>
                        <foaf:givenname>Aminata</foaf:givenname>
                    </foaf:Person>
                </rdf:li>
                <rdf:li>
                    <foaf:Person>
                        <foaf:surname>Vandeputte</foaf:surname>
                        <foaf:givenname>Olivier</foaf:givenname>
                    </foaf:Person>
                </rdf:li>
                <rdf:li>
                    <foaf:Person>
                        <foaf:surname>De Lorenzi</foaf:surname>
                        <foaf:givenname>Manuella</foaf:givenname>
                    </foaf:Person>
                </rdf:li>
                <rdf:li>
                    <foaf:Person>
                        <foaf:surname>El Jaziri</foaf:surname>
                        <foaf:givenname>Mondher</foaf:givenname>
                    </foaf:Person>
                </rdf:li>
                <rdf:li>
                    <foaf:Person>
                        <foaf:surname>Duez</foaf:surname>
                        <foaf:givenname>Pierre</foaf:givenname>
                    </foaf:Person>
                </rdf:li>
            </rdf:Seq>
        </bib:authors>
        <dc:identifier>
            <dcterms:URI>
               <rdf:value>http://www.mdpi.com/1422-0067/14/6/12533</rdf:value>
            </dcterms:URI>
        </dc:identifier>
        <bib:pages>12533-12549</bib:pages>
        <dc:date>2013-06-14</dc:date>
        <dcterms:dateSubmitted>2018-02-27 11:49:21</dcterms:dateSubmitted>
        <z:libraryCatalog>CrossRef</z:libraryCatalog>
        <z:language>en</z:language>
        <dc:title>Metabolomic-Based Study of the Leafy Gall, the Ecological Niche of the Phytopathogen Rhodococcus fascians, as a Potential Source of Bioactive Compounds</dc:title>
    </bib:Article>
    <bib:Article rdf:about="https://academic.oup.com/pcp/article-lookup/doi/10.1093/pcp/pct176">
        <z:itemType>journalArticle</z:itemType>
        <dcterms:isPartOf rdf:resource="urn:issn:0032-0781,%201471-9053"/>
        <bib:authors>
            <rdf:Seq>
                <rdf:li>
                    <foaf:Person>
                        <foaf:surname>Nakamura</foaf:surname>
                        <foaf:givenname>Y.</foaf:givenname>
                    </foaf:Person>
                </rdf:li>
                <rdf:li>
                    <foaf:Person>
                        <foaf:surname>Mochamad Afendi</foaf:surname>
                        <foaf:givenname>F.</foaf:givenname>
                    </foaf:Person>
                </rdf:li>
                <rdf:li>
                    <foaf:Person>
                        <foaf:surname>Kawsar Parvin</foaf:surname>
                        <foaf:givenname>A.</foaf:givenname>
                    </foaf:Person>
                </rdf:li>
                <rdf:li>
                    <foaf:Person>
                        <foaf:surname>Ono</foaf:surname>
                        <foaf:givenname>N.</foaf:givenname>
                    </foaf:Person>
                </rdf:li>
                <rdf:li>
                    <foaf:Person>
                        <foaf:surname>Tanaka</foaf:surname>
                        <foaf:givenname>K.</foaf:givenname>
                    </foaf:Person>
                </rdf:li>
                <rdf:li>
                    <foaf:Person>
                        <foaf:surname>Hirai Morita</foaf:surname>
                        <foaf:givenname>A.</foaf:givenname>
                    </foaf:Person>
                </rdf:li>
                <rdf:li>
                    <foaf:Person>
                        <foaf:surname>Sato</foaf:surname>
                        <foaf:givenname>T.</foaf:givenname>
                    </foaf:Person>
                </rdf:li>
                <rdf:li>
                    <foaf:Person>
                        <foaf:surname>Sugiura</foaf:surname>
                        <foaf:givenname>T.</foaf:givenname>
                    </foaf:Person>
                </rdf:li>
                <rdf:li>
                    <foaf:Person>
                        <foaf:surname>Altaf-Ul-Amin</foaf:surname>
                        <foaf:givenname>M.</foaf:givenname>
                    </foaf:Person>
                </rdf:li>
                <rdf:li>
                    <foaf:Person>
                        <foaf:surname>Kanaya</foaf:surname>
                        <foaf:givenname>S.</foaf:givenname>
                    </foaf:Person>
                </rdf:li>
            </rdf:Seq>
        </bib:authors>
        <dc:identifier>
            <dcterms:URI>
                <rdf:value>https://academic.oup.com/pcp/article-lookup/doi/10.1093/pcp/pct176</rdf:value>
            </dcterms:URI>
        </dc:identifier>
        <bib:pages>e7-e7</bib:pages>
        <dc:date>2014-01-01</dc:date>
        <dcterms:dateSubmitted>2018-02-27 11:49:22</dcterms:dateSubmitted>
        <z:libraryCatalog>CrossRef</z:libraryCatalog>
        <z:language>en</z:language>
        <dc:title>KNApSAcK Metabolite Activity Database for Retrieving the Relationships Between Metabolites and Biological Activities</dc:title>
    </bib:Article>
    <bib:Journal rdf:about="urn:issn:0032-0781,%201471-9053">
        <prism:volume>55</prism:volume>
        <prism:number>1</prism:number>
        <dc:title>Plant and Cell Physiology</dc:title>
        <dc:identifier>ISSN 0032-0781, 1471-9053</dc:identifier>
        <dc:identifier>DOI 10.1093/pcp/pct176</dc:identifier>
    </bib:Journal>
    <bib:Article rdf:about="http://www.nature.com/articles/srep14895">
        <z:itemType>journalArticle</z:itemType>
        <dcterms:isPartOf rdf:resource="urn:issn:2045-2322"/>
        <bib:authors>
            <rdf:Seq>
                <rdf:li>
                    <foaf:Person>
                        <foaf:surname>Nevo</foaf:surname>
                        <foaf:givenname>Omer</foaf:givenname>
                    </foaf:Person>
                </rdf:li>
                <rdf:li>
                    <foaf:Person>
                        <foaf:surname>Orts Garri</foaf:surname>
                        <foaf:givenname>Rosa</foaf:givenname>
                    </foaf:Person>
                </rdf:li>
                <rdf:li>
                    <foaf:Person>
                        <foaf:surname>Hernandez Salazar</foaf:surname>
                        <foaf:givenname>Laura Teresa</foaf:givenname>
                    </foaf:Person>
                </rdf:li>
                <rdf:li>
                    <foaf:Person>
                        <foaf:surname>Schulz</foaf:surname>
                        <foaf:givenname>Stefan</foaf:givenname>
                    </foaf:Person>
                </rdf:li>
                <rdf:li>
                    <foaf:Person>
                        <foaf:surname>Heymann</foaf:surname>
                        <foaf:givenname>Eckhard W.</foaf:givenname>
                    </foaf:Person>
                </rdf:li>
                <rdf:li>
                    <foaf:Person>
                        <foaf:surname>Ayasse</foaf:surname>
                        <foaf:givenname>Manfred</foaf:givenname>
                    </foaf:Person>
                </rdf:li>
                <rdf:li>
                    <foaf:Person>
                        <foaf:surname>Laska</foaf:surname>
                        <foaf:givenname>Matthias</foaf:givenname>
                    </foaf:Person>
                </rdf:li>
            </rdf:Seq>
        </bib:authors>
        <dc:identifier>
            <dcterms:URI>
               <rdf:value>http://www.nature.com/articles/srep14895</rdf:value>
            </dcterms:URI>
        </dc:identifier>
        <bib:pages>14895</bib:pages>
        <dc:date>2015-10-6</dc:date>
        <dcterms:dateSubmitted>2018-02-27 11:49:23</dcterms:dateSubmitted>
        <z:libraryCatalog>CrossRef</z:libraryCatalog>
        <dc:title>Chemical recognition of fruit ripeness in spider monkeys (Ateles geoffroyi)</dc:title>
    </bib:Article>
    <bib:Journal rdf:about="urn:issn:2045-2322">
        <prism:volume>5</prism:volume>
        <dc:title>Scientific Reports</dc:title>
        <dc:identifier>ISSN 2045-2322</dc:identifier>
        <dc:identifier>DOI 10.1038/srep14895</dc:identifier>
    </bib:Journal>
    <bib:Article rdf:about="http://link.springer.com/10.1007/s10886-016-0687-x">
        <z:itemType>journalArticle</z:itemType>
        <dcterms:isPartOf>
            <bib:Journal>
                <prism:volume>42</prism:volume>
                <prism:number>4</prism:number>
                <dc:title>Journal of Chemical Ecology</dc:title>
                <dc:identifier>ISSN 0098-0331, 1573-1561</dc:identifier>
                <dc:identifier>DOI 10.1007/s10886-016-0687-x</dc:identifier>
            </bib:Journal>
        </dcterms:isPartOf>
        <bib:authors>
            <rdf:Seq>
                <rdf:li>
                    <foaf:Person>
                        <foaf:surname>Nevo</foaf:surname>
                        <foaf:givenname>Omer</foaf:givenname>
                    </foaf:Person>
                </rdf:li>
                <rdf:li>
                    <foaf:Person>
                        <foaf:surname>Heymann</foaf:surname>
                        <foaf:givenname>Eckhard W.</foaf:givenname>
                    </foaf:Person>
                </rdf:li>
                <rdf:li>
                    <foaf:Person>
                        <foaf:surname>Schulz</foaf:surname>
                        <foaf:givenname>Stefan</foaf:givenname>
                    </foaf:Person>
                </rdf:li>
                <rdf:li>
                    <foaf:Person>
                        <foaf:surname>Ayasse</foaf:surname>
                        <foaf:givenname>Manfred</foaf:givenname>
                    </foaf:Person>
                </rdf:li>
            </rdf:Seq>
        </bib:authors>
        <dc:identifier>
            <dcterms:URI>
                <rdf:value>http://link.springer.com/10.1007/s10886-016-0687-x</rdf:value>
            </dcterms:URI>
        </dc:identifier>
        <bib:pages>323-328</bib:pages>
        <dc:date>4/2016</dc:date>
        <dcterms:dateSubmitted>2018-02-27 11:49:24</dcterms:dateSubmitted>
        <z:libraryCatalog>CrossRef</z:libraryCatalog>
        <z:language>en</z:language>
        <dc:title>Fruit Odor as A Ripeness Signal for Seed-Dispersing Primates? A Case Study on Four Neotropical Plant Species</dc:title>
        <z:shortTitle>Fruit Odor as A Ripeness Signal for Seed-Dispersing Primates?</z:shortTitle>
    </bib:Article>
    <bib:Article rdf:about="http://rspb.royalsocietypublishing.org/lookup/doi/10.1098/rspb.2014.2630">
        <z:itemType>journalArticle</z:itemType>
        <dcterms:isPartOf rdf:resource="urn:issn:0962-8452,%201471-2954"/>
        <bib:authors>
            <rdf:Seq>
                <rdf:li>
                    <foaf:Person>
                        <foaf:surname>Okie</foaf:surname>
                        <foaf:givenname>Jordan G.</foaf:givenname>
                    </foaf:Person>
                </rdf:li>
                <rdf:li>
                    <foaf:Person>
                        <foaf:surname>Van Horn</foaf:surname>
                        <foaf:givenname>David J.</foaf:givenname>
                    </foaf:Person>
                </rdf:li>
                <rdf:li>
                    <foaf:Person>
                        <foaf:surname>Storch</foaf:surname>
                        <foaf:givenname>David</foaf:givenname>
                    </foaf:Person>
                </rdf:li>
                <rdf:li>
                    <foaf:Person>
                        <foaf:surname>Barrett</foaf:surname>
                        <foaf:givenname>John E.</foaf:givenname>
                    </foaf:Person>
                </rdf:li>
                <rdf:li>
                    <foaf:Person>
                        <foaf:surname>Gooseff</foaf:surname>
                        <foaf:givenname>Michael N.</foaf:givenname>
                    </foaf:Person>
                </rdf:li>
                <rdf:li>
                    <foaf:Person>
                        <foaf:surname>Kopsova</foaf:surname>
                        <foaf:givenname>Lenka</foaf:givenname>
                    </foaf:Person>
                </rdf:li>
                <rdf:li>
                    <foaf:Person>
                        <foaf:surname>Takacs-Vesbach</foaf:surname>
                        <foaf:givenname>Cristina D.</foaf:givenname>
                    </foaf:Person>
                </rdf:li>
            </rdf:Seq>
        </bib:authors>
        <dc:identifier>
            <dcterms:URI>
                <rdf:value>http://rspb.royalsocietypublishing.org/lookup/doi/10.1098/rspb.2014.2630</rdf:value>
            </dcterms:URI>
        </dc:identifier>
        <bib:pages>20142630</bib:pages>
        <dc:date>2015-06-22</dc:date>
        <dcterms:dateSubmitted>2018-02-27 11:49:25</dcterms:dateSubmitted>
        <z:libraryCatalog>CrossRef</z:libraryCatalog>
        <z:language>en</z:language>
        <dc:title>Niche and metabolic principles explain patterns of diversity and distribution: theory and a case study with soil bacterial communities</dc:title>
        <z:shortTitle>Niche and metabolic principles explain patterns of diversity and distribution</z:shortTitle>
    </bib:Article>
    <bib:Journal rdf:about="urn:issn:0962-8452,%201471-2954">
        <prism:volume>282</prism:volume>
        <prism:number>1809</prism:number>
        <dc:title>Proceedings of the Royal Society B: Biological Sciences</dc:title>
        <dc:identifier>ISSN 0962-8452, 1471-2954</dc:identifier>
        <dc:identifier>DOI 10.1098/rspb.2014.2630</dc:identifier>
    </bib:Journal>
    <bib:Article rdf:about="http://www.tandfonline.com/doi/abs/10.1080/02757540903062517">
        <z:itemType>journalArticle</z:itemType>
        <dcterms:isPartOf rdf:resource="urn:issn:0275-7540,%201029-0370"/>
        <bib:authors>
            <rdf:Seq>
                <rdf:li>
                    <foaf:Person>
                        <foaf:surname>Peñuelas</foaf:surname>
                        <foaf:givenname>Josep</foaf:givenname>
                    </foaf:Person>
                </rdf:li>
                <rdf:li>
                    <foaf:Person>
                        <foaf:surname>Sardans</foaf:surname>
                        <foaf:givenname>Jordi</foaf:givenname>
                    </foaf:Person>
                </rdf:li>
            </rdf:Seq>
        </bib:authors>
        <dc:identifier>
            <dcterms:URI>
                <rdf:value>http://www.tandfonline.com/doi/abs/10.1080/02757540903062517</rdf:value>
            </dcterms:URI>
        </dc:identifier>
        <bib:pages>305-309</bib:pages>
        <dc:date>08/2009</dc:date>
        <dcterms:dateSubmitted>2018-02-27 11:49:30</dcterms:dateSubmitted>
        <z:libraryCatalog>CrossRef</z:libraryCatalog>
        <z:language>en</z:language>
        <dc:title>Ecological metabolomics</dc:title>
    </bib:Article>
    <bib:Journal rdf:about="urn:issn:0275-7540,%201029-0370">
        <prism:volume>25</prism:volume>
        <prism:number>4</prism:number>
        <dc:title>Chemistry and Ecology</dc:title>
        <dc:identifier>ISSN 0275-7540, 1029-0370</dc:identifier>
        <dc:identifier>DOI 10.1080/02757540903062517</dc:identifier>
    </bib:Journal>
    <bib:Article rdf:about="http://doi.wiley.com/10.1111/gcb.12143">
        <z:itemType>journalArticle</z:itemType>
        <dcterms:isPartOf>
            <bib:Journal>
                <prism:volume>19</prism:volume>
                <prism:number>8</prism:number>
                <dc:title>Global Change Biology</dc:title>
                <dc:identifier>ISSN 13541013</dc:identifier>
                <dc:identifier>DOI 10.1111/gcb.12143</dc:identifier>
            </bib:Journal>
        </dcterms:isPartOf>
        <bib:authors>
            <rdf:Seq>
                <rdf:li>
                    <foaf:Person>
                        <foaf:surname>Peñuelas</foaf:surname>
                        <foaf:givenname>Josep</foaf:givenname>
                    </foaf:Person>
                </rdf:li>
                <rdf:li>
                    <foaf:Person>
                        <foaf:surname>Sardans</foaf:surname>
                        <foaf:givenname>Jordi</foaf:givenname>
                    </foaf:Person>
                </rdf:li>
                <rdf:li>
                    <foaf:Person>
                        <foaf:surname>Estiarte</foaf:surname>
                        <foaf:givenname>Marc</foaf:givenname>
                    </foaf:Person>
                </rdf:li>
                <rdf:li>
                    <foaf:Person>
                        <foaf:surname>Ogaya</foaf:surname>
                        <foaf:givenname>Romà</foaf:givenname>
                    </foaf:Person>
                </rdf:li>
                <rdf:li>
                    <foaf:Person>
                        <foaf:surname>Carnicer</foaf:surname>
                        <foaf:givenname>Jofre</foaf:givenname>
                    </foaf:Person>
                </rdf:li>
                <rdf:li>
                    <foaf:Person>
                        <foaf:surname>Coll</foaf:surname>
                        <foaf:givenname>Marta</foaf:givenname>
                    </foaf:Person>
                </rdf:li>
                <rdf:li>
                    <foaf:Person>
                        <foaf:surname>Barbeta</foaf:surname>
                        <foaf:givenname>Adria</foaf:givenname>
                    </foaf:Person>
                </rdf:li>
                <rdf:li>
                    <foaf:Person>
                        <foaf:surname>Rivas-Ubach</foaf:surname>
                        <foaf:givenname>Albert</foaf:givenname>
                    </foaf:Person>
                </rdf:li>
                <rdf:li>
                    <foaf:Person>
                        <foaf:surname>Llusià</foaf:surname>
                        <foaf:givenname>Joan</foaf:givenname>
                    </foaf:Person>
                </rdf:li>
                <rdf:li>
                    <foaf:Person>
                        <foaf:surname>Garbulsky</foaf:surname>
                        <foaf:givenname>Martin</foaf:givenname>
                    </foaf:Person>
                </rdf:li>
                <rdf:li>
                    <foaf:Person>
                        <foaf:surname>Filella</foaf:surname>
                        <foaf:givenname>Iolanda</foaf:givenname>
                    </foaf:Person>
                </rdf:li>
                <rdf:li>
                    <foaf:Person>
                        <foaf:surname>Jump</foaf:surname>
                        <foaf:givenname>Alistair S.</foaf:givenname>
                    </foaf:Person>
                </rdf:li>
            </rdf:Seq>
        </bib:authors>
        <dc:identifier>
            <dcterms:URI>
               <rdf:value>http://doi.wiley.com/10.1111/gcb.12143</rdf:value>
            </dcterms:URI>
        </dc:identifier>
        <bib:pages>2303-2338</bib:pages>
        <dc:date>08/2013</dc:date>
        <dcterms:dateSubmitted>2018-02-27 11:49:31</dcterms:dateSubmitted>
        <z:libraryCatalog>CrossRef</z:libraryCatalog>
        <z:language>en</z:language>
        <dc:title>Evidence of current impact of climate change on life: a walk from genes to the biosphere</dc:title>
        <z:shortTitle>Evidence of current impact of climate change on life</z:shortTitle>
    </bib:Article>
    <bib:Article rdf:about="http://link.springer.com/10.1007/s13593-014-0245-2">
        <z:itemType>journalArticle</z:itemType>
        <dcterms:isPartOf rdf:resource="urn:issn:1774-0746,%201773-0155"/>
        <bib:authors>
            <rdf:Seq>
                <rdf:li>
                    <foaf:Person>
                        <foaf:surname>Peters</foaf:surname>
                        <foaf:givenname>Kristian</foaf:givenname>
                    </foaf:Person>
                </rdf:li>
                <rdf:li>
                    <foaf:Person>
                        <foaf:surname>Breitsameter</foaf:surname>
                        <foaf:givenname>Laura</foaf:givenname>
                    </foaf:Person>
                </rdf:li>
                <rdf:li>
                    <foaf:Person>
                        <foaf:surname>Gerowitt</foaf:surname>
                        <foaf:givenname>Bärbel</foaf:givenname>
                    </foaf:Person>
                </rdf:li>
            </rdf:Seq>
        </bib:authors>
        <dc:identifier>
            <dcterms:URI>
                <rdf:value>http://link.springer.com/10.1007/s13593-014-0245-2</rdf:value>
            </dcterms:URI>
        </dc:identifier>
        <bib:pages>707-721</bib:pages>
        <dc:date>10/2014</dc:date>
        <dcterms:dateSubmitted>2018-02-27 11:49:33</dcterms:dateSubmitted>
        <z:libraryCatalog>CrossRef</z:libraryCatalog>
        <z:language>en</z:language>
        <dc:title>Impact of climate change on weeds in agriculture: a review</dc:title>
        <z:shortTitle>Impact of climate change on weeds in agriculture</z:shortTitle>
    </bib:Article>
    <bib:Journal rdf:about="urn:issn:1774-0746,%201773-0155">
        <prism:volume>34</prism:volume>
        <prism:number>4</prism:number>
        <dc:title>Agronomy for Sustainable Development</dc:title>
        <dc:identifier>ISSN 1774-0746, 1773-0155</dc:identifier>
        <dc:identifier>DOI 10.1007/s13593-014-0245-2</dc:identifier>
    </bib:Journal>
    <bib:Article rdf:about="http://linkinghub.elsevier.com/retrieve/pii/S0168165617302511">
        <z:itemType>journalArticle</z:itemType>
        <dcterms:isPartOf>
            <bib:Journal>
                <prism:volume>261</prism:volume>
                <dc:title>Journal of Biotechnology</dc:title>
                <dc:identifier>ISSN 01681656</dc:identifier>
                <dc:identifier>DOI 10.1016/j.jbiotec.2017.05.016</dc:identifier>
            </bib:Journal>
        </dcterms:isPartOf>
        <bib:authors>
            <rdf:Seq>
                <rdf:li>
                    <foaf:Person>
                        <foaf:surname>Pfeuffer</foaf:surname>
                        <foaf:givenname>Julianus</foaf:givenname>
                    </foaf:Person>
                </rdf:li>
                <rdf:li>
                    <foaf:Person>
                        <foaf:surname>Sachsenberg</foaf:surname>
                        <foaf:givenname>Timo</foaf:givenname>
                    </foaf:Person>
                </rdf:li>
                <rdf:li>
                    <foaf:Person>
                        <foaf:surname>Alka</foaf:surname>
                        <foaf:givenname>Oliver</foaf:givenname>
                    </foaf:Person>
                </rdf:li>
                <rdf:li>
                    <foaf:Person>
                        <foaf:surname>Walzer</foaf:surname>
                        <foaf:givenname>Mathias</foaf:givenname>
                    </foaf:Person>
                </rdf:li>
                <rdf:li>
                    <foaf:Person>
                        <foaf:surname>Fillbrunn</foaf:surname>
                        <foaf:givenname>Alexander</foaf:givenname>
                    </foaf:Person>
                </rdf:li>
                <rdf:li>
                    <foaf:Person>
                        <foaf:surname>Nilse</foaf:surname>
                        <foaf:givenname>Lars</foaf:givenname>
                    </foaf:Person>
                </rdf:li>
                <rdf:li>
                    <foaf:Person>
                        <foaf:surname>Schilling</foaf:surname>
                        <foaf:givenname>Oliver</foaf:givenname>
                    </foaf:Person>
                </rdf:li>
                <rdf:li>
                    <foaf:Person>
                        <foaf:surname>Reinert</foaf:surname>
                        <foaf:givenname>Knut</foaf:givenname>
                    </foaf:Person>
                </rdf:li>
                <rdf:li>
                    <foaf:Person>
                        <foaf:surname>Kohlbacher</foaf:surname>
                        <foaf:givenname>Oliver</foaf:givenname>
                    </foaf:Person>
                </rdf:li>
            </rdf:Seq>
        </bib:authors>
        <dc:identifier>
            <dcterms:URI>
                <rdf:value>http://linkinghub.elsevier.com/retrieve/pii/S0168165617302511</rdf:value>
            </dcterms:URI>
        </dc:identifier>
        <bib:pages>142-148</bib:pages>
        <dc:date>11/2017</dc:date>
        <dcterms:dateSubmitted>2018-02-27 11:49:33</dcterms:dateSubmitted>
        <z:libraryCatalog>CrossRef</z:libraryCatalog>
        <z:language>en</z:language>
        <dc:title>OpenMS – A platform for reproducible analysis of mass spectrometry data</dc:title>
    </bib:Article>
    <bib:Article rdf:about="http://doi.wiley.com/10.1111/1365-2435.12010">
        <z:itemType>journalArticle</z:itemType>
        <dcterms:isPartOf rdf:resource="urn:issn:02698463"/>
        <bib:authors>
            <rdf:Seq>
                <rdf:li>
                    <foaf:Person>
                        <foaf:surname>Pierik</foaf:surname>
                        <foaf:givenname>Ronald</foaf:givenname>
                    </foaf:Person>
                </rdf:li>
                <rdf:li>
                    <foaf:Person>
                        <foaf:surname>Mommer</foaf:surname>
                        <foaf:givenname>Liesje</foaf:givenname>
                    </foaf:Person>
                </rdf:li>
                <rdf:li>
                    <foaf:Person>
                        <foaf:surname>Voesenek</foaf:surname>
                        <foaf:givenname>Laurentius ACJ</foaf:givenname>
                    </foaf:Person>
                </rdf:li>
            </rdf:Seq>
        </bib:authors>
        <bib:editors>
            <rdf:Seq>
                <rdf:li>
                    <foaf:Person>
                        <foaf:surname>Robinson</foaf:surname>
                        <foaf:givenname>David</foaf:givenname>
                    </foaf:Person>
                </rdf:li>
            </rdf:Seq>
        </bib:editors>
        <dc:identifier>
            <dcterms:URI>
               <rdf:value>http://doi.wiley.com/10.1111/1365-2435.12010</rdf:value>
            </dcterms:URI>
        </dc:identifier>
        <bib:pages>841-853</bib:pages>
        <dc:date>08/2013</dc:date>
        <dcterms:dateSubmitted>2018-02-27 11:49:35</dcterms:dateSubmitted>
        <z:libraryCatalog>CrossRef</z:libraryCatalog>
        <z:language>en</z:language>
        <dc:title>Molecular mechanisms of plant competition: neighbour detection and response strategies</dc:title>
        <z:shortTitle>Molecular mechanisms of plant competition</z:shortTitle>
    </bib:Article>
    <bib:Journal rdf:about="urn:issn:02698463">
        <prism:volume>27</prism:volume>
        <prism:number>4</prism:number>
        <dc:title>Functional Ecology</dc:title>
        <dc:identifier>ISSN 02698463</dc:identifier>
        <dc:identifier>DOI 10.1111/1365-2435.12010</dc:identifier>
    </bib:Journal>
    <bib:BookSection rdf:about="urn:isbn:978-1-62703-576-7%20978-1-62703-577-4">
        <z:itemType>bookSection</z:itemType>
        <dcterms:isPartOf>
            <bib:Book>
                <prism:volume>1055</prism:volume>
                <dc:identifier>ISBN 978-1-62703-576-7 978-1-62703-577-4</dc:identifier>
                <dc:title>Metabolomics Tools for Natural Product Discovery</dc:title>
            </bib:Book>
        </dcterms:isPartOf>
        <dc:publisher>
            <foaf:Organization>
                <vcard:adr>
                    <vcard:Address>
                       <vcard:locality>Totowa, NJ</vcard:locality>
                    </vcard:Address>
                </vcard:adr>
                <foaf:name>Humana Press</foaf:name>
            </foaf:Organization>
        </dc:publisher>
        <bib:authors>
            <rdf:Seq>
                <rdf:li>
                    <foaf:Person>
                        <foaf:surname>Pimenta</foaf:surname>
                        <foaf:givenname>Lúcia P. Santos</foaf:givenname>
                    </foaf:Person>
                </rdf:li>
                <rdf:li>
                    <foaf:Person>
                        <foaf:surname>Kim</foaf:surname>
                        <foaf:givenname>Hye Kyong</foaf:givenname>
                    </foaf:Person>
                </rdf:li>
                <rdf:li>
                    <foaf:Person>
                        <foaf:surname>Verpoorte</foaf:surname>
                        <foaf:givenname>Robert</foaf:givenname>
                    </foaf:Person>
                </rdf:li>
                <rdf:li>
                    <foaf:Person>
                        <foaf:surname>Choi</foaf:surname>
                        <foaf:givenname>Young Hae</foaf:givenname>
                    </foaf:Person>
                </rdf:li>
            </rdf:Seq>
        </bib:authors>
        <bib:editors>
            <rdf:Seq>
                <rdf:li>
                    <foaf:Person>
                        <foaf:surname>Roessner</foaf:surname>
                        <foaf:givenname>Ute</foaf:givenname>
                    </foaf:Person>
                </rdf:li>
                <rdf:li>
                    <foaf:Person>
                        <foaf:surname>Dias</foaf:surname>
                        <foaf:givenname>Daniel Anthony</foaf:givenname>
                    </foaf:Person>
                </rdf:li>
            </rdf:Seq>
        </bib:editors>
        <dc:identifier>
            <dcterms:URI>
                <rdf:value>http://link.springer.com/10.1007/978-1-62703-577-4_9</rdf:value>
            </dcterms:URI>
        </dc:identifier>
        <bib:pages>117-127</bib:pages>
        <dc:date>2013</dc:date>
        <dc:description>DOI: 10.1007/978-1-62703-577-4_9</dc:description>
        <dcterms:dateSubmitted>2018-02-27 11:49:36</dcterms:dateSubmitted>
        <z:libraryCatalog>CrossRef</z:libraryCatalog>
        <dc:title>NMR-Based Metabolomics: A Probe to Utilize Biodiversity</dc:title>
        <z:shortTitle>NMR-Based Metabolomics</z:shortTitle>
    </bib:BookSection>
    <bib:Article rdf:about="http://link.springer.com/10.1007/s10886-017-0844-x">
        <z:itemType>journalArticle</z:itemType>
        <dcterms:isPartOf>
            <bib:Journal>
                <prism:volume>43</prism:volume>
                <prism:number>5</prism:number>
                <dc:title>Journal of Chemical Ecology</dc:title>
                <dc:identifier>ISSN 0098-0331, 1573-1561</dc:identifier>
                <dc:identifier>DOI 10.1007/s10886-017-0844-x</dc:identifier>
            </bib:Journal>
        </dcterms:isPartOf>
        <bib:authors>
            <rdf:Seq>
                <rdf:li>
                    <foaf:Person>
                        <foaf:surname>Pitts-Singer</foaf:surname>
                        <foaf:givenname>Theresa L.</foaf:givenname>
                    </foaf:Person>
                </rdf:li>
                <rdf:li>
                    <foaf:Person>
                        <foaf:surname>Hagen</foaf:surname>
                        <foaf:givenname>Marcia M.</foaf:givenname>
                    </foaf:Person>
                </rdf:li>
                <rdf:li>
                    <foaf:Person>
                        <foaf:surname>Helm</foaf:surname>
                        <foaf:givenname>Bryan R.</foaf:givenname>
                    </foaf:Person>
                </rdf:li>
                <rdf:li>
                    <foaf:Person>
                        <foaf:surname>Highland</foaf:surname>
                        <foaf:givenname>Steven</foaf:givenname>
                    </foaf:Person>
                </rdf:li>
                <rdf:li>
                    <foaf:Person>
                        <foaf:surname>Buckner</foaf:surname>
                        <foaf:givenname>James S.</foaf:givenname>
                    </foaf:Person>
                </rdf:li>
                <rdf:li>
                    <foaf:Person>
                        <foaf:surname>Kemp</foaf:surname>
                        <foaf:givenname>William P.</foaf:givenname>
                    </foaf:Person>
                </rdf:li>
            </rdf:Seq>
        </bib:authors>
        <dc:identifier>
            <dcterms:URI>
                <rdf:value>http://link.springer.com/10.1007/s10886-017-0844-x</rdf:value>
            </dcterms:URI>
        </dc:identifier>
        <bib:pages>451-468</bib:pages>
        <dc:date>5/2017</dc:date>
        <dcterms:dateSubmitted>2018-02-27 11:49:37</dcterms:dateSubmitted>
        <z:libraryCatalog>CrossRef</z:libraryCatalog>
        <z:language>en</z:language>
        <dc:title>Comparison of the Chemical Compositions of the Cuticle and Dufour’s Gland of Two Solitary Bee Species from Laboratory and Field Conditions</dc:title>
    </bib:Article>
    <bib:Article rdf:about="#item_133">
        <z:itemType>journalArticle</z:itemType>
        <dcterms:isPartOf>
            <bib:Journal>
                <prism:volume>11</prism:volume>
                <prism:number>1</prism:number>
                <dc:title>BMC bioinformatics</dc:title>
            </bib:Journal>
        </dcterms:isPartOf>
        <bib:authors>
            <rdf:Seq>
                <rdf:li>
                    <foaf:Person>
                        <foaf:surname>Pluskal</foaf:surname>
                        <foaf:givenname>Tomáš</foaf:givenname>
                    </foaf:Person>
                </rdf:li>
                <rdf:li>
                    <foaf:Person>
                        <foaf:surname>Castillo</foaf:surname>
                        <foaf:givenname>Sandra</foaf:givenname>
                    </foaf:Person>
                </rdf:li>
                <rdf:li>
                    <foaf:Person>
                        <foaf:surname>Villar-Briones</foaf:surname>
                        <foaf:givenname>Alejandro</foaf:givenname>
                    </foaf:Person>
                </rdf:li>
                <rdf:li>
                    <foaf:Person>
                        <foaf:surname>Orešič</foaf:surname>
                        <foaf:givenname>Matej</foaf:givenname>
                    </foaf:Person>
                </rdf:li>
            </rdf:Seq>
        </bib:authors>
        <bib:pages>395</bib:pages>
        <dc:date>2010</dc:date>
        <z:libraryCatalog>Google Scholar</z:libraryCatalog>
        <dc:title>MZmine 2: modular framework for processing, visualizing, and analyzing mass spectrometry-based molecular profile data</dc:title>
        <z:shortTitle>MZmine 2</z:shortTitle>
    </bib:Article>
    <bib:Article rdf:about="#item_134">
        <z:itemType>journalArticle</z:itemType>
        <dcterms:isPartOf>
            <bib:Journal>
                <prism:volume>111</prism:volume>
                <prism:number>24</prism:number>
                <dc:title>Proceedings of the national academy of sciences</dc:title>
            </bib:Journal>
        </dcterms:isPartOf>
        <bib:authors>
            <rdf:Seq>
                <rdf:li>
                    <foaf:Person>
                        <foaf:surname>Poulson-Ellestad</foaf:surname>
                        <foaf:givenname>Kelsey L.</foaf:givenname>
                    </foaf:Person>
                </rdf:li>
                <rdf:li>
                    <foaf:Person>
                        <foaf:surname>Jones</foaf:surname>
                        <foaf:givenname>Christina M.</foaf:givenname>
                    </foaf:Person>
                </rdf:li>
                <rdf:li>
                    <foaf:Person>
                        <foaf:surname>Roy</foaf:surname>
                        <foaf:givenname>Jessie</foaf:givenname>
                    </foaf:Person>
                </rdf:li>
                <rdf:li>
                    <foaf:Person>
                        <foaf:surname>Viant</foaf:surname>
                        <foaf:givenname>Mark R.</foaf:givenname>
                    </foaf:Person>
                </rdf:li>
                <rdf:li>
                    <foaf:Person>
                        <foaf:surname>Fernández</foaf:surname>
                        <foaf:givenname>Facundo M.</foaf:givenname>
                    </foaf:Person>
                </rdf:li>
                <rdf:li>
                    <foaf:Person>
                        <foaf:surname>Kubanek</foaf:surname>
                        <foaf:givenname>Julia</foaf:givenname>
                    </foaf:Person>
                </rdf:li>
                <rdf:li>
                    <foaf:Person>
                        <foaf:surname>Nunn</foaf:surname>
                        <foaf:givenname>Brook L.</foaf:givenname>
                    </foaf:Person>
                </rdf:li>
            </rdf:Seq>
        </bib:authors>
        <bib:pages>9009–9014</bib:pages>
        <dc:date>2014</dc:date>
        <z:libraryCatalog>Google Scholar</z:libraryCatalog>
        <dc:title>Metabolomics and proteomics reveal impacts of chemically mediated competition on marine plankton</dc:title>
    </bib:Article>
    <bib:Article rdf:about="http://linkinghub.elsevier.com/retrieve/pii/S0304377012000691">
        <z:itemType>journalArticle</z:itemType>
        <dcterms:isPartOf rdf:resource="urn:issn:03043770"/>
        <bib:authors>
            <rdf:Seq>
                <rdf:li>
                    <foaf:Person>
                        <foaf:surname>Riedl</foaf:surname>
                        <foaf:givenname>J.</foaf:givenname>
                    </foaf:Person>
                </rdf:li>
                <rdf:li>
                    <foaf:Person>
                        <foaf:surname>Kluender</foaf:surname>
                        <foaf:givenname>C.</foaf:givenname>
                    </foaf:Person>
                </rdf:li>
                <rdf:li>
                    <foaf:Person>
                        <foaf:surname>Sans-Piché</foaf:surname>
                        <foaf:givenname>F.</foaf:givenname>
                    </foaf:Person>
                </rdf:li>
                <rdf:li>
                    <foaf:Person>
                        <foaf:surname>Heilmeier</foaf:surname>
                        <foaf:givenname>H.</foaf:givenname>
                    </foaf:Person>
                </rdf:li>
                <rdf:li>
                    <foaf:Person>
                        <foaf:surname>Altenburger</foaf:surname>
                        <foaf:givenname>R.</foaf:givenname>
                    </foaf:Person>
                </rdf:li>
                <rdf:li>
                    <foaf:Person>
                        <foaf:surname>Schmitt-Jansen</foaf:surname>
                        <foaf:givenname>M.</foaf:givenname>
                    </foaf:Person>
                </rdf:li>
            </rdf:Seq>
        </bib:authors>
        <dc:identifier>
            <dcterms:URI>
                <rdf:value>http://linkinghub.elsevier.com/retrieve/pii/S0304377012000691</rdf:value>
            </dcterms:URI>
        </dc:identifier>
        <bib:pages>34-43</bib:pages>
        <dc:date>10/2012</dc:date>
        <dcterms:dateSubmitted>2018-02-27 11:49:46</dcterms:dateSubmitted>
        <z:libraryCatalog>CrossRef</z:libraryCatalog>
        <z:language>en</z:language>
        <dc:title>Spatial and temporal variation in metabolic fingerprints of field-growing Myriophyllum spicatum</dc:title>
    </bib:Article>
    <bib:Journal rdf:about="urn:issn:03043770">
        <prism:volume>102</prism:volume>
        <dc:title>Aquatic Botany</dc:title>
        <dc:identifier>ISSN 03043770</dc:identifier>
        <dc:identifier>DOI 10.1016/j.aquabot.2012.03.017</dc:identifier>
    </bib:Journal>
    <bib:Article rdf:about="http://link.springer.com/10.1007/s11104-017-3340-8">
        <z:itemType>journalArticle</z:itemType>
        <dcterms:isPartOf rdf:resource="urn:issn:0032-079X,%201573-5036"/>
        <bib:authors>
            <rdf:Seq>
                <rdf:li>
                    <foaf:Person>
                        <foaf:surname>Ristok</foaf:surname>
                        <foaf:givenname>Christian</foaf:givenname>
                    </foaf:Person>
                </rdf:li>
                <rdf:li>
                    <foaf:Person>
                        <foaf:surname>Leppert</foaf:surname>
                        <foaf:givenname>Katrin N.</foaf:givenname>
                    </foaf:Person>
                </rdf:li>
                <rdf:li>
                    <foaf:Person>
                        <foaf:surname>Franke</foaf:surname>
                        <foaf:givenname>Katrin</foaf:givenname>
                    </foaf:Person>
                </rdf:li>
                <rdf:li>
                    <foaf:Person>
                        <foaf:surname>Scherer-Lorenzen</foaf:surname>
                        <foaf:givenname>Michael</foaf:givenname>
                    </foaf:Person>
                </rdf:li>
                <rdf:li>
                    <foaf:Person>
                        <foaf:surname>Niklaus</foaf:surname>
                        <foaf:givenname>Pascal A.</foaf:givenname>
                    </foaf:Person>
                </rdf:li>
                <rdf:li>
                    <foaf:Person>
                        <foaf:surname>Wessjohann</foaf:surname>
                        <foaf:givenname>Ludger A.</foaf:givenname>
                    </foaf:Person>
                </rdf:li>
                <rdf:li>
                    <foaf:Person>
                        <foaf:surname>Bruelheide</foaf:surname>
                        <foaf:givenname>Helge</foaf:givenname>
                    </foaf:Person>
                </rdf:li>
            </rdf:Seq>
        </bib:authors>
        <dc:identifier>
            <dcterms:URI>
                <rdf:value>http://link.springer.com/10.1007/s11104-017-3340-8</rdf:value>
            </dcterms:URI>
        </dc:identifier>
        <bib:pages>305-317</bib:pages>
        <dc:date>10/2017</dc:date>
        <dcterms:dateSubmitted>2018-02-27 11:49:47</dcterms:dateSubmitted>
        <z:libraryCatalog>CrossRef</z:libraryCatalog>
        <z:language>en</z:language>
        <dc:title>Leaf litter diversity positively affects the decomposition of plant polyphenols</dc:title>
    </bib:Article>
    <bib:Journal rdf:about="urn:issn:0032-079X,%201573-5036">
        <prism:volume>419</prism:volume>
        <prism:number>1-2</prism:number>
        <dc:title>Plant and Soil</dc:title>
        <dc:identifier>ISSN 0032-079X, 1573-5036</dc:identifier>
        <dc:identifier>DOI 10.1007/s11104-017-3340-8</dc:identifier>
    </bib:Journal>
    <bib:Article rdf:about="http://www.pnas.org/cgi/doi/10.1073/pnas.1116092109">
        <z:itemType>journalArticle</z:itemType>
        <dcterms:isPartOf>
            <bib:Journal>
                <prism:volume>109</prism:volume>
                <prism:number>11</prism:number>
                <dc:title>Proceedings of the National Academy of Sciences</dc:title>
                <dc:identifier>ISSN 0027-8424, 1091-6490</dc:identifier>
                <dc:identifier>DOI 10.1073/pnas.1116092109</dc:identifier>
            </bib:Journal>
        </dcterms:isPartOf>
        <bib:authors>
            <rdf:Seq>
                <rdf:li>
                    <foaf:Person>
                        <foaf:surname>Rivas-Ubach</foaf:surname>
                        <foaf:givenname>A.</foaf:givenname>
                    </foaf:Person>
                </rdf:li>
                <rdf:li>
                    <foaf:Person>
                        <foaf:surname>Sardans</foaf:surname>
                        <foaf:givenname>J.</foaf:givenname>
                    </foaf:Person>
                </rdf:li>
                <rdf:li>
                    <foaf:Person>
                        <foaf:surname>Perez-Trujillo</foaf:surname>
                        <foaf:givenname>M.</foaf:givenname>
                    </foaf:Person>
                </rdf:li>
                <rdf:li>
                    <foaf:Person>
                        <foaf:surname>Estiarte</foaf:surname>
                        <foaf:givenname>M.</foaf:givenname>
                    </foaf:Person>
                </rdf:li>
                <rdf:li>
                    <foaf:Person>
                        <foaf:surname>Penuelas</foaf:surname>
                        <foaf:givenname>J.</foaf:givenname>
                    </foaf:Person>
                </rdf:li>
            </rdf:Seq>
        </bib:authors>
        <dc:identifier>
            <dcterms:URI>
                <rdf:value>http://www.pnas.org/cgi/doi/10.1073/pnas.1116092109</rdf:value>
            </dcterms:URI>
        </dc:identifier>
        <bib:pages>4181-4186</bib:pages>
        <dc:date>2012-03-13</dc:date>
        <dcterms:dateSubmitted>2018-02-27 11:49:48</dcterms:dateSubmitted>
        <z:libraryCatalog>CrossRef</z:libraryCatalog>
        <z:language>en</z:language>
        <dc:title>Strong relationship between elemental stoichiometry and metabolome in plants</dc:title>
    </bib:Article>
    <bib:Article rdf:about="http://doi.wiley.com/10.1111/2041-210X.12028">
        <z:itemType>journalArticle</z:itemType>
        <dcterms:isPartOf rdf:resource="urn:issn:2041210X"/>
        <bib:authors>
            <rdf:Seq>
                <rdf:li>
                    <foaf:Person>
                        <foaf:surname>Rivas-Ubach</foaf:surname>
                        <foaf:givenname>Albert</foaf:givenname>
                    </foaf:Person>
                </rdf:li>
                <rdf:li>
                    <foaf:Person>
                        <foaf:surname>Pérez-Trujillo</foaf:surname>
                        <foaf:givenname>Miriam</foaf:givenname>
                    </foaf:Person>
                </rdf:li>
                <rdf:li>
                    <foaf:Person>
                        <foaf:surname>Sardans</foaf:surname>
                        <foaf:givenname>Jordi</foaf:givenname>
                    </foaf:Person>
                </rdf:li>
                <rdf:li>
                    <foaf:Person>
                        <foaf:surname>Gargallo-Garriga</foaf:surname>
                        <foaf:givenname>Albert</foaf:givenname>
                    </foaf:Person>
                </rdf:li>
                <rdf:li>
                    <foaf:Person>
                        <foaf:surname>Parella</foaf:surname>
                        <foaf:givenname>Teodor</foaf:givenname>
                    </foaf:Person>
                </rdf:li>
                <rdf:li>
                    <foaf:Person>
                        <foaf:surname>Peñuelas</foaf:surname>
                        <foaf:givenname>Josep</foaf:givenname>
                    </foaf:Person>
                </rdf:li>
            </rdf:Seq>
        </bib:authors>
        <bib:editors>
            <rdf:Seq>
                <rdf:li>
                    <foaf:Person>
                        <foaf:surname>Bowen</foaf:surname>
                        <foaf:givenname>Gabriel</foaf:givenname>
                    </foaf:Person>
                </rdf:li>
            </rdf:Seq>
        </bib:editors>
        <dc:identifier>
            <dcterms:URI>
               <rdf:value>http://doi.wiley.com/10.1111/2041-210X.12028</rdf:value>
            </dcterms:URI>
        </dc:identifier>
        <bib:pages>464-473</bib:pages>
        <dc:date>05/2013</dc:date>
        <dcterms:dateSubmitted>2018-02-27 11:49:49</dcterms:dateSubmitted>
        <z:libraryCatalog>CrossRef</z:libraryCatalog>
        <z:language>en</z:language>
        <dc:title>Ecometabolomics: optimized NMR-based method</dc:title>
        <z:shortTitle>Ecometabolomics</z:shortTitle>
    </bib:Article>
    <bib:Journal rdf:about="urn:issn:2041210X">
        <prism:volume>4</prism:volume>
        <prism:number>5</prism:number>
        <dc:title>Methods in Ecology and Evolution</dc:title>
        <dc:identifier>ISSN 2041210X</dc:identifier>
        <dc:identifier>DOI 10.1111/2041-210X.12028</dc:identifier>
    </bib:Journal>
    <bib:Article rdf:about="http://doi.wiley.com/10.1111/nph.12687">
        <z:itemType>journalArticle</z:itemType>
        <dcterms:isPartOf>
            <bib:Journal>
                <prism:volume>202</prism:volume>
                <prism:number>3</prism:number>
                <dc:title>New Phytologist</dc:title>
                <dc:identifier>ISSN 0028646X</dc:identifier>
                <dc:identifier>DOI 10.1111/nph.12687</dc:identifier>
            </bib:Journal>
        </dcterms:isPartOf>
        <bib:authors>
            <rdf:Seq>
                <rdf:li>
                    <foaf:Person>
                        <foaf:surname>Rivas-Ubach</foaf:surname>
                        <foaf:givenname>Albert</foaf:givenname>
                    </foaf:Person>
                </rdf:li>
                <rdf:li>
                    <foaf:Person>
                        <foaf:surname>Gargallo-Garriga</foaf:surname>
                        <foaf:givenname>Albert</foaf:givenname>
                    </foaf:Person>
                </rdf:li>
                <rdf:li>
                    <foaf:Person>
                        <foaf:surname>Sardans</foaf:surname>
                        <foaf:givenname>Jordi</foaf:givenname>
                    </foaf:Person>
                </rdf:li>
                <rdf:li>
                    <foaf:Person>
                        <foaf:surname>Oravec</foaf:surname>
                        <foaf:givenname>Michal</foaf:givenname>
                    </foaf:Person>
                </rdf:li>
                <rdf:li>
                    <foaf:Person>
                        <foaf:surname>Mateu-Castell</foaf:surname>
                        <foaf:givenname>Laia</foaf:givenname>
                    </foaf:Person>
                </rdf:li>
                <rdf:li>
                    <foaf:Person>
                        <foaf:surname>Pérez-Trujillo</foaf:surname>
                        <foaf:givenname>Míriam</foaf:givenname>
                    </foaf:Person>
                </rdf:li>
                <rdf:li>
                    <foaf:Person>
                        <foaf:surname>Parella</foaf:surname>
                        <foaf:givenname>Teodor</foaf:givenname>
                    </foaf:Person>
                </rdf:li>
                <rdf:li>
                    <foaf:Person>
                        <foaf:surname>Ogaya</foaf:surname>
                        <foaf:givenname>Romà</foaf:givenname>
                    </foaf:Person>
                </rdf:li>
                <rdf:li>
                    <foaf:Person>
                        <foaf:surname>Urban</foaf:surname>
                        <foaf:givenname>Otmar</foaf:givenname>
                    </foaf:Person>
                </rdf:li>
                <rdf:li>
                    <foaf:Person>
                        <foaf:surname>Peñuelas</foaf:surname>
                        <foaf:givenname>Josep</foaf:givenname>
                    </foaf:Person>
                </rdf:li>
            </rdf:Seq>
        </bib:authors>
        <dc:identifier>
            <dcterms:URI>
               <rdf:value>http://doi.wiley.com/10.1111/nph.12687</rdf:value>
            </dcterms:URI>
        </dc:identifier>
        <bib:pages>874-885</bib:pages>
        <dc:date>05/2014</dc:date>
        <dcterms:dateSubmitted>2018-02-27 11:49:51</dcterms:dateSubmitted>
        <z:libraryCatalog>CrossRef</z:libraryCatalog>
        <z:language>en</z:language>
        <dc:title>Drought enhances folivory by shifting foliar metabolomes in &lt;i&gt;Quercus ilex&lt;/i&gt; trees</dc:title>
    </bib:Article>
    <bib:Article rdf:about="http://doi.wiley.com/10.1111/plb.12422">
        <z:itemType>journalArticle</z:itemType>
        <dcterms:isPartOf rdf:resource="urn:issn:14358603"/>
        <bib:authors>
            <rdf:Seq>
                <rdf:li>
                    <foaf:Person>
                        <foaf:surname>Rivas-Ubach</foaf:surname>
                        <foaf:givenname>A.</foaf:givenname>
                    </foaf:Person>
                </rdf:li>
                <rdf:li>
                    <foaf:Person>
                        <foaf:surname>Sardans</foaf:surname>
                        <foaf:givenname>J.</foaf:givenname>
                    </foaf:Person>
                </rdf:li>
                <rdf:li>
                    <foaf:Person>
                        <foaf:surname>Hódar</foaf:surname>
                        <foaf:givenname>J. A.</foaf:givenname>
                    </foaf:Person>
                </rdf:li>
                <rdf:li>
                    <foaf:Person>
                        <foaf:surname>Garcia-Porta</foaf:surname>
                        <foaf:givenname>J.</foaf:givenname>
                    </foaf:Person>
                </rdf:li>
                <rdf:li>
                    <foaf:Person>
                        <foaf:surname>Guenther</foaf:surname>
                        <foaf:givenname>A.</foaf:givenname>
                    </foaf:Person>
                </rdf:li>
                <rdf:li>
                    <foaf:Person>
                        <foaf:surname>Oravec</foaf:surname>
                        <foaf:givenname>M.</foaf:givenname>
                    </foaf:Person>
                </rdf:li>
                <rdf:li>
                    <foaf:Person>
                        <foaf:surname>Urban</foaf:surname>
                        <foaf:givenname>O.</foaf:givenname>
                    </foaf:Person>
                </rdf:li>
                <rdf:li>
                    <foaf:Person>
                        <foaf:surname>Peñuelas</foaf:surname>
                        <foaf:givenname>J.</foaf:givenname>
                    </foaf:Person>
                </rdf:li>
            </rdf:Seq>
        </bib:authors>
        <bib:editors>
            <rdf:Seq>
                <rdf:li>
                    <foaf:Person>
                        <foaf:surname>Leiss</foaf:surname>
                        <foaf:givenname>K.</foaf:givenname>
                    </foaf:Person>
                </rdf:li>
            </rdf:Seq>
        </bib:editors>
        <dc:identifier>
            <dcterms:URI>
               <rdf:value>http://doi.wiley.com/10.1111/plb.12422</rdf:value>
            </dcterms:URI>
        </dc:identifier>
        <bib:pages>484-494</bib:pages>
        <dc:date>05/2016</dc:date>
        <dcterms:dateSubmitted>2018-02-27 11:49:52</dcterms:dateSubmitted>
        <z:libraryCatalog>CrossRef</z:libraryCatalog>
        <z:language>en</z:language>
        <dc:title>Similar local, but different systemic, metabolomic responses of closely related pine subspecies to folivory by caterpillars of the processionary moth</dc:title>
    </bib:Article>
    <bib:Journal rdf:about="urn:issn:14358603">
        <prism:volume>18</prism:volume>
        <prism:number>3</prism:number>
        <dc:title>Plant Biology</dc:title>
        <dc:identifier>ISSN 14358603</dc:identifier>
        <dc:identifier>DOI 10.1111/plb.12422</dc:identifier>
    </bib:Journal>
    <bib:Article rdf:about="http://doi.wiley.com/10.1002/ece3.2206">
        <z:itemType>journalArticle</z:itemType>
        <dcterms:isPartOf>
            <bib:Journal>
                <prism:volume>6</prism:volume>
                <prism:number>13</prism:number>
                <dc:title>Ecology and Evolution</dc:title>
                <dc:identifier>ISSN 20457758</dc:identifier>
                <dc:identifier>DOI 10.1002/ece3.2206</dc:identifier>
            </bib:Journal>
        </dcterms:isPartOf>
        <bib:authors>
            <rdf:Seq>
                <rdf:li>
                    <foaf:Person>
                        <foaf:surname>Rivas-Ubach</foaf:surname>
                        <foaf:givenname>Albert</foaf:givenname>
                    </foaf:Person>
                </rdf:li>
                <rdf:li>
                    <foaf:Person>
                        <foaf:surname>Hódar</foaf:surname>
                        <foaf:givenname>José A.</foaf:givenname>
                    </foaf:Person>
                </rdf:li>
                <rdf:li>
                    <foaf:Person>
                        <foaf:surname>Sardans</foaf:surname>
                        <foaf:givenname>Jordi</foaf:givenname>
                    </foaf:Person>
                </rdf:li>
                <rdf:li>
                    <foaf:Person>
                        <foaf:surname>Kyle</foaf:surname>
                        <foaf:givenname>Jennifer E.</foaf:givenname>
                    </foaf:Person>
                </rdf:li>
                <rdf:li>
                    <foaf:Person>
                        <foaf:surname>Kim</foaf:surname>
                        <foaf:givenname>Young-Mo</foaf:givenname>
                    </foaf:Person>
                </rdf:li>
                <rdf:li>
                    <foaf:Person>
                        <foaf:surname>Oravec</foaf:surname>
                        <foaf:givenname>Michal</foaf:givenname>
                    </foaf:Person>
                </rdf:li>
                <rdf:li>
                    <foaf:Person>
                        <foaf:surname>Urban</foaf:surname>
                        <foaf:givenname>Otmar</foaf:givenname>
                    </foaf:Person>
                </rdf:li>
                <rdf:li>
                    <foaf:Person>
                        <foaf:surname>Guenther</foaf:surname>
                        <foaf:givenname>Alex</foaf:givenname>
                    </foaf:Person>
                </rdf:li>
                <rdf:li>
                    <foaf:Person>
                        <foaf:surname>Peñuelas</foaf:surname>
                        <foaf:givenname>Josep</foaf:givenname>
                    </foaf:Person>
                </rdf:li>
            </rdf:Seq>
        </bib:authors>
        <dc:identifier>
            <dcterms:URI>
               <rdf:value>http://doi.wiley.com/10.1002/ece3.2206</rdf:value>
            </dcterms:URI>
        </dc:identifier>
        <bib:pages>4372-4386</bib:pages>
        <dc:date>07/2016</dc:date>
        <dcterms:dateSubmitted>2018-02-27 11:49:53</dcterms:dateSubmitted>
        <z:libraryCatalog>CrossRef</z:libraryCatalog>
        <z:language>en</z:language>
        <dc:title>Are the metabolomic responses to folivory of closely related plant species linked to macroevolutionary and plant-folivore coevolutionary processes?</dc:title>
    </bib:Article>
    <bib:Article rdf:about="http://doi.wiley.com/10.1002/ece3.3343">
        <z:itemType>journalArticle</z:itemType>
        <dcterms:isPartOf>
            <bib:Journal>
                <prism:volume>7</prism:volume>
                <prism:number>21</prism:number>
                <dc:title>Ecology and Evolution</dc:title>
                <dc:identifier>ISSN 20457758</dc:identifier>
                <dc:identifier>DOI 10.1002/ece3.3343</dc:identifier>
            </bib:Journal>
        </dcterms:isPartOf>
        <bib:authors>
            <rdf:Seq>
                <rdf:li>
                    <foaf:Person>
                        <foaf:surname>Rivas-Ubach</foaf:surname>
                        <foaf:givenname>Albert</foaf:givenname>
                    </foaf:Person>
                </rdf:li>
                <rdf:li>
                    <foaf:Person>
                        <foaf:surname>Sardans</foaf:surname>
                        <foaf:givenname>Jordi</foaf:givenname>
                    </foaf:Person>
                </rdf:li>
                <rdf:li>
                    <foaf:Person>
                        <foaf:surname>Hódar</foaf:surname>
                        <foaf:givenname>José Antonio</foaf:givenname>
                    </foaf:Person>
                </rdf:li>
                <rdf:li>
                    <foaf:Person>
                        <foaf:surname>Garcia-Porta</foaf:surname>
                        <foaf:givenname>Joan</foaf:givenname>
                    </foaf:Person>
                </rdf:li>
                <rdf:li>
                    <foaf:Person>
                        <foaf:surname>Guenther</foaf:surname>
                        <foaf:givenname>Alex</foaf:givenname>
                    </foaf:Person>
                </rdf:li>
                <rdf:li>
                    <foaf:Person>
                        <foaf:surname>Paša-Tolić</foaf:surname>
                        <foaf:givenname>Ljiljana</foaf:givenname>
                    </foaf:Person>
                </rdf:li>
                <rdf:li>
                    <foaf:Person>
                        <foaf:surname>Oravec</foaf:surname>
                        <foaf:givenname>Michal</foaf:givenname>
                    </foaf:Person>
                </rdf:li>
                <rdf:li>
                    <foaf:Person>
                        <foaf:surname>Urban</foaf:surname>
                        <foaf:givenname>Otmar</foaf:givenname>
                    </foaf:Person>
                </rdf:li>
                <rdf:li>
                    <foaf:Person>
                        <foaf:surname>Peñuelas</foaf:surname>
                        <foaf:givenname>Josep</foaf:givenname>
                    </foaf:Person>
                </rdf:li>
            </rdf:Seq>
        </bib:authors>
        <dc:identifier>
            <dcterms:URI>
               <rdf:value>http://doi.wiley.com/10.1002/ece3.3343</rdf:value>
            </dcterms:URI>
        </dc:identifier>
        <bib:pages>8976-8988</bib:pages>
        <dc:date>11/2017</dc:date>
        <dcterms:dateSubmitted>2018-02-27 11:49:55</dcterms:dateSubmitted>
        <z:libraryCatalog>CrossRef</z:libraryCatalog>
        <z:language>en</z:language>
        <dc:title>Close and distant: Contrasting the metabolism of two closely related subspecies of Scots pine under the effects of folivory and summer drought</dc:title>
        <z:shortTitle>Close and distant</z:shortTitle>
    </bib:Article>
    <bib:Article rdf:about="http://link.springer.com/10.1007/s11306-015-0879-3">
        <z:itemType>journalArticle</z:itemType>
        <dcterms:isPartOf>
            <bib:Journal>
                <prism:volume>12</prism:volume>
                <prism:number>1</prism:number>
                <dc:title>Metabolomics</dc:title>
                <dc:identifier>ISSN 1573-3882, 1573-3890</dc:identifier>
                <dc:identifier>DOI 10.1007/s11306-015-0879-3</dc:identifier>
            </bib:Journal>
        </dcterms:isPartOf>
        <bib:authors>
            <rdf:Seq>
                <rdf:li>
                    <foaf:Person>
                        <foaf:surname>Rocca-Serra</foaf:surname>
                        <foaf:givenname>Philippe</foaf:givenname>
                    </foaf:Person>
                </rdf:li>
                <rdf:li>
                    <foaf:Person>
                        <foaf:surname>Salek</foaf:surname>
                        <foaf:givenname>Reza M.</foaf:givenname>
                    </foaf:Person>
                </rdf:li>
                <rdf:li>
                    <foaf:Person>
                        <foaf:surname>Arita</foaf:surname>
                        <foaf:givenname>Masanori</foaf:givenname>
                    </foaf:Person>
                </rdf:li>
                <rdf:li>
                    <foaf:Person>
                        <foaf:surname>Correa</foaf:surname>
                        <foaf:givenname>Elon</foaf:givenname>
                    </foaf:Person>
                </rdf:li>
                <rdf:li>
                    <foaf:Person>
                        <foaf:surname>Dayalan</foaf:surname>
                        <foaf:givenname>Saravanan</foaf:givenname>
                    </foaf:Person>
                </rdf:li>
                <rdf:li>
                    <foaf:Person>
                        <foaf:surname>Gonzalez-Beltran</foaf:surname>
                        <foaf:givenname>Alejandra</foaf:givenname>
                    </foaf:Person>
                </rdf:li>
                <rdf:li>
                    <foaf:Person>
                        <foaf:surname>Ebbels</foaf:surname>
                        <foaf:givenname>Tim</foaf:givenname>
                    </foaf:Person>
                </rdf:li>
                <rdf:li>
                    <foaf:Person>
                        <foaf:surname>Goodacre</foaf:surname>
                        <foaf:givenname>Royston</foaf:givenname>
                    </foaf:Person>
                </rdf:li>
                <rdf:li>
                    <foaf:Person>
                        <foaf:surname>Hastings</foaf:surname>
                        <foaf:givenname>Janna</foaf:givenname>
                    </foaf:Person>
                </rdf:li>
                <rdf:li>
                    <foaf:Person>
                        <foaf:surname>Haug</foaf:surname>
                        <foaf:givenname>Kenneth</foaf:givenname>
                    </foaf:Person>
                </rdf:li>
[truncated: 362,318 more chars]
